# Supplementary material for: Bioinformatics of cyanophycin metabolism genes and characterization of promiscuous isoaspartyl dipeptidases that catalyze the final step of cyanophycin degradation
Source: Sci Rep. 2023 May 23;13:8314. doi: 10.1038/s41598-023-34587-w (PMC10206079; doi:10.1038/s41598-023-34587-w)
Supplement: Supplementary file 4 — Supplementary Table S2. [file 41598_2023_34587_MOESM4_ESM.xlsx]

## Sheet: CphA1 genomes
Organism	GTDB	Scaffold	Start	End	Score	CphB_PCC6803	ABD70977.1_delta40	P_anguilliseptica_CphB	WP_018477907.1_CphB	CphI_DSM587	CphA1_Dhaf	Rhalodurans_IaaA	WP_188415469.1_IaaA	WP_138978951.1_IaaA	Lmucor_IadA	MBS3792760.1_IadA	WP_034545427.1_IadA
GCF_000007085.1_ASM708v1_genomic	GCF_000007085.1	NC_003869.1	845347	2676965	3.1333	1	0	0	1	0	1	0	0	0	1	1	1
GCF_000007625.1_ASM762v1_genomic	GCF_000007625.1	NC_004557.1	263893	267319	2.0849	1	0	0	1	0	1	0	0	0	0	0	0
GCF_000008985.1_ASM898v1_genomic	GCF_000008985.1	NC_006570.2	820935	1143452	2.0873	1	0	0	1	0	1	0	0	0	0	0	0
GCF_000009145.1_ASM914v1_genomic	GCF_000009145.1	NC_004757.1	1003118	1008022	2.1001	0	0	0	0	0	2	0	0	0	0	0	0
GCF_000009245.1_ASM924v1_genomic	GCF_000009245.1	NC_007880.1	812027	1349917	2.0873	1	0	0	1	0	1	0	0	0	0	0	0
GCF_000009285.1_ASM928v2_genomic	GCF_000009285.1	NC_008313.1	840502	2287422	3.1461	0	0	0	0	0	2	1	1	0	0	0	0
GCF_000009325.1_ASM932v1_genomic	GCF_000009325.1	NC_008245.1	820888	1143405	2.0873	1	0	0	1	0	1	0	0	0	0	0	0
GCF_000009685.1_ASM968v1_genomic	GCF_000009685.1	NC_003366.1	2533079	2715656	3.1119	1	0	0	1	0	1	0	0	0	1	1	1
GCF_000010045.1_ASM1004v1_genomic	GCF_000010045.1	NC_007907.1	151756	2109776	3.2285	1	0	0	1	0	1	0	0	0	1	1	1
GCF_000010265.1_ASM1026v1_genomic	GCF_000010265.1	NC_011837.1	2427375	3700827	3.1102	1	0	0	1	0	1	0	0	0	1	1	1
GCF_000010625.1_ASM1062v1_genomic	GCF_000010625.1	NC_010296.1	2476168	2664530	3.1186	2	0	0	2	0	1	0	0	0	0	0	0
GCF_000011345.1_ASM1134v1_genomic	GCF_000011345.1	NC_004113.1	2248049	2251802	2.1343	1	0	0	1	0	1	0	0	0	0	0	0
GCF_000011385.1_ASM1138v1_genomic	GCF_000011385.1	NC_005125.1	4323564	4561864	2.0934	1	0	0	1	0	1	0	0	0	0	0	0
GCF_000011405.1_ASM1140v1_genomic	GCF_000011405.1	NC_017463.1	815669	1353370	2.0873	1	0	0	1	0	1	0	0	0	0	0	0
GCF_000012325.1_ASM1232v1_genomic	GCF_000012325.1	NC_003910.7	1919966	4997825	4.1658	1	0	0	1	0	1	1	1	0	1	1	1
GCF_000013225.1_ASM1322v1_genomic	GCF_000013225.1	NC_007776.1	945777	2144576	2.0929	1	0	0	1	0	1	0	0	0	0	0	0
GCF_000013285.1_ASM1328v1_genomic	GCF_000013285.1	NC_008261.1	2747110	2938297	3.1125	1	0	0	1	0	1	0	0	0	1	1	1
GCF_000013605.1_ASM1360v1_genomic	GCF_000013605.1	NC_007908.1	1405655	3623707	3.1827	0	1	0	0	0	2	0	0	0	0	0	0
GCF_000013625.1_ASM1362v1_genomic	GCF_000013625.1	NC_009659.1	3952891	3957750	2.1081	0	0	0	0	0	2	0	0	0	0	0	0
GCF_000013865.1_ASM1386v1_genomic	GCF_000013865.1	NC_007948.1	1455261	1704511	3.125	0	1	0	0	0	2	0	0	0	0	0	0
GCF_000014605.1_ASM1460v1_genomic	GCF_000014605.1	NC_008369.1	815669	1353370	2.0873	1	0	0	1	0	1	0	0	0	0	0	0
GCF_000014645.1_ASM1464v1_genomic	GCF_000014645.1	NC_008601.1	1174114	1279639	2.0877	1	0	0	1	0	1	0	0	0	0	0	0
GCF_000014725.1_ASM1472v1_genomic	GCF_000014725.1	NC_008346.1	1561655	1566327	3.1239	1	0	0	1	0	1	0	0	0	1	1	1
GCF_000014765.1_ASM1476v1_genomic	GCF_000014765.1	NC_008344.1	1471084	1475910	2.1003	0	0	0	0	0	2	0	0	0	0	0	0
GCF_000015325.1_ASM1532v1_genomic	GCF_000015325.1	NC_008752.1	1815686	4415779	4.1374	0	0	0	0	0	2	1	1	0	0	0	0
GCF_000015505.1_ASM1550v1_genomic	GCF_000015505.1	NC_008781.1	1057545	1062368	2.1039	0	0	0	0	0	2	0	0	0	0	0	0
GCF_000015565.1_ASM1556v1_genomic	GCF_000015565.1	NC_008786.1	4288496	5525228	5.1567	0	0	0	0	0	2	2	0	0	0	0	0
GCF_000015725.1_ASM1572v1_genomic	GCF_000015725.1	NC_008825.1	1089438	1094239	2.1063	0	0	0	0	0	2	0	0	0	0	0	0
GCF_000015865.1_ASM1586v1_genomic	GCF_000015865.1	NC_009012.1	2631795	2636900	3.1257	1	0	0	1	0	1	0	0	0	1	1	1
GCF_000016105.1_ASM1610v1_genomic	GCF_000016105.1	NC_009257.1	591959	1104403	2.0871	1	0	0	1	0	1	0	0	0	0	0	0
GCF_000016345.1_ASM1634v1_genomic	GCF_000016345.1	NC_009379.1	663064	665635	1.0607	0	0	0	0	0	1	0	0	0	0	0	0
GCF_000016505.1_ASM1650v1_genomic	GCF_000016505.1	NC_009706.1	2495872	3769325	3.1102	1	0	0	1	0	1	0	0	0	1	1	1
GCF_000016965.1_ASM1696v1_genomic	GCF_000016965.1	NC_009617.1	225843	482328	3.1126	1	0	0	1	0	1	0	0	0	1	1	1
GCF_000016985.1_ASM1698v1_genomic	GCF_000016985.1	NC_009633.1	1273221	1276748	2.0922	1	0	0	1	0	1	0	0	0	0	0	0
GCF_000017025.1_ASM1702v1_genomic	GCF_000017025.1	NC_009697.1	147670	3652120	3.1212	1	0	0	1	0	1	0	0	0	1	1	1
GCF_000017045.1_ASM1704v1_genomic	GCF_000017045.1	NC_009698.1	147672	3549229	3.1212	1	0	0	1	0	1	0	0	0	1	1	1
GCF_000017065.1_ASM1706v1_genomic	GCF_000017065.1	NC_009699.1	149674	3778913	3.1212	1	0	0	1	0	1	0	0	0	1	1	1
GCF_000017785.1_ASM1778v1_genomic	GCF_000017785.1	NC_009749.1	813779	1349567	2.0873	1	0	0	1	0	1	0	0	0	0	0	0
GCF_000017845.1_ASM1784v1_genomic	GCF_000017845.1	NC_010546.1	2278248	2281844	2.0976	1	0	0	1	0	1	0	0	0	0	0	0
GCF_000018325.1_ASM1832v1_genomic	GCF_000018325.1	NC_009922.1	2242602	2246114	2.095	1	0	0	1	0	1	0	0	0	0	0	0
GCF_000018345.1_ASM1834v1_genomic	GCF_000018345.1	NC_010612.1	2899080	2904017	3.1243	1	0	1	0	1	1	0	0	0	0	0	0
GCF_000018665.1_ASM1866v1_genomic	GCF_000018665.1	NC_010002.1	3962368	6350384	4.1326	0	0	0	0	0	2	1	0	0	0	0	0
GCF_000019065.1_ASM1906v1_genomic	GCF_000019065.1	NC_010320.1	2174760	2444282	3.1334	1	0	0	1	0	1	0	0	0	1	1	1
GCF_000019085.1_ASM1908v1_genomic	GCF_000019085.1	NC_010321.1	1523415	2349728	3.1336	1	0	0	1	0	1	0	0	0	1	1	1
GCF_000019305.1_ASM1930v1_genomic	GCF_000019305.1	NC_010516.1	154657	3747132	3.1214	1	0	0	1	0	1	0	0	0	1	1	1
GCF_000019485.1_ASM1948v1_genomic	GCF_000019485.1	NC_010475.1	2488691	2492430	2.0985	1	0	0	1	0	1	0	0	0	0	0	0
GCF_000019545.1_ASM1954v1_genomic	GCF_000019545.1	NC_010520.1	148289	3776699	3.1203	1	0	0	1	0	1	0	0	0	1	1	1
GCF_000019785.1_ASM1978v1_genomic	GCF_000019785.1	NC_010524.1	4523757	4528587	2.1031	0	0	0	0	0	2	0	0	0	0	0	0
GCF_000020005.1_ASM2000v1_genomic	GCF_000020005.1	NC_010718.1	67616	1068764	4.1596	1	0	0	1	0	1	0	0	0	2	2	2
GCF_000020165.1_ASM2016v1_genomic	GCF_000020165.1	NC_010674.1	288440	472786	3.115	1	0	0	1	0	1	0	0	0	1	1	1
GCF_000020285.1_ASM2028v1_genomic	GCF_000020285.1	NC_010723.1	290951	467892	3.1144	1	0	0	1	0	1	0	0	0	1	1	1
GCF_000020345.1_ASM2034v1_genomic	GCF_000020345.1	NC_012658.1	151948	3766816	3.1198	1	0	0	1	0	1	0	0	0	1	1	1
GCF_000020685.1_ASM2068v1_genomic	GCF_000020685.1	NC_012527.1	70100	72878	1.0639	0	0	0	0	0	1	0	0	0	0	0	0
GCF_000021025.1_ASM2102v1_genomic	GCF_000021025.1	NC_012559.1	821092	1874621	3.1359	0	0	0	0	0	2	1	1	0	0	0	0
GCF_000021805.1_ASM2180v1_genomic	GCF_000021805.1	NC_011726.1	1010348	1013965	2.0986	1	0	0	1	0	1	0	0	0	0	0	0
GCF_000021825.1_ASM2182v1_genomic	GCF_000021825.1	NC_011729.1	975190	5504264	3.1184	2	0	0	2	0	1	0	0	0	0	0	0
GCF_000021925.1_ASM2192v1_genomic	GCF_000021925.1	NC_011830.1	85277	3195974	3.2291	1	0	0	1	0	1	0	0	0	1	1	1
GCF_000022065.1_ASM2206v1_genomic	GCF_000022065.1	NC_011898.1	145599	3121038	3.1171	1	0	0	1	0	1	0	0	0	1	1	1
GCF_000022765.1_ASM2276v1_genomic	GCF_000022765.1	NC_012563.1	148751	3944036	3.1199	1	0	0	1	0	1	0	0	0	1	1	1
GCF_000023125.1_ASM2312v1_genomic	GCF_000023125.1	NC_013037.1	274568	3200637	6.1651	1	0	0	1	0	1	2	1	2	0	0	0
GCF_000023185.1_ASM2318v1_genomic	GCF_000023185.1	NC_012853.1	376994	381488	3.0994	1	0	0	1	0	1	0	0	1	0	0	0
GCF_000023305.1_ASM2330v1_genomic	GCF_000023305.1	NC_017453.1	820992	1143516	2.0873	1	0	0	1	0	1	0	0	0	0	0	0
GCF_000023925.1_ASM2392v1_genomic	GCF_000023925.1	NC_013169.1	1402646	1406410	2.0841	1	0	0	1	0	1	0	0	0	0	0	0
GCF_000024285.1_ASM2428v1_genomic	GCF_000024285.1	NC_013205.1	189088	192573	2.0907	1	0	0	1	0	1	0	0	0	0	0	0
GCF_000024345.1_ASM2434v1_genomic	GCF_000024345.1	NC_013729.1	3986679	3990605	2.0843	1	0	0	0	0	1	0	0	0	0	0	0
GCF_000024365.1_ASM2436v1_genomic	GCF_000024365.1	NC_013235.1	5410622	5419552	2.0862	1	0	0	0	0	1	0	0	0	0	0	0
GCF_000025645.1_ASM2564v1_genomic	GCF_000025645.1	NC_013921.1	852576	2437028	3.1325	1	0	0	1	0	1	0	0	0	1	1	1
GCF_000026445.2_ASM2644v2_genomic	GCF_000026445.2	NC_020133.1	3492603	3496793	3.1715	1	0	1	0	1	1	0	0	0	0	0	0
GCF_000046845.1_ASM4684v1_genomic	GCF_000046845.1	NC_005966.1	1278772	1283720	3.2003	0	0	0	0	1	1	0	0	0	0	0	0
GCF_000055785.1_ASM5578v1_genomic	GCF_000055785.1	NC_007963.1	1264958	1269627	3.1149	1	0	0	1	0	1	0	0	0	1	1	1
GCF_000060345.1_ASM6034v1_genomic	GCF_000060345.1	NC_008571.1	171836	3562008	5.1688	1	0	0	1	0	1	1	2	2	0	0	0
GCF_000063585.1_ASM6358v1_genomic	GCF_000063585.1	NC_009495.1	154868	3676131	3.1212	1	0	0	1	0	1	0	0	0	1	1	1
GCF_000064305.2_ASM6430v2_genomic	GCF_000064305.2	NC_009613.3	470685	474470	2.0909	1	0	0	1	0	1	0	0	0	0	0	0
GCF_000067205.1_ASM6720v1_genomic	GCF_000067205.1	NC_010170.1	1849390	1936018	3.1435	0	0	0	0	0	2	1	1	0	0	0	0
GCF_000070465.1_ASM7046v1_genomic	GCF_000070465.1	NC_010645.1	1233946	1329221	3.1418	0	0	0	0	0	2	1	1	0	0	0	0
GCF_000091785.1_ASM9178v1_genomic	GCF_000091785.1	NC_013861.1	2977682	2982088	3.0983	0	0	0	1	0	1	0	0	1	0	0	0
GCF_000092105.1_ASM9210v1_genomic	GCF_000092105.1	NC_014148.1	1280179	3464720	3.1456	0	0	0	0	0	2	0	1	0	0	0	0
GCF_000092905.1_ASM9290v1_genomic	GCF_000092905.1	NC_014098.1	56812	60324	2.0918	1	0	1	1	0	1	0	0	0	0	0	0
GCF_000092945.1_ASM9294v1_genomic	GCF_000092945.1	NC_014152.1	132641	1417096	3.1391	1	0	0	1	0	1	0	0	0	1	1	1
GCF_000092965.1_ASM9296v1_genomic	GCF_000092965.1	NC_014209.1	866626	2293352	3.1331	1	0	0	1	0	1	0	0	0	1	1	1
GCF_000093025.1_ASM9302v1_genomic	GCF_000093025.1	NC_014207.1	1607912	1612708	2.1063	0	0	0	0	0	2	0	0	0	0	0	0
GCF_000093145.3_ASM9314v2_genomic	GCF_000093145.3	NC_013446.2	688300	693148	2.1014	0	0	0	0	0	2	0	0	0	0	0	0
GCF_000143225.1_ASM14322v1_genomic	GCF_000143225.1	NC_014323.1	2090176	2445379	4.1357	0	0	0	0	0	2	1	0	0	0	0	0
GCF_000143685.1_ASM14368v1_genomic	GCF_000143685.1	NC_014328.1	213691	2950490	3.1139	1	0	0	1	0	1	0	0	0	1	1	1
GCF_000144645.1_ASM14464v1_genomic	GCF_000144645.1	NC_014377.1	38727	2012089	5.1892	1	0	0	1	0	1	0	0	1	1	1	1
GCF_000145255.1_ASM14525v1_genomic	GCF_000145255.1	NC_014394.1	1744726	1749477	2.1042	0	0	0	0	0	2	0	0	0	0	0	0
GCF_000145615.1_ASM14561v1_genomic	GCF_000145615.1	NC_014410.1	1099456	2772179	3.1292	1	0	0	1	0	1	0	0	0	1	1	1
GCF_000147335.1_ASM14733v1_genomic	GCF_000147335.1	NC_014501.1	1293872	3130095	3.1186	2	0	0	2	0	1	0	0	0	0	0	0
GCF_000147695.2_ASM14769v3_genomic	GCF_000147695.2	NC_015958.1	962938	2771860	3.1335	1	0	0	1	0	1	0	0	0	1	1	1
GCF_000147835.2_ASM14783v3_genomic	GCF_000147835.2	NC_015594.1	597116	601582	3.1	1	0	0	1	0	1	0	0	1	0	0	0
GCF_000155735.2_ASM15573v2_genomic	GCF_000155735.2	NC_020908.1	3649391	3653132	2.0812	1	0	0	1	0	1	0	0	0	0	0	0
GCF_000165835.1_ASM16583v1_genomic	GCF_000165835.1	NC_014640.1	1694539	1788270	3.1444	0	0	0	0	0	2	1	1	0	0	0	0
GCF_000168775.2_ASM16877v2_genomic	GCF_000168775.2	NC_019551.1	813998	1351889	2.0873	1	0	0	1	0	1	0	0	0	0	0	0
GCF_000175295.2_ASM17529v2_genomic	GCF_000175295.2	NC_014964.1	1515628	2331743	3.1336	1	0	0	1	0	1	0	0	0	1	1	1
GCF_000176855.2_ASM17685v2_genomic	GCF_000176855.2	NC_015138.1	1868234	4445977	4.1364	0	0	0	0	0	2	1	1	0	0	0	0
GCF_000179015.2_ASM17901v2_genomic	GCF_000179015.2	NC_014910.1	827920	4629578	4.134	0	0	0	0	0	2	1	0	0	0	0	0
GCF_000184745.1_ASM18474v1_genomic	GCF_000184745.1	NC_014931.1	1263841	2842493	4.1284	0	0	0	0	0	2	1	0	0	0	0	0
GCF_000184925.1_ASM18492v1_genomic	GCF_000184925.1	NC_017304.1	3384591	3389695	3.1259	1	0	0	1	0	1	0	0	0	1	1	1
GCF_000185905.1_ASM18590v1_genomic	GCF_000185905.1	NC_014918.1	50364	54763	3.0961	1	0	0	1	0	1	0	0	1	0	0	0
GCF_000186385.1_ASM18638v1_genomic	GCF_000186385.1	NC_014958.1	1843220	3323331	4.1699	1	0	0	1	0	2	0	0	1	0	0	0
GCF_000189775.2_ASM18977v3_genomic	GCF_000189775.2	NC_015555.1	1693319	2520835	3.1308	1	0	0	1	0	1	0	0	0	1	1	1
GCF_000190635.1_ASM19063v1_genomic	GCF_000190635.1	NC_015172.1	197533	201063	2.1086	1	0	0	1	0	1	0	0	0	0	0	0
GCF_000193595.2_ASM19359v3_genomic	GCF_000193595.2	NZ_CP009751.1	2220589	2454099	3.138	0	0	0	0	0	2	1	1	0	0	0	0
GCF_000193615.2_ASM19361v3_genomic	GCF_000193615.2	NZ_CP009752.1	2247360	2478772	3.138	0	0	0	0	0	2	1	1	0	0	0	0
GCF_000195535.1_ASM19553v1_genomic	GCF_000195535.1	NC_017450.1	1174578	1280018	2.0875	1	0	0	1	0	1	0	0	0	0	0	0
GCF_000195555.1_ASM19555v1_genomic	GCF_000195555.1	NC_017449.1	770485	1273707	2.0874	1	0	0	1	0	1	0	0	0	0	0	0
GCF_000195675.1_ASM19567v1_genomic	GCF_000195675.1	NC_002927.3	3808319	3937950	3.1402	0	0	0	0	0	2	1	1	0	0	0	0
GCF_000195695.1_ASM19569v1_genomic	GCF_000195695.1	NC_002928.3	3429696	3521493	2.0864	0	0	0	0	0	1	1	1	0	0	0	0
GCF_000195715.1_ASM19571v1_genomic	GCF_000195715.1	NC_002929.2	1820966	2539816	3.138	0	0	0	0	0	2	1	1	0	0	0	0
GCF_000196015.1_ASM19601v1_genomic	GCF_000196015.1	NC_007973.1	775642	1518977	3.1421	0	0	0	0	0	2	1	1	0	0	0	0
GCF_000196355.1_ASM19635v1_genomic	GCF_000196355.1	NC_007614.1	1929089	2560951	5.1738	0	2	0	0	0	2	0	1	0	0	0	0
GCF_000196515.1_ASM19651v1_genomic	GCF_000196515.1	NC_014248.1	1258861	3519716	3.1114	1	1	0	1	0	1	0	0	0	0	0	0
GCF_000204075.1_ASM20407v1_genomic	GCF_000204075.1	NC_007413.1	435127	2261494	6.1313	2	1	0	2	0	1	0	0	0	0	0	0
GCF_000204645.1_ASM20464v1_genomic	GCF_000204645.1	NC_015422.1	769289	4987726	4.1338	0	0	0	0	0	2	1	0	0	0	0	0
GCF_000212975.1_ASM21297v1_genomic	GCF_000212975.1	NC_017223.1	1845595	2564452	3.138	0	0	0	0	0	2	1	1	0	0	0	0
GCF_000213255.1_ASM21325v1_genomic	GCF_000213255.1	NC_015520.1	1187434	1190906	2.0973	1	0	0	1	0	1	0	0	0	0	0	0
GCF_000214395.1_ASM21439v1_genomic	GCF_000214395.1	NC_015563.1	1013272	3615756	4.1325	0	0	0	0	0	2	1	0	0	0	0	0
GCF_000218895.1_ASM21889v1_genomic	GCF_000218895.1	NC_015703.1	2619517	4922083	4.1156	0	0	0	1	0	1	0	0	2	0	0	0
GCF_000219045.1_ASM21904v1_genomic	GCF_000219045.1	NC_015696.1	1150493	1638615	2.086	1	0	0	0	0	1	0	0	0	0	0	0
GCF_000219215.1_ASM21921v1_genomic	GCF_000219215.1	NC_015726.1	804248	2106408	3.1463	0	0	0	0	0	2	1	1	0	0	0	0
GCF_000219875.1_ASM21987v1_genomic	GCF_000219875.1	NC_017167.1	221748	1006387	3.1181	1	0	0	1	0	1	0	0	0	1	0	1
GCF_000221045.1_ASM22104v1_genomic	GCF_000221045.1	NC_015856.1	695987	1562152	3.1215	0	0	0	0	0	2	0	0	1	0	0	0
GCF_000226565.1_ASM22656v1_genomic	GCF_000226565.1	NC_016041.1	3365196	3370246	3.1248	1	0	0	1	0	1	0	0	0	1	1	1
GCF_000227745.2_ASM22774v3_genomic	GCF_000227745.2	NC_018012.1	46205	48368	1.0524	0	0	0	0	0	1	0	0	0	0	0	0
GCF_000231385.2_ASM23138v3_genomic	GCF_000231385.2	NC_018515.1	45820	2740634	3.1712	1	0	0	1	0	1	0	0	0	1	1	1
GCF_000231405.2_ASM23140v3_genomic	GCF_000231405.2	NZ_CP007032.1	50051	1305231	3.186	1	0	0	1	0	1	0	0	0	1	1	1
GCF_000233915.3_ASM23391v4_genomic	GCF_000233915.3	NC_016147.2	966634	2263077	3.1089	1	0	0	1	0	1	1	0	0	0	0	0
GCF_000235605.1_ASM23560v1_genomic	GCF_000235605.1	NC_016584.1	48564	3461548	3.1704	1	0	0	1	0	1	0	0	0	1	1	1
GCF_000236665.1_ASM23666v1_genomic	GCF_000236665.1	NC_016616.1	2905614	2910445	2.1088	0	0	0	0	0	2	0	0	0	0	0	0
GCF_000237085.1_ASM23708v1_genomic	GCF_000237085.1	NC_016627.1	4694831	4699972	3.1258	1	0	0	1	0	1	0	0	0	1	1	1
GCF_000242455.2_ASM24245v3_genomic	GCF_000242455.2	NC_019892.1	1027815	7737104	3.1335	1	0	0	0	0	2	0	0	0	0	0	0
GCF_000243135.2_ASM24313v3_genomic	GCF_000243135.2	NC_019903.1	49286	2102098	3.2052	1	0	0	1	0	1	0	0	0	1	1	1
GCF_000243155.2_ASM24315v3_genomic	GCF_000243155.2	NC_018017.1	76923	2461108	3.2172	1	0	0	1	0	1	0	0	0	1	1	1
GCF_000244875.1_ASM24487v1_genomic	GCF_000244875.1	NC_016791.1	129306	686503	3.1168	1	0	0	1	0	1	0	0	0	1	1	1
GCF_000246855.1_ASM24685v1_genomic	GCF_000246855.1	NC_016609.1	4049779	4975315	4.1374	1	0	0	1	0	1	1	1	1	0	0	0
GCF_000248415.2_ASM24841v2_genomic	GCF_000248415.2	NC_016933.2	896785	1219303	2.0873	1	0	0	1	0	1	0	0	0	0	0	0
GCF_000248435.2_ASM24843v2_genomic	GCF_000248435.2	NC_016937.2	820876	1143393	2.0873	1	0	0	1	0	1	0	0	0	0	0	0
GCF_000253195.1_ASM25319v1_genomic	GCF_000253195.1	NC_017299.1	148494	3706756	3.1221	1	0	0	1	0	1	0	0	0	1	1	1
GCF_000255115.2_ASM25511v3_genomic	GCF_000255115.2	NC_018068.1	49070	3210341	3.1723	1	0	0	1	0	1	0	0	0	1	1	1
GCF_000255615.2_ASM25561v3_genomic	GCF_000255615.2	NZ_CP013828.1	3377827	3382931	3.1259	1	0	0	1	0	1	0	0	0	1	1	1
GCF_000262205.1_ASM26220v1_genomic	GCF_000262205.1	NC_017909.1	1303142	1633736	2.0859	1	0	0	1	0	1	0	0	0	0	0	0
GCF_000264945.2_ASM26494v2_genomic	GB_GCA_000264945.2	NZ_CP013070.1	3167011	3171471	3.1012	1	0	0	1	0	1	0	0	1	0	0	0
GCF_000265385.1_ASM26538v1_genomic	GCF_000265385.1	NC_018013.1	1000073	1179052	5.1771	1	0	0	1	0	1	2	2	2	0	0	0
GCF_000270205.1_ASM27020v1_genomic	GCF_000270205.1	NC_015913.1	440236	1481027	4.1377	1	0	0	1	0	1	0	0	1	1	1	0
GCF_000270245.1_ASM27024v1_genomic	GCF_000270245.1	NC_015635.1	1602653	1606526	2.0874	1	0	0	0	0	1	0	0	0	0	0	0
GCF_000283555.1_ASM28355v1_genomic	GCF_000283555.1	NC_016012.1	1290326	1370819	3.1113	1	0	0	1	0	1	0	0	0	1	1	0
GCF_000284255.1_ASM28425v1_genomic	GCF_000284255.1	NC_017075.1	4316972	4321722	2.1042	0	0	0	0	0	2	0	0	0	0	0	0
GCF_000284295.1_ASM28429v1_genomic	GCF_000284295.1	NC_017093.1	6737678	6741256	2.0795	1	0	0	1	0	1	0	0	0	0	0	0
GCF_000284435.1_ASM28443v1_genomic	GCF_000284435.1	NC_017294.1	434579	1447419	4.1377	1	0	0	1	0	1	0	0	1	1	1	0
GCF_000297055.2_ASM29705v2_genomic	GCF_000297055.2	NC_022357.1	680756	685529	2.1083	0	0	0	0	0	2	0	0	0	0	0	0
GCF_000299355.1_ASM29935v1_genomic	GCF_000299355.1	NC_018664.1	888628	893289	3.1233	1	0	0	1	0	1	0	0	0	1	1	1
GCF_000300435.2_ASM30043v2_genomic	GCF_000300435.2	NZ_CP008956.1	2231386	2600101	4.1358	0	0	0	0	0	2	1	0	0	0	0	0
GCF_000302535.1_ASM30253v1_genomic	GCF_000302535.1	NC_018708.1	4359294	4364178	2.1058	0	0	0	0	0	2	0	0	0	0	0	0
GCF_000305775.1_ASM30577v1_genomic	GCF_000305775.1	NC_018866.1	259468	262971	2.1099	1	0	0	1	0	1	0	0	0	0	0	0
GCF_000305815.1_ASM30581v1_genomic	GCF_000305815.1	NC_018867.1	324962	328465	2.1099	1	0	0	1	0	1	0	0	0	0	0	0
GCF_000305935.1_ASM30593v1_genomic	GCF_000305935.1	NC_018870.1	2861763	2865302	2.1034	1	0	1	1	0	1	0	0	0	0	0	0
GCF_000306945.1_ASM30694v1_genomic	GCF_000306945.1	NC_018518.1	2307118	2839867	3.1379	0	0	0	0	0	2	1	1	0	0	0	0
GCF_000307105.1_ASM30710v1_genomic	GCF_000307105.1	NC_018645.1	1153881	1157329	2.085	1	0	0	1	0	1	0	0	0	0	0	0
GCF_000307125.1_ASM30712v1_genomic	GCF_000307125.1	NC_018648.1	288264	473094	3.115	1	0	0	1	0	1	0	0	0	1	1	1
GCF_000312705.1_ASM31270v1_genomic	GCF_000312705.1	NC_019427.1	2126407	2130141	2.0974	1	0	0	1	0	1	0	0	0	0	0	0
GCF_000316575.1_ASM31657v1_genomic	GCF_000316575.1	NC_019682.1	881223	5605515	5.1308	2	1	0	2	0	1	0	0	0	0	0	0
GCF_000316605.1_ASM31660v1_genomic	GCF_000316605.1	NC_019683.1	2512430	2516193	2.0989	1	0	0	1	0	1	0	0	0	0	0	0
GCF_000316625.1_ASM31662v1_genomic	GCF_000316625.1	NC_019676.1	3178824	5919801	5.1304	2	1	0	2	0	1	0	0	0	0	0	0
GCF_000316645.1_ASM31664v1_genomic	GCF_000316645.1	NC_019684.1	413529	5788320	5.13	2	1	0	2	0	1	0	0	0	0	0	0
GCF_000316665.1_ASM31666v1_genomic	GCF_000316665.1	NC_019678.1	1027833	1031576	2.0967	1	0	0	1	0	1	0	0	0	0	0	0
GCF_000316685.1_ASM31668v1_genomic	GCF_000316685.1	NC_019680.1	1256922	1260591	2.1113	1	0	0	1	0	1	0	0	0	0	0	0
GCF_000317025.1_ASM31702v1_genomic	GCF_000317025.1	NC_019689.1	209003	2332727	3.1199	2	0	0	2	0	1	0	0	0	0	0	0
GCF_000317045.1_ASM31704v1_genomic	GCF_000317045.1	NC_019703.1	1019723	1023418	2.0986	1	0	0	1	0	1	0	0	0	0	0	0
GCF_000317065.1_ASM31706v1_genomic	GCF_000317065.1	NC_019701.1	1165631	3435236	2.0918	1	0	0	1	0	1	0	0	0	0	0	0
GCF_000317085.1_ASM31708v1_genomic	GCF_000317085.1	NC_019702.1	266896	2480949	2.0947	1	0	0	1	0	1	0	0	0	0	0	0
GCF_000317105.1_ASM31710v1_genomic	GCF_000317105.1	NC_019693.1	6898186	6902016	2.0988	1	0	0	1	0	1	0	0	0	0	0	0
GCF_000317125.1_ASM31712v1_genomic	GCF_000317125.1	NC_019695.1	48052	5943318	5.2536	2	0	0	2	0	3	0	0	0	0	0	0
GCF_000317435.1_ASM31743v1_genomic	GCF_000317435.1	NC_019751.1	6177707	6181442	2.0998	1	0	0	1	0	1	0	0	0	0	0	0
GCF_000317475.1_ASM31747v1_genomic	GCF_000317475.1	NC_019729.1	1773027	5652376	3.1149	2	0	0	2	0	1	0	0	0	0	0	0
GCF_000317495.1_ASM31749v1_genomic	GCF_000317495.1	NC_019753.1	2582251	3931662	3.1202	2	0	0	2	0	1	0	0	0	0	0	0
GCF_000317515.1_ASM31751v1_genomic	GCF_000317515.1	NC_019738.1	1243683	6755434	3.1186	2	0	0	2	0	1	0	0	0	0	0	0
GCF_000317555.1_ASM31755v1_genomic	GCF_000317555.1	NC_019745.1	1355448	3305989	4.1314	2	0	0	2	0	1	0	0	1	0	0	0
GCF_000317575.1_ASM31757v1_genomic	GCF_000317575.1	NC_019748.1	352832	1868832	4.135	3	0	0	3	0	1	0	0	0	0	0	0
GCF_000317675.1_ASM31767v1_genomic	GCF_000317675.1	NC_019776.1	3419729	3423462	2.0975	1	0	0	1	0	1	0	0	0	0	0	0
GCF_000317695.1_ASM31769v1_genomic	GCF_000317695.1	NC_019771.1	3012452	5181945	5.1326	2	1	0	2	0	1	0	0	0	0	0	0
GCF_000317835.1_ASM31783v1_genomic	GCF_000317835.1	NC_019793.1	1300152	1304720	3.1036	1	0	0	1	0	1	0	0	1	0	0	0
GCF_000317935.1_ASM31793v1_genomic	GCF_000317935.1	NC_018828.1	3390801	3484052	3.1404	0	0	0	0	0	2	1	1	0	0	0	0
GCF_000317955.1_ASM31795v1_genomic	GCF_000317955.1	NC_018829.1	3608451	3702118	3.1407	0	0	0	0	0	2	1	1	0	0	0	0
GCF_000328545.1_ASM32854v1_genomic	GCF_000328545.1	NC_019970.1	1027049	2770069	3.1289	1	0	0	1	0	1	0	0	0	1	1	1
GCF_000328625.1_ASM32862v1_genomic	GCF_000328625.1	NC_019978.1	91482	2503105	3.1294	1	0	0	1	0	1	0	0	0	1	1	1
GCF_000332115.1_ASM33211v1_genomic	GCF_000332115.1	NC_020156.1	1637169	3712371	6.1733	1	0	0	1	0	1	0	2	3	0	0	0
GCF_000340885.1_ASM34088v1_genomic	GCF_000340885.1	NC_020291.1	662688	666148	2.0832	1	0	0	1	0	1	0	0	0	0	0	0
GCF_000347635.1_ASM34763v1_genomic	GCF_000347635.1	NC_020514.1	4505233	4510243	3.1296	1	0	0	1	0	1	0	0	0	1	1	1
GCF_000355765.4_ASM35576v4_genomic	GCF_000355765.4	NZ_CP021106.3	3011646	3148485	3.1387	0	0	0	0	0	2	1	1	0	0	0	0
GCF_000389965.1_ASM38996v1_genomic	GCF_000389965.1	NC_021191.1	6933243	6936773	2.0805	1	0	0	1	0	1	0	0	0	0	0	0
GCF_000418325.1_ASM41832v1_genomic	GCF_000418325.1	NC_021658.1	11702282	11706683	3.1126	2	0	0	2	0	1	0	0	0	0	0	0
GCF_000463015.1_ASM46301v1_genomic	GCF_000463015.1	NC_022247.1	1220095	2714376	4.1303	0	0	0	0	0	2	1	0	0	0	0	0
GCF_000473245.1_ASM47324v1_genomic	GCF_000473245.1	NC_022524.1	1168737	1464270	3.1009	1	0	0	1	0	1	0	0	0	1	1	1
GCF_000473995.1_ASM47399v1_genomic	GCF_000473995.1	NC_022571.1	254716	512104	3.1132	1	0	0	1	0	1	0	0	0	1	1	1
GCF_000478825.2_ASM47882v2_genomic	GCF_000478825.2	NZ_CP007542.1	3005306	3008892	2.0976	1	0	0	1	0	1	0	0	0	0	0	0
GCF_000484535.1_ASM48453v1_genomic	GCF_000484535.1	NC_022600.1	1151405	2555967	2.0921	1	0	0	1	0	1	0	0	0	0	0	0
GCF_000494755.1_ASM49475v1_genomic	GCF_000494755.1	NC_022657.1	6726613	6730185	2.0814	1	0	0	1	0	1	0	0	0	0	0	0
GCF_000504585.2_ASM50458v2_genomic	GCF_000504585.2	NC_023018.2	1571891	2993873	3.1435	0	0	0	0	0	2	1	1	1	0	0	0
GCF_000505725.1_ASM50572v1_genomic	GCF_000505725.1	NC_023029.1	751735	1249443	2.0859	1	0	0	1	0	1	0	0	0	0	0	0
GCF_000506785.4_ASM50678v4_genomic	GCF_000506785.4	NZ_CP011966.3	226502	436020	3.1124	1	0	0	1	0	1	0	0	0	1	1	1
GCF_000517605.1_ASM51760v1_genomic	GCF_000517605.1	NZ_CP007045.1	3498782	3503276	3.0987	1	0	0	1	0	1	0	0	1	0	0	0
GCF_000524575.1_ASM52457v1_genomic	GCF_000524575.1	NZ_CP007148.1	808542	1344034	2.0874	1	0	0	1	0	1	0	0	0	0	0	0
GCF_000576555.1_ASM57655v1_genomic	GCF_000576555.1	NZ_CP007145.1	241553	3756653	7.1962	2	0	0	2	0	1	2	2	1	0	0	0
GCF_000590495.2_ASM59049v2_genomic	GCF_000590495.2	NC_022904.2	2233313	3612859	3.1435	0	0	0	0	0	2	1	1	1	0	0	0
GCF_000604065.3_ASM60406v3_genomic	GCF_000604065.3	NZ_CP007506.3	1677131	2993085	3.1434	0	0	0	0	0	2	1	1	1	0	0	0
GCF_000612685.1_scf7180000000004_genomic	GCF_000612685.1	NZ_HG916765.1	429464	432098	1.0579	0	0	0	0	0	1	0	0	0	0	0	0
GCF_000695095.2_ASM69509v2_genomic	GCF_000695095.2	NZ_CP011454.1	766525	3514658	7.1639	2	1	1	1	0	1	0	0	1	1	1	1
GCF_000709435.1_ASM70943v1_genomic	GCF_000709435.1	NZ_CP008713.1	435065	1472885	4.1376	1	0	0	1	0	1	0	0	1	1	1	0
GCF_000723165.1_JAG1_genomic	GCF_000723165.1	NZ_HG322949.1	759898	3990256	3.114	0	0	1	0	0	2	0	0	0	0	0	0
GCF_000723425.2_E11_genomic	GCF_000723425.2	NZ_HG917972.2	2761986	2766923	3.1244	1	0	1	0	1	1	0	0	0	0	0	0
GCF_000724485.1_ASM72448v1_genomic	GCF_000724485.1	NZ_CP007739.1	767885	968342	3.1152	1	0	0	1	0	1	0	0	0	1	1	1
GCF_000734895.2_ASM73489v2_genomic	GCF_000734895.2	NZ_CP011382.1	2600082	3773107	4.112	1	1	0	1	0	1	0	0	0	0	0	0
GCF_000737515.1_ASM73751v1_genomic	GCF_000737515.1	NZ_CP006587.1	1624200	3887425	5.1874	2	0	0	2	0	1	2	2	0	0	0	0
GCF_000739375.1_ASM73937v1_genomic	GCF_000739375.1	NZ_CP006704.1	743772	748619	2.1023	0	0	0	0	0	2	0	0	0	0	0	0
GCF_000739395.1_ASM73939v1_genomic	GCF_000739395.1	NZ_CP007627.1	2232589	2236373	2.0909	1	0	0	1	0	1	0	0	0	0	0	0
GCF_000754365.1_ASM75436v1_genomic	GCF_000754365.1	NZ_CP007206.1	2180041	2183825	2.0909	1	0	0	1	0	1	0	0	0	0	0	0
GCF_000754405.1_ASM75440v1_genomic	GCF_000754405.1	NZ_CP007207.1	881780	885565	2.0909	1	0	0	1	0	1	0	0	0	0	0	0
GCF_000763575.1_ASM76357v1_genomic	GCF_000763575.1	NZ_CP009170.1	824266	2384767	3.1328	1	0	0	1	0	1	0	0	0	1	1	1
GCF_000767615.3_ASM76761v3_genomic	GCF_000767615.3	NZ_CP009553.3	2365448	3754210	3.1429	0	0	0	0	0	2	1	1	1	0	0	0
GCF_000767745.1_ASM76774v1_genomic	GCF_000767745.1	NZ_CP006777.1	225843	482328	3.1126	1	0	0	1	0	1	0	0	0	1	1	1
GCF_000786695.1_ASM78669v1_genomic	GCF_000786695.1	NZ_CP009962.1	736656	3878217	3.1394	0	0	0	0	0	2	1	1	1	0	0	0
GCF_000789355.1_ASM78935v1_genomic	GCF_000789355.1	NZ_CP006903.1	2869521	3057780	3.1147	1	0	0	1	0	1	0	0	0	1	1	1
GCF_000807775.2_ASM80777v2_genomic	GCF_000807775.2	NZ_CP047385.1	3178632	4574882	3.1441	0	0	0	0	0	2	1	1	1	0	0	0
GCF_000807785.2_ASM80778v2_genomic	GCF_000807785.2	NZ_CP047386.1	1772399	3168649	3.1441	0	0	0	0	0	2	1	1	1	0	0	0
GCF_000812165.1_ASM81216v1_genomic	GCF_000812165.1	NZ_CP010323.1	2008923	2332964	3.138	0	0	0	0	0	2	1	1	0	0	0	0
GCF_000814845.2_ASM81484v2_genomic	GCF_000814845.2	NZ_CP010431.2	2304111	3769510	3.1426	0	0	0	0	0	2	1	1	1	0	0	0
GCF_000815105.2_ASM81510v2_genomic	GCF_000815105.2	NZ_CP010310.2	1837133	3289785	3.1447	0	0	0	0	0	2	1	1	1	0	0	0
GCF_000826965.5_ASM82696v4_genomic	GCF_000826965.5	NZ_CP010518.4	15509	1467898	4.1428	0	0	0	0	0	2	1	0	1	0	0	0
GCF_000827935.1_ASM82793v1_genomic	GCF_000827935.1	NZ_CP010520.1	282143	459084	3.1144	1	0	0	1	0	1	0	0	0	1	1	1
GCF_000827955.1_ASM82795v1_genomic	GCF_000827955.1	NZ_CP010521.1	282143	459084	3.1144	1	0	0	1	0	1	0	0	0	1	1	1
GCF_000828715.1_ASM82871v1_genomic	GCF_000828715.1	NZ_AP014583.1	1025243	1241763	5.177	1	0	0	1	0	1	1	2	2	0	0	0
GCF_000829015.1_ASM82901v1_genomic	GCF_000829015.1	NZ_AP014696.1	161044	3690311	3.1208	1	0	0	1	0	1	0	0	0	1	1	1
GCF_000829175.1_ASM82917v1_genomic	GCF_000829175.1	NZ_AP014582.1	3695499	3788767	3.1406	0	0	0	0	0	2	1	1	0	0	0	0
GCF_000829375.1_ASM82937v1_genomic	GCF_000829375.1	NZ_AP014624.1	1940576	3259496	3.1098	1	0	0	1	0	1	0	0	1	0	0	0
GCF_000832305.1_ASM83230v1_genomic	GCF_000832305.1	NZ_CP010536.1	979763	2572977	3.1451	0	0	0	0	0	2	1	1	0	0	0	0
GCF_000833105.2_ASM83310v2_genomic	GCF_000833105.2	NZ_CP010086.2	229595	453643	3.1129	1	0	0	1	0	1	0	0	0	1	1	1
GCF_000833335.1_ASM83333v1_genomic	GCF_000833335.1	NZ_CP009694.1	181486	1539412	2.0873	1	0	0	1	0	1	0	0	0	0	0	0
GCF_000833355.1_ASM83335v1_genomic	GCF_000833355.1	NZ_CP009607.1	1515644	1613538	2.0877	1	0	0	1	0	1	0	0	0	0	0	0
GCF_000953655.1_LHA_genomic	GCF_000953655.1	NZ_LN681225.1	3231056	3235562	3.0972	1	0	0	1	0	1	0	0	1	0	0	0
GCF_000967115.2_CT1_genomic	GCF_000967115.2	NC_022777.1	261633	265059	2.0849	1	0	0	1	0	1	0	0	0	0	0	0
GCF_000972785.3_ASM97278v3_genomic	GCF_000972785.3	NZ_CP011253.3	1625019	3147610	3.1431	0	0	0	0	0	2	1	1	1	0	0	0
GCF_000973625.1_ASM97362v1_genomic	GCF_000973625.1	NZ_CP007501.1	557395	562159	2.1045	0	0	0	0	0	2	0	0	0	0	0	0
GCF_000973705.1_ASM97370v1_genomic	GCF_000973705.1	NZ_CP009225.1	148881	3927120	3.1195	1	0	0	1	0	1	0	0	0	1	1	1
GCF_000973725.1_ASM97372v1_genomic	GCF_000973725.1	NZ_CP009621.1	742818	4843560	10.32	3	0	0	3	0	2	2	2	2	0	0	0
GCF_000974685.2_FaOYT1_2.0_genomic	GCF_000974685.2	NZ_AP018738.1	2098110	2102855	2.1085	0	0	0	0	0	2	0	0	0	0	0	0
GCF_000981785.2_ASM98178v2_genomic	GCF_000981785.2	NZ_CP011304.1	570729	2273955	3.1191	2	0	0	2	0	1	0	0	0	0	0	0
GCF_001007935.1_ASM100793v1_genomic	GCF_001007935.1	NZ_CP011451.1	137783	3373671	4.1516	0	1	0	0	0	2	0	1	0	0	0	0
GCF_001010785.2_ASM101078v2_genomic	GCF_001010785.2	NZ_CP011279.2	15509	1467898	4.1428	0	0	0	0	0	2	1	0	1	0	0	0
GCF_001011135.1_ASM101113v1_genomic	GCF_001011135.1	NZ_CP009753.1	592345	1219453	2.0871	1	0	0	1	0	1	0	0	0	0	0	0
GCF_001013565.1_BPD420_genomic	GCF_001013565.1	NZ_LN849008.1	2554442	2785852	3.138	0	0	0	0	0	2	1	1	0	0	0	0
GCF_001017435.1_ASM101743v1_genomic	GB_GCA_001017435.1	NZ_CP011371.1	907226	4341255	5.2105	2	0	0	2	0	3	0	0	0	0	0	0
GCF_001017775.3_ASM101777v3_genomic	GCF_001017775.3	NZ_CP011568.3	3244059	3248885	2.1087	0	0	0	0	0	2	0	0	0	0	0	0
GCF_001020205.1_ASM102020v1_genomic	GCF_001020205.1	NZ_CP011663.1	148881	3928127	3.1195	1	0	0	1	0	1	0	0	0	1	1	1
GCF_001021975.1_ASM102197v1_genomic	GCF_001021975.1	NZ_CP009928.1	3232004	4417522	4.126	2	0	0	2	0	1	0	0	1	0	0	0
GCF_001027265.1_ASM102726v1_genomic	GCF_001027265.1	NZ_CP011501.1	1988706	3441346	4.1427	0	0	0	0	0	2	1	0	1	0	0	0
GCF_001027285.1_ASM102728v1_genomic	GCF_001027285.1	NZ_CP011509.1	2043967	2093258	5.1437	3	0	0	3	0	1	0	0	0	1	1	0
GCF_001029105.3_ASM102910v3_genomic	GCF_001029105.3	NZ_CP011807.3	1520862	2868965	3.1431	0	0	0	0	0	2	1	1	1	0	0	0
GCF_001040945.1_ASM104094v1_genomic	GCF_001040945.1	NZ_CP011930.1	2089935	2445208	4.1357	0	0	0	0	0	2	1	0	0	0	0	0
GCF_001042525.2_ASM104252v2_genomic	GCF_001042525.2	NZ_CP011921.2	691932	1192220	2.0859	1	0	0	1	0	1	0	0	0	0	0	0
GCF_001042545.2_ASM104254v2_genomic	GCF_001042545.2	NZ_CP011922.2	692001	1192296	2.0859	1	0	0	1	0	1	0	0	0	0	0	0
GCF_001042565.2_ASM104256v2_genomic	GCF_001042565.2	NZ_CP011923.2	691993	1192263	2.0859	1	0	0	1	0	1	0	0	0	0	0	0
GCF_001042715.1_ASM104271v1_genomic	GCF_001042715.1	NZ_CP009687.1	682169	685663	2.0933	1	0	0	1	0	1	0	0	0	0	0	0
GCF_001078055.1_ASM107805v1_genomic	GCF_001078055.1	NZ_CP010777.1	935052	4502526	8.2431	5	0	0	5	0	1	1	1	2	0	0	0
GCF_001078275.1_ASM107827v1_genomic	GCF_001078275.1	NZ_CP012076.1	3314203	3405942	3.1436	0	0	0	0	0	2	1	1	0	0	0	0
GCF_001078295.1_ASM107829v1_genomic	GCF_001078295.1	NZ_CP012077.1	3250905	3342644	3.1435	0	0	0	0	0	2	1	1	0	0	0	0
GCF_001190905.2_ASM119090v2_genomic	GCF_001190905.2	NZ_CP012153.2	692107	1192419	2.0859	1	0	0	1	0	1	0	0	0	0	0	0
GCF_001190945.1_ASM119094v1_genomic	GCF_001190945.1	NZ_CP011112.1	3093277	3097100	2.0849	1	0	0	1	0	1	0	0	0	0	0	0
GCF_001267475.1_ASM126747v1_genomic	GCF_001267475.1	NZ_CP012372.1	820799	1143307	2.0873	1	0	0	1	0	1	0	0	0	0	0	0
GCF_001267925.1_ASM126792v1_genomic	GCF_001267925.1	NZ_CP011409.1	2554186	3831157	4.1381	0	0	0	0	0	2	1	0	0	0	0	0
GCF_001277295.1_ASM127729v1_genomic	GCF_001277295.1	NZ_CP011456.1	2061927	4013845	3.1107	1	1	0	1	0	1	0	0	0	0	0	0
GCF_001280305.1_ASM128030v1_genomic	GCF_001280305.1	NZ_CP012623.1	431095	3043411	6.2055	2	0	0	3	0	1	2	2	0	0	0	0
GCF_001281465.1_ASM128146v1_genomic	GCF_001281465.1	NZ_CP010516.1	773884	779233	2.1163	0	0	0	0	0	2	0	0	0	0	0	0
GCF_001304735.1_ASM130473v1_genomic	GCF_001304735.1	NZ_CP009557.1	2837548	3010210	3.1124	1	0	0	1	0	1	0	0	0	1	1	1
GCF_001307525.1_ASM130752v1_genomic	GCF_001307525.1	NZ_CP011400.1	1318921	1551382	3.138	0	0	0	0	0	2	1	1	0	0	0	0
GCF_001307565.1_ASM130756v1_genomic	GCF_001307565.1	NZ_CP011401.1	2219724	2451136	2.0814	0	0	0	0	0	1	1	1	0	0	0	0
GCF_001307585.1_ASM130758v1_genomic	GCF_001307585.1	NZ_CP011440.1	1551738	1784199	3.138	0	0	0	0	0	2	1	1	0	0	0	0
GCF_001307605.1_ASM130760v1_genomic	GCF_001307605.1	NZ_CP011441.1	2219563	2452024	3.138	0	0	0	0	0	2	1	1	0	0	0	0
GCF_001307625.1_ASM130762v1_genomic	GCF_001307625.1	NZ_CP011442.1	2274922	2507383	3.138	0	0	0	0	0	2	1	1	0	0	0	0
GCF_001307645.1_ASM130764v1_genomic	GCF_001307645.1	NZ_CP011443.1	2221658	2453070	3.138	0	0	0	0	0	2	1	1	0	0	0	0
GCF_001307665.1_ASM130766v1_genomic	GCF_001307665.1	NZ_CP011444.1	1602474	3092012	3.138	0	0	0	0	0	2	1	1	0	0	0	0
GCF_001307685.1_ASM130768v1_genomic	GCF_001307685.1	NZ_CP011445.1	2703047	2936557	3.138	0	0	0	0	0	2	1	1	0	0	0	0
GCF_001307705.1_ASM130770v1_genomic	GCF_001307705.1	NZ_CP011446.1	2271334	2503795	3.138	0	0	0	0	0	2	1	1	0	0	0	0
GCF_001307725.1_ASM130772v1_genomic	GCF_001307725.1	NZ_CP011447.1	2274485	2507995	3.138	0	0	0	0	0	2	1	1	0	0	0	0
GCF_001307745.1_ASM130774v1_genomic	GCF_001307745.1	NZ_CP011448.1	2276568	2509027	3.138	0	0	0	0	0	2	1	1	0	0	0	0
GCF_001314325.1_ASM131432v1_genomic	GCF_001314325.1	NZ_CP009429.1	1525109	3625758	5.1409	1	0	0	1	0	1	1	1	2	0	0	0
GCF_001406795.1_Comamonas_testosteroni_P19_genomic	GCF_001406795.1	NZ_LN879547.1	165124	169972	2.102	0	0	0	0	0	2	0	0	0	0	0	0
GCF_001412595.2_ASM141259v2_genomic	GCF_001412595.2	NZ_CP012640.2	314493	5975201	9.2966	2	1	1	1	0	4	0	0	0	0	0	0
GCF_001442785.1_ASM144278v1_genomic	GCF_001442785.1	NZ_CP011130.1	288568	4894884	6.1749	1	0	0	1	0	1	1	1	1	1	1	1
GCF_001442805.1_ASM144280v1_genomic	GCF_001442805.1	NZ_CP011131.1	284031	4723947	6.1743	1	0	0	1	0	1	1	1	1	1	1	1
GCF_001455205.1_ASM145520v1_genomic	GCF_001455205.1	NZ_CP013341.1	732320	1339759	3.1324	0	0	0	0	0	2	1	1	0	0	0	0
GCF_001456065.2_ASM145606v2_genomic	GCF_001456065.2	NZ_CP013252.1	559323	779778	3.1169	1	0	0	1	0	1	0	0	0	1	1	1
GCF_001456155.1_ASM145615v1_genomic	GCF_001456155.1	NZ_CP013293.1	1002688	1796868	4.1276	2	0	0	2	0	1	0	0	1	0	0	0
GCF_001457475.1_NCTC10807_genomic	GCF_001457475.1	NZ_LN831029.1	1635440	1740409	3.1464	0	0	0	0	0	2	1	1	0	0	0	0
GCF_001465175.1_ASM146517v1_genomic	GCF_001465175.1	NZ_CP013352.1	247058	467510	3.1168	1	0	0	1	0	1	0	0	0	1	1	1
GCF_001465545.3_ASM146554v3_genomic	GCF_001465545.3	NZ_CP013480.3	2273735	4178886	4.143	0	0	0	0	0	2	1	0	0	0	0	0
GCF_001465595.2_ASM146559v2_genomic	GCF_001465595.2	NZ_CP013481.2	3216031	3854730	4.1431	0	0	0	0	0	2	1	0	1	0	0	0
GCF_001477625.1_ASM147762v1_genomic	GCF_001477625.1	NZ_CP013692.1	207094	2757747	5.1502	0	1	1	0	0	2	0	0	0	0	0	0
GCF_001483865.1_ASM148386v1_genomic	GCF_001483865.1	NZ_CP013729.1	922059	1829465	5.1271	0	0	1	1	0	2	0	0	0	0	0	0
GCF_001483945.1_ASM148394v1_genomic	GCF_001483945.1	NZ_CP013737.1	1989451	2354690	4.1359	0	0	0	0	0	2	1	0	0	0	0	0
GCF_001484725.1_ASM148472v1_genomic	GCF_001484725.1	NZ_CP012395.1	807868	2476689	3.1139	1	0	0	1	0	1	0	0	0	1	1	1
GCF_001509895.1_ASM150989v1_genomic	GCF_001509895.1	NZ_CP010965.1	1550704	1783165	3.138	0	0	0	0	0	2	1	1	0	0	0	0
GCF_001509915.1_ASM150991v1_genomic	GCF_001509915.1	NZ_CP010966.1	2274480	2507989	3.138	0	0	0	0	0	2	1	1	0	0	0	0
GCF_001521855.1_ASM152185v1_genomic	GCF_001521855.1	NZ_CP013998.1	2487793	2491532	2.0982	1	0	0	1	0	1	0	0	0	0	0	0
GCF_001548095.1_Gm3709_assembly_1.0_genomic	GCF_001548095.1	NZ_AP014815.1	1870488	1874096	2.0966	1	0	0	1	0	1	0	0	0	0	0	0
GCF_001548115.1_Gm3709_assembly_1.0_genomic	GCF_001548115.1	NZ_AP014821.1	301476	305101	2.0976	1	0	0	1	0	1	0	0	0	0	0	0
GCF_001548375.1_ASM154837v1_genomic	GCF_001548375.1	NZ_AP017295.1	465507	6335864	5.1307	2	1	0	2	0	1	0	0	0	0	0	0
GCF_001548435.1_ASM154843v1_genomic	GCF_001548435.1	NZ_AP017308.1	5362589	5702258	3.1162	2	0	0	2	0	1	0	0	0	0	0	0
GCF_001548455.1_ASM154845v1_genomic	GCF_001548455.1	NZ_AP017305.1	179776	183514	2.0993	1	0	0	1	0	1	0	0	0	0	0	0
GCF_001558915.1_ASM155891v2_genomic	GCF_001558915.1	NZ_CP014065.1	6250666	6360277	3.1458	0	0	0	0	0	2	1	1	0	0	0	0
GCF_001578185.1_ASM157818v1_genomic	GCF_001578185.1	NZ_CP011008.1	355674	1386783	4.1515	1	0	0	1	0	1	0	0	0	2	2	2
GCF_001579765.1_ASM157976v1_genomic	GCF_001579765.1	NZ_CP010993.1	2833791	3016628	3.1122	1	0	0	1	0	1	0	0	0	1	1	1
GCF_001579785.1_ASM157978v1_genomic	GCF_001579785.1	NZ_CP010994.1	3009120	3189733	3.1126	1	0	0	1	0	1	0	0	0	1	1	1
GCF_001584145.1_ASM158414v1_genomic	GCF_001584145.1	NZ_CP013232.1	908754	1784263	3.1216	0	0	0	0	0	2	0	0	1	0	0	0
GCF_001584165.1_ASM158416v1_genomic	GCF_001584165.1	NZ_CP013233.1	552947	3197730	2.0794	0	0	0	0	0	1	1	1	1	0	0	0
GCF_001584185.1_ASM158418v1_genomic	GCF_001584185.1	NZ_CP013234.1	707447	3821233	3.1378	0	0	0	0	0	2	0	1	1	0	0	0
GCF_001584205.1_ASM158420v1_genomic	GCF_001584205.1	NZ_CP013235.1	553032	3185608	3.1382	0	0	0	0	0	2	1	1	1	0	0	0
GCF_001584225.1_ASM158422v1_genomic	GCF_001584225.1	NZ_CP013236.1	659200	3914481	3.1377	0	0	0	0	0	2	0	1	1	0	0	0
GCF_001590605.1_ASM159060v1_genomic	GCF_001590605.1	NZ_CP014504.1	815468	4671323	5.1609	1	0	0	1	0	1	1	1	2	0	0	0
GCF_001593665.2_ASM159366v2_genomic	GCF_001593665.2	NZ_CP029373.1	1151145	3665931	4.1371	0	0	0	0	0	2	1	1	0	0	0	0
GCF_001596155.1_ASM159615v1_genomic	GCF_001596155.1	NZ_CP014771.1	1210113	2864984	4.1412	2	0	0	2	0	1	1	1	0	0	0	0
GCF_001605035.1_ASM160503v1_genomic	GCF_001605035.1	NZ_CP010838.1	2274482	2505894	3.138	0	0	0	0	0	2	1	1	0	0	0	0
GCF_001605055.1_ASM160505v1_genomic	GCF_001605055.1	NZ_CP010839.1	2242514	2476023	3.138	0	0	0	0	0	2	1	1	0	0	0	0
GCF_001605075.1_ASM160507v1_genomic	GCF_001605075.1	NZ_CP010840.1	1549658	1781070	3.138	0	0	0	0	0	2	1	1	0	0	0	0
GCF_001605095.1_ASM160509v1_genomic	GCF_001605095.1	NZ_CP010841.1	2222694	2454106	3.138	0	0	0	0	0	2	1	1	0	0	0	0
GCF_001605115.1_ASM160511v1_genomic	GCF_001605115.1	NZ_CP010844.1	2241467	2474976	3.138	0	0	0	0	0	2	1	1	0	0	0	0
GCF_001605135.1_ASM160513v1_genomic	GCF_001605135.1	NZ_CP010961.1	1489800	2211637	3.138	0	0	0	0	0	2	1	1	0	0	0	0
GCF_001605155.1_ASM160515v1_genomic	GCF_001605155.1	NZ_CP010962.1	2190496	2422955	3.138	0	0	0	0	0	2	1	1	0	0	0	0
GCF_001605175.1_ASM160517v1_genomic	GCF_001605175.1	NZ_CP010842.1	2063015	2455129	3.138	0	0	0	0	0	2	1	1	0	0	0	0
GCF_001605195.1_ASM160519v1_genomic	GCF_001605195.1	NZ_CP010843.1	2079719	2472884	3.138	0	0	0	0	0	2	1	1	0	0	0	0
GCF_001605215.1_ASM160521v1_genomic	GCF_001605215.1	NZ_CP010845.1	1648805	1881266	3.138	0	0	0	0	0	2	1	1	0	0	0	0
GCF_001605235.1_ASM160523v1_genomic	GCF_001605235.1	NZ_CP010846.1	2300856	2533316	3.138	0	0	0	0	0	2	1	1	0	0	0	0
GCF_001605255.1_ASM160525v1_genomic	GCF_001605255.1	NZ_CP010847.1	2190514	2422975	3.138	0	0	0	0	0	2	1	1	0	0	0	0
GCF_001605275.1_ASM160527v1_genomic	GCF_001605275.1	NZ_CP010963.1	1777459	2499461	3.138	0	0	0	0	0	2	1	1	0	0	0	0
GCF_001605295.1_ASM160529v1_genomic	GCF_001605295.1	NZ_CP010964.1	1829361	2551359	3.138	0	0	0	0	0	2	1	1	0	0	0	0
GCF_001605345.1_ASM160534v1_genomic	GCF_001605345.1	NZ_CP010249.1	2218515	2452025	3.138	0	0	0	0	0	2	1	1	0	0	0	0
GCF_001605365.1_ASM160536v1_genomic	GCF_001605365.1	NZ_CP010250.1	1550710	1785269	3.138	0	0	0	0	0	2	1	1	0	0	0	0
GCF_001605385.1_ASM160538v1_genomic	GCF_001605385.1	NZ_CP010251.1	2271334	2505893	3.138	0	0	0	0	0	2	1	1	0	0	0	0
GCF_001605405.1_ASM160540v1_genomic	GCF_001605405.1	NZ_CP010252.1	1551765	1785275	3.138	0	0	0	0	0	2	1	1	0	0	0	0
GCF_001605425.1_ASM160542v1_genomic	GCF_001605425.1	NZ_CP010253.1	1551763	1785273	3.138	0	0	0	0	0	2	1	1	0	0	0	0
GCF_001605445.1_ASM160544v1_genomic	GCF_001605445.1	NZ_CP010254.1	1519568	1752029	3.138	0	0	0	0	0	2	1	1	0	0	0	0
GCF_001605465.1_ASM160546v1_genomic	GCF_001605465.1	NZ_CP010255.1	2191565	2424025	3.138	0	0	0	0	0	2	1	1	0	0	0	0
GCF_001605485.1_ASM160548v1_genomic	GCF_001605485.1	NZ_CP010256.1	2190517	2424027	3.138	0	0	0	0	0	2	1	1	0	0	0	0
GCF_001605505.1_ASM160550v1_genomic	GCF_001605505.1	NZ_CP010257.1	1519572	1752033	3.138	0	0	0	0	0	2	1	1	0	0	0	0
GCF_001605525.1_ASM160552v1_genomic	GCF_001605525.1	NZ_CP010258.1	2241472	2474982	3.138	0	0	0	0	0	2	1	1	0	0	0	0
GCF_001605545.1_ASM160554v1_genomic	GCF_001605545.1	NZ_CP010259.1	2271334	2504844	3.138	0	0	0	0	0	2	1	1	0	0	0	0
GCF_001605565.1_ASM160556v1_genomic	GCF_001605565.1	NZ_CP010260.1	2189465	2422975	3.138	0	0	0	0	0	2	1	1	0	0	0	0
GCF_001605585.1_ASM160558v1_genomic	GCF_001605585.1	NZ_CP010261.1	2273709	2506170	3.138	0	0	0	0	0	2	1	1	0	0	0	0
GCF_001605605.1_ASM160560v1_genomic	GCF_001605605.1	NZ_CP010262.1	2272659	2505120	3.138	0	0	0	0	0	2	1	1	0	0	0	0
GCF_001605625.1_ASM160562v1_genomic	GCF_001605625.1	NZ_CP010263.1	2166216	2398677	3.138	0	0	0	0	0	2	1	1	0	0	0	0
GCF_001605645.1_ASM160564v1_genomic	GCF_001605645.1	NZ_CP010264.1	1601438	1833899	3.138	0	0	0	0	0	2	1	1	0	0	0	0
GCF_001605665.1_ASM160566v1_genomic	GCF_001605665.1	NZ_CP010265.1	2219722	2452183	3.138	0	0	0	0	0	2	1	1	0	0	0	0
GCF_001605685.1_ASM160568v1_genomic	GCF_001605685.1	NZ_CP010266.1	1145107	2477087	3.138	0	0	0	0	0	2	1	1	0	0	0	0
GCF_001610835.1_ASM161083v1_genomic	GCF_001610835.1	NZ_CP011270.1	1129165	1131802	1.0683	0	0	0	0	0	1	0	0	0	0	0	0
GCF_001610875.1_ASM161087v1_genomic	GCF_001610875.1	NZ_CP011272.1	2268306	2331004	2.0855	0	1	0	0	0	1	0	0	0	0	0	0
GCF_001610995.1_ASM161099v1_genomic	GCF_001610995.1	NZ_CP013344.1	1684841	3820577	6.1409	1	0	0	1	0	1	1	1	2	0	0	0
GCF_001628735.1_ASM162873v1_genomic	GCF_001628735.1	NZ_CP011255.1	1490864	1924967	3.138	0	0	0	0	0	2	1	1	0	0	0	0
GCF_001629705.1_ASM162970v2_genomic	GCF_001629705.1	NZ_CP015378.1	1186550	2508642	4.1281	1	0	1	1	0	1	0	0	0	1	1	1
GCF_001642655.1_ASM164265v1_genomic	GCF_001642655.1	NZ_CP014170.1	134889	1210572	3.1174	1	0	0	1	0	1	0	0	0	1	1	1
GCF_001642935.1_ASM164293v2_genomic	GCF_001642935.1	NZ_CP016761.1	1338082	1527076	3.114	1	0	0	1	0	1	0	0	0	1	1	1
GCF_001645685.2_ASM164568v2_genomic	GCF_001645685.2	NZ_CP017080.1	1127360	1807399	7.1816	1	1	1	1	0	1	0	0	0	2	2	2
GCF_001646605.1_ASM164660v1_genomic	GCF_001646605.1	NZ_CP014704.1	230926	452112	3.1169	1	0	0	1	0	1	0	0	0	1	1	1
GCF_001648155.1_ASM164815v1_genomic	GCF_001648155.1	NZ_CP015199.1	442964	4087012	3.1079	1	0	0	1	0	1	0	0	1	0	0	0
GCF_001653335.1_ASM165333v1_genomic	GCF_001653335.1	NZ_CP015079.1	3544557	3548381	2.0842	1	0	0	0	0	1	0	0	0	0	0	0
GCF_001653795.1_ASM165379v1_genomic	GCF_001653795.1	NZ_CP011514.1	381306	4228760	5.1539	0	0	2	0	0	2	1	0	0	0	0	0
GCF_001653935.1_ASM165393v1_genomic	GCF_001653935.1	NZ_CP012606.1	1832741	1835402	1.0521	0	0	0	0	0	1	0	0	0	0	0	0
GCF_001663855.1_ASM166385v1_genomic	GCF_001663855.1	NZ_CP016023.1	1730727	1735993	2.1104	0	0	0	0	0	2	0	0	0	0	0	0
GCF_001676705.1_ASM167670v1_genomic	GCF_001676705.1	NZ_CP016170.1	1821872	4107898	3.1444	0	0	0	0	0	2	1	1	0	0	0	0
GCF_001676725.1_ASM167672v1_genomic	GCF_001676725.1	NZ_CP016172.1	1854076	4095542	3.1434	0	0	0	0	0	2	1	1	0	0	0	0
GCF_001676745.1_ASM167674v1_genomic	GCF_001676745.1	NZ_CP016171.1	1836726	4115397	3.1444	0	0	0	0	0	2	1	1	0	0	0	0
GCF_001679705.1_ASM167970v1_genomic	GCF_001679705.1	NZ_CP016280.1	85316	1108599	3.1174	1	0	0	1	0	1	0	0	0	1	1	1
GCF_001686425.1_ASM168642v1_genomic	GCF_001686425.1	NZ_CP015760.1	2189461	2426508	3.138	0	0	0	0	0	2	1	1	0	0	0	0
GCF_001686445.1_ASM168644v1_genomic	GCF_001686445.1	NZ_CP015762.1	2270250	2514123	3.138	0	0	0	0	0	2	1	1	0	0	0	0
GCF_001686465.1_ASM168646v1_genomic	GCF_001686465.1	NZ_CP015763.1	66839	299296	3.138	0	0	0	0	0	2	1	1	0	0	0	0
GCF_001686545.1_ASM168654v1_genomic	GCF_001686545.1	NZ_CP015767.1	1971333	2203794	3.138	0	0	0	0	0	2	1	1	0	0	0	0
GCF_001686625.1_ASM168662v1_genomic	GCF_001686625.1	NZ_CP015771.1	565060	1287949	3.138	0	0	0	0	0	2	1	1	0	0	0	0
GCF_001687385.1_ASM168738v1_genomic	GCF_001687385.1	NZ_CP012128.1	2008861	2332908	3.138	0	0	0	0	0	2	1	1	0	0	0	0
GCF_001687405.1_ASM168740v1_genomic	GCF_001687405.1	NZ_CP016338.1	1807645	2529493	3.138	0	0	0	0	0	2	1	1	0	0	0	0
GCF_001692755.1_ASM169275v1_genomic	GCF_001692755.1	NZ_CP016502.1	3400274	3405378	3.1259	1	0	0	1	0	1	0	0	0	1	1	1
GCF_001693255.1_ASM169325v1_genomic	GCF_001693255.1	NZ_CP016474.1	2638975	2642717	2.0991	1	0	0	1	0	1	0	0	0	0	0	0
GCF_001693275.1_ASM169327v1_genomic	GCF_001693275.1	NZ_CP016477.1	2505412	2509151	2.0983	1	0	0	1	0	1	0	0	0	0	0	0
GCF_001693295.1_ASM169329v1_genomic	GCF_001693295.1	NZ_CP016483.1	2521748	2525487	2.0984	1	0	0	1	0	1	0	0	0	0	0	0
GCF_001698185.1_ASM169818v1_genomic	GCF_001698185.1	NZ_CP016440.1	1353082	1436371	3.1424	0	0	0	0	0	2	1	1	0	0	0	0
GCF_001704255.1_ASM170425v1_genomic	GCF_001704255.1	NZ_CP016342.1	3429765	3521570	2.0864	0	0	0	0	0	1	1	1	0	0	0	0
GCF_001704295.1_ASM170429v1_genomic	GCF_001704295.1	NZ_CP012334.1	1749099	3865586	3.1433	0	0	0	0	0	2	1	1	0	0	0	0
GCF_001704355.1_ASM170435v1_genomic	GCF_001704355.1	NZ_CP016431.1	3569537	3662770	3.1412	0	0	0	0	0	2	1	1	0	0	0	0
GCF_001704955.2_ASM170495v2_genomic	GCF_001704955.2	NZ_CP012375.1	567191	2270502	3.1191	2	0	0	2	0	1	0	0	0	0	0	0
GCF_001714725.1_ASM171472v1_genomic	GCF_001714725.1	NZ_CP016447.1	2486435	2491323	2.1062	0	0	0	0	0	2	0	0	0	0	0	0
GCF_001721645.1_ASM172164v1_genomic	GCF_001721645.1	NZ_CP017141.1	2594298	6233395	5.1598	1	0	0	1	0	1	1	1	1	0	0	0
GCF_001721865.1_ASM172186v1_genomic	GCF_001721865.1	NZ_CP013136.1	2065603	2420532	4.1357	0	0	0	0	0	2	1	0	0	0	0	0
GCF_001735765.2_ASM173576v2_genomic	GCF_001735765.2	NZ_CP017253.2	270507	433999	3.116	1	0	0	1	0	1	0	0	0	1	1	1
GCF_001767235.1_ASM176723v1_genomic	GCF_001767235.1	NZ_CP017599.1	9173645	9177628	2.1008	1	0	0	1	0	1	0	0	0	0	0	0
GCF_001831395.1_ASM183139v1_genomic	GCF_001831395.1	NZ_CP017402.1	1807646	2529497	3.138	0	0	0	0	0	2	1	1	0	0	0	0
GCF_001831415.1_ASM183141v1_genomic	GCF_001831415.1	NZ_CP017403.1	1728404	2053504	3.138	0	0	0	0	0	2	1	1	0	0	0	0
GCF_001831435.1_ASM183143v1_genomic	GCF_001831435.1	NZ_CP017404.1	1736572	2460707	3.138	0	0	0	0	0	2	1	1	0	0	0	0
GCF_001831455.1_ASM183145v1_genomic	GCF_001831455.1	NZ_CP017405.1	1865553	2589693	3.138	0	0	0	0	0	2	1	1	0	0	0	0
GCF_001831495.1_ASM183149v1_genomic	GCF_001831495.1	NZ_CP017689.1	926483	931684	3.1332	1	0	0	1	0	1	0	0	0	1	1	1
GCF_001854085.1_ASM185408v1_genomic	GCF_001854085.1	NZ_CP013101.1	2838359	3025751	3.1124	1	0	0	1	0	1	0	0	0	1	1	1
GCF_001854185.1_ASM185418v1_genomic	GCF_001854185.1	NZ_CP017603.1	2007889	2011380	2.0939	1	0	0	1	0	1	0	0	0	0	0	0
GCF_001854285.1_ASM185428v1_genomic	GCF_001854285.1	NZ_CP017751.1	1603014	1608265	2.1177	0	0	0	0	0	2	0	0	0	0	0	0
GCF_001854305.1_ASM185430v1_genomic	GCF_001854305.1	NZ_CP017748.1	1312189	1317440	2.1178	0	0	0	0	0	2	0	0	0	0	0	0
GCF_001874545.1_ASM187454v1_genomic	GCF_001874545.1	NZ_CP015016.1	804217	806788	1.0606	0	0	0	0	0	1	0	0	0	0	0	0
GCF_001874565.1_ASM187456v1_genomic	GCF_001874565.1	NZ_CP015017.1	803746	806317	1.0606	0	0	0	0	0	1	0	0	0	0	0	0
GCF_001874585.1_ASM187458v1_genomic	GCF_001874585.1	NZ_CP015018.1	753667	756238	1.0606	0	0	0	0	0	1	0	0	0	0	0	0
GCF_001879625.1_ASM187962v1_genomic	GCF_001879625.1	NZ_CP014148.1	265414	3855041	3.1206	1	0	0	1	0	1	0	0	0	1	1	1
GCF_001885235.1_ASM188523v1_genomic	GCF_001885235.1	NZ_CP018093.1	828797	1307545	2.0872	1	0	0	1	0	1	0	0	0	0	0	0
GCF_001885275.1_ASM188527v1_genomic	GCF_001885275.1	NZ_CP018051.1	691980	1189654	2.0859	1	0	0	1	0	1	0	0	0	0	0	0
GCF_001886475.1_ASM188647v1_genomic	GCF_001886475.1	NZ_CP018031.1	1646148	1652849	3.1261	1	0	0	1	0	1	0	0	0	1	1	1
GCF_001889005.1_ASM188900v1_genomic	GCF_001889005.1	NZ_CP018153.1	202325	2244705	7.1709	1	0	0	1	0	1	1	2	1	0	0	0
GCF_001895265.1_ASM189526v1_genomic	GCF_001895265.1	NZ_CP016796.1	794506	1432404	2.0859	1	0	0	1	0	1	0	0	0	0	0	0
GCF_001902295.1_ASM190229v1_genomic	GCF_001902295.1	NZ_CP018335.1	2842437	4321550	3.1119	1	0	0	1	0	1	0	0	0	1	1	1
GCF_001921945.1_ASM192194v1_genomic	GCF_001921945.1	NZ_CP013683.1	286865	3846290	3.1205	1	0	0	1	0	1	0	0	0	1	1	1
GCF_001931675.1_ASM193167v1_genomic	GCF_001931675.1	NZ_CP014839.1	2862765	2867591	2.1087	0	0	0	0	0	2	0	0	0	0	0	0
GCF_001955695.1_ASM195569v1_genomic	GCF_001955695.1	NZ_CP019236.1	1390469	3746623	3.1349	0	0	0	0	0	2	0	1	0	0	0	0
GCF_001955715.1_ASM195571v1_genomic	GCF_001955715.1	NZ_CP019239.1	3301696	3306504	2.1063	0	0	0	0	0	2	0	0	0	0	0	0
GCF_001955735.1_ASM195573v1_genomic	GCF_001955735.1	NZ_CP019240.1	2114646	2119385	2.1057	0	0	0	0	0	2	0	0	0	0	0	0
GCF_001971685.1_ASM197168v1_genomic	GCF_001971685.1	NZ_CP019326.1	3010659	3314242	5.1414	1	0	0	1	0	1	0	0	0	2	2	2
GCF_001984925.1_ASM198492v1_genomic	GCF_001984925.1	NZ_CP011167.1	1604584	1837061	3.138	0	0	0	0	0	2	1	1	0	0	0	0
GCF_001984945.1_ASM198494v1_genomic	GCF_001984945.1	NZ_CP011168.1	1598443	1830904	3.138	0	0	0	0	0	2	1	1	0	0	0	0
GCF_001984965.1_ASM198496v1_genomic	GCF_001984965.1	NZ_CP011169.1	2055651	2448816	3.138	0	0	0	0	0	2	1	1	0	0	0	0
GCF_001984985.1_ASM198498v1_genomic	GCF_001984985.1	NZ_CP011170.1	1602490	1834951	3.138	0	0	0	0	0	2	1	1	0	0	0	0
GCF_001985005.1_ASM198500v1_genomic	GCF_001985005.1	NZ_CP011171.1	2219569	2452030	3.138	0	0	0	0	0	2	1	1	0	0	0	0
GCF_001985025.1_ASM198502v1_genomic	GCF_001985025.1	NZ_CP011172.1	2217457	2449918	3.138	0	0	0	0	0	2	1	1	0	0	0	0
GCF_001985045.1_ASM198504v1_genomic	GCF_001985045.1	NZ_CP011173.1	2055134	2448299	3.138	0	0	0	0	0	2	1	1	0	0	0	0
GCF_001985065.1_ASM198506v1_genomic	GCF_001985065.1	NZ_CP011174.1	2219558	2452019	3.138	0	0	0	0	0	2	1	1	0	0	0	0
GCF_001985085.1_ASM198508v1_genomic	GCF_001985085.1	NZ_CP011175.1	1589939	2315976	3.138	0	0	0	0	0	2	1	1	0	0	0	0
GCF_001985105.1_ASM198510v1_genomic	GCF_001985105.1	NZ_CP011176.1	1601434	1833895	3.138	0	0	0	0	0	2	1	1	0	0	0	0
GCF_001985125.1_ASM198512v1_genomic	GCF_001985125.1	NZ_CP011177.1	2276066	2507478	3.138	0	0	0	0	0	2	1	1	0	0	0	0
GCF_001985145.1_ASM198514v1_genomic	GCF_001985145.1	NZ_CP011178.1	2060989	2452056	3.138	0	0	0	0	0	2	1	1	0	0	0	0
GCF_001985165.1_ASM198516v1_genomic	GCF_001985165.1	NZ_CP011179.1	2218500	2450961	3.138	0	0	0	0	0	2	1	1	0	0	0	0
GCF_001985205.1_ASM198520v1_genomic	GCF_001985205.1	NZ_CP011181.1	2273429	2506939	3.138	0	0	0	0	0	2	1	1	0	0	0	0
GCF_001985225.1_ASM198522v1_genomic	GCF_001985225.1	NZ_CP011182.1	1550712	1782124	3.138	0	0	0	0	0	2	1	1	0	0	0	0
GCF_001985245.1_ASM198524v1_genomic	GCF_001985245.1	NZ_CP011183.1	2221656	2454117	3.138	0	0	0	0	0	2	1	1	0	0	0	0
GCF_001985265.1_ASM198526v1_genomic	GCF_001985265.1	NZ_CP011184.1	2219519	2454077	3.138	0	0	0	0	0	2	1	1	0	0	0	0
GCF_001985285.1_ASM198528v1_genomic	GCF_001985285.1	NZ_CP011185.1	2222690	2454102	3.138	0	0	0	0	0	2	1	1	0	0	0	0
GCF_001985305.1_ASM198530v1_genomic	GCF_001985305.1	NZ_CP011186.1	2190513	2424023	3.138	0	0	0	0	0	2	1	1	0	0	0	0
GCF_001985325.1_ASM198532v1_genomic	GCF_001985325.1	NZ_CP011187.1	2220596	2453057	3.138	0	0	0	0	0	2	1	1	0	0	0	0
GCF_001985345.1_ASM198534v1_genomic	GCF_001985345.1	NZ_CP011188.1	2058861	2453075	3.138	0	0	0	0	0	2	1	1	0	0	0	0
GCF_001985385.1_ASM198538v1_genomic	GCF_001985385.1	NZ_CP011190.1	2105322	2827163	3.138	0	0	0	0	0	2	1	1	0	0	0	0
GCF_001985405.1_ASM198540v1_genomic	GCF_001985405.1	NZ_CP011191.1	1602486	1834947	3.138	0	0	0	0	0	2	1	1	0	0	0	0
GCF_001985425.1_ASM198542v1_genomic	GCF_001985425.1	NZ_CP011192.1	2270284	2503794	3.138	0	0	0	0	0	2	1	1	0	0	0	0
GCF_001985445.1_ASM198544v1_genomic	GCF_001985445.1	NZ_CP011193.1	1532723	1924836	3.138	0	0	0	0	0	2	1	1	0	0	0	0
GCF_001985465.1_ASM198546v1_genomic	GCF_001985465.1	NZ_CP011194.1	2239380	2471841	3.138	0	0	0	0	0	2	1	1	0	0	0	0
GCF_001985485.1_ASM198548v1_genomic	GCF_001985485.1	NZ_CP011195.1	1600670	1833131	3.138	0	0	0	0	0	2	1	1	0	0	0	0
GCF_001985505.1_ASM198550v1_genomic	GCF_001985505.1	NZ_CP011196.1	2188420	2422977	3.138	0	0	0	0	0	2	1	1	0	0	0	0
GCF_001985525.1_ASM198552v1_genomic	GCF_001985525.1	NZ_CP011197.1	2081819	2474984	3.138	0	0	0	0	0	2	1	1	0	0	0	0
GCF_001985545.1_ASM198554v1_genomic	GCF_001985545.1	NZ_CP011198.1	1550715	1784225	3.138	0	0	0	0	0	2	1	1	0	0	0	0
GCF_001985565.1_ASM198556v1_genomic	GCF_001985565.1	NZ_CP011199.1	1601718	1834179	3.138	0	0	0	0	0	2	1	1	0	0	0	0
GCF_001985585.1_ASM198558v1_genomic	GCF_001985585.1	NZ_CP011200.1	2240926	2474436	3.138	0	0	0	0	0	2	1	1	0	0	0	0
GCF_001985605.1_ASM198560v1_genomic	GCF_001985605.1	NZ_CP011201.1	2189480	2424037	3.138	0	0	0	0	0	2	1	1	0	0	0	0
GCF_001985625.1_ASM198562v1_genomic	GCF_001985625.1	NZ_CP011202.1	2190515	2424024	3.138	0	0	0	0	0	2	1	1	0	0	0	0
GCF_001985645.1_ASM198564v1_genomic	GCF_001985645.1	NZ_CP011203.1	2189487	2422997	3.138	0	0	0	0	0	2	1	1	0	0	0	0
GCF_001985665.1_ASM198566v1_genomic	GCF_001985665.1	NZ_CP011204.1	2277211	2510721	3.138	0	0	0	0	0	2	1	1	0	0	0	0
GCF_001985685.1_ASM198568v1_genomic	GCF_001985685.1	NZ_CP011205.1	2273429	2506940	3.138	0	0	0	0	0	2	1	1	0	0	0	0
GCF_001985705.1_ASM198570v1_genomic	GCF_001985705.1	NZ_CP011206.1	2273432	2506941	3.138	0	0	0	0	0	2	1	1	0	0	0	0
GCF_001985725.1_ASM198572v1_genomic	GCF_001985725.1	NZ_CP011207.1	1604627	1838137	3.138	0	0	0	0	0	2	1	1	0	0	0	0
GCF_001985745.1_ASM198574v1_genomic	GCF_001985745.1	NZ_CP011208.1	1602471	1834932	3.138	0	0	0	0	0	2	1	1	0	0	0	0
GCF_001985765.1_ASM198576v1_genomic	GCF_001985765.1	NZ_CP012078.1	2217466	2449927	3.138	0	0	0	0	0	2	1	1	0	0	0	0
GCF_001985785.1_ASM198578v1_genomic	GCF_001985785.1	NZ_CP012079.1	2110623	2504837	3.138	0	0	0	0	0	2	1	1	0	0	0	0
GCF_001985805.1_ASM198580v1_genomic	GCF_001985805.1	NZ_CP012080.1	2270284	2503794	3.138	0	0	0	0	0	2	1	1	0	0	0	0
GCF_001985825.1_ASM198582v1_genomic	GCF_001985825.1	NZ_CP012081.1	1603821	1836282	3.138	0	0	0	0	0	2	1	1	0	0	0	0
GCF_001985845.1_ASM198584v1_genomic	GCF_001985845.1	NZ_CP012082.1	1698165	1930626	3.138	0	0	0	0	0	2	1	1	0	0	0	0
GCF_001985865.1_ASM198586v1_genomic	GCF_001985865.1	NZ_CP012083.1	2221662	2456221	3.138	0	0	0	0	0	2	1	1	0	0	0	0
GCF_001985885.1_ASM198588v1_genomic	GCF_001985885.1	NZ_CP012084.1	1690614	1923075	3.138	0	0	0	0	0	2	1	1	0	0	0	0
GCF_001985905.1_ASM198590v1_genomic	GCF_001985905.1	NZ_CP012085.1	2189416	2423973	3.138	0	0	0	0	0	2	1	1	0	0	0	0
GCF_001985925.1_ASM198592v1_genomic	GCF_001985925.1	NZ_CP012086.1	2188416	2421926	3.138	0	0	0	0	0	2	1	1	0	0	0	0
GCF_001985945.1_ASM198594v1_genomic	GCF_001985945.1	NZ_CP012087.1	2190523	2422987	3.138	0	0	0	0	0	2	1	1	0	0	0	0
GCF_001985965.1_ASM198596v1_genomic	GCF_001985965.1	NZ_CP012088.1	2189461	2420872	3.138	0	0	0	0	0	2	1	1	0	0	0	0
GCF_001985985.1_ASM198598v1_genomic	GCF_001985985.1	NZ_CP012089.1	1828967	2550950	3.138	0	0	0	0	0	2	1	1	0	0	0	0
GCF_001986005.1_ASM198600v1_genomic	GCF_001986005.1	NZ_CP012129.1	2221631	2454092	3.138	0	0	0	0	0	2	1	1	0	0	0	0
GCF_001986025.1_ASM198602v1_genomic	GCF_001986025.1	NZ_CP012130.1	2306217	2538684	3.138	0	0	0	0	0	2	1	1	0	0	0	0
GCF_001986045.1_ASM198604v1_genomic	GCF_001986045.1	NZ_CP012131.1	2188414	2421924	3.138	0	0	0	0	0	2	1	1	0	0	0	0
GCF_001986065.1_ASM198606v1_genomic	GCF_001986065.1	NZ_CP012132.1	2241475	2474985	3.138	0	0	0	0	0	2	1	1	0	0	0	0
GCF_001986085.1_ASM198608v1_genomic	GCF_001986085.1	NZ_CP012133.1	2271334	2504844	3.138	0	0	0	0	0	2	1	1	0	0	0	0
GCF_001986105.1_ASM198610v1_genomic	GCF_001986105.1	NZ_CP012134.1	2189464	2422974	3.138	0	0	0	0	0	2	1	1	0	0	0	0
GCF_001986155.1_ASM198615v1_genomic	GCF_001986155.1	NZ_CP011234.1	1551760	1784221	3.138	0	0	0	0	0	2	1	1	0	0	0	0
GCF_001986175.1_ASM198617v1_genomic	GCF_001986175.1	NZ_CP011235.1	2223749	2456210	3.138	0	0	0	0	0	2	1	1	0	0	0	0
GCF_001986195.1_ASM198619v1_genomic	GCF_001986195.1	NZ_CP011236.1	2059912	2453073	3.138	0	0	0	0	0	2	1	1	0	0	0	0
GCF_001986215.1_ASM198621v1_genomic	GCF_001986215.1	NZ_CP011237.1	2241470	2474981	3.138	0	0	0	0	0	2	1	1	0	0	0	0
GCF_001986235.1_ASM198623v1_genomic	GCF_001986235.1	NZ_CP011238.1	2188410	2420871	3.138	0	0	0	0	0	2	1	1	0	0	0	0
GCF_001986255.1_ASM198625v1_genomic	GCF_001986255.1	NZ_CP011239.1	1551753	1783165	3.138	0	0	0	0	0	2	1	1	0	0	0	0
GCF_001986275.1_ASM198627v1_genomic	GCF_001986275.1	NZ_CP011240.1	2111632	2505846	3.138	0	0	0	0	0	2	1	1	0	0	0	0
GCF_001986295.1_ASM198629v1_genomic	GCF_001986295.1	NZ_CP011241.1	2188417	2421927	3.138	0	0	0	0	0	2	1	1	0	0	0	0
GCF_001986315.1_ASM198631v1_genomic	GCF_001986315.1	NZ_CP011242.1	2242519	2476029	3.138	0	0	0	0	0	2	1	1	0	0	0	0
GCF_001986335.1_ASM198633v1_genomic	GCF_001986335.1	NZ_CP011243.1	2190694	2424204	3.138	0	0	0	0	0	2	1	1	0	0	0	0
GCF_001986355.1_ASM198635v1_genomic	GCF_001986355.1	NZ_CP011244.1	2242521	2474982	3.138	0	0	0	0	0	2	1	1	0	0	0	0
GCF_001986375.1_ASM198637v1_genomic	GCF_001986375.1	NZ_CP011687.1	2219580	2452041	3.138	0	0	0	0	0	2	1	1	0	0	0	0
GCF_001986415.1_ASM198641v1_genomic	GCF_001986415.1	NZ_CP011688.1	2218505	2450966	3.138	0	0	0	0	0	2	1	1	0	0	0	0
GCF_001986435.1_ASM198643v1_genomic	GCF_001986435.1	NZ_CP011689.1	2223770	2456231	3.138	0	0	0	0	0	2	1	1	0	0	0	0
GCF_001986455.1_ASM198645v1_genomic	GCF_001986455.1	NZ_CP011690.1	2218505	2450966	3.138	0	0	0	0	0	2	1	1	0	0	0	0
GCF_001986475.1_ASM198647v1_genomic	GCF_001986475.1	NZ_CP011691.1	1602498	1994614	3.138	0	0	0	0	0	2	1	1	0	0	0	0
GCF_001986495.1_ASM198649v1_genomic	GCF_001986495.1	NZ_CP011692.1	1602483	1834944	3.138	0	0	0	0	0	2	1	1	0	0	0	0
GCF_001986515.1_ASM198651v1_genomic	GCF_001986515.1	NZ_CP011693.1	2275523	2507984	3.138	0	0	0	0	0	2	1	1	0	0	0	0
GCF_001986535.1_ASM198653v1_genomic	GCF_001986535.1	NZ_CP011694.1	2062007	2455172	3.138	0	0	0	0	0	2	1	1	0	0	0	0
GCF_001986555.1_ASM198655v1_genomic	GCF_001986555.1	NZ_CP011695.1	2220598	2454108	3.138	0	0	0	0	0	2	1	1	0	0	0	0
GCF_001986575.1_ASM198657v1_genomic	GCF_001986575.1	NZ_CP011696.1	2188418	2420879	3.138	0	0	0	0	0	2	1	1	0	0	0	0
GCF_001986595.1_ASM198659v1_genomic	GCF_001986595.1	NZ_CP011697.1	1605635	1838096	3.138	0	0	0	0	0	2	1	1	0	0	0	0
GCF_001986615.1_ASM198661v1_genomic	GCF_001986615.1	NZ_CP011698.1	2188415	2421925	3.138	0	0	0	0	0	2	1	1	0	0	0	0
GCF_001986635.1_ASM198663v1_genomic	GCF_001986635.1	NZ_CP011699.1	1690612	1923073	3.138	0	0	0	0	0	2	1	1	0	0	0	0
GCF_001986655.1_ASM198665v1_genomic	GCF_001986655.1	NZ_CP011700.1	2189467	2422976	3.138	0	0	0	0	0	2	1	1	0	0	0	0
GCF_001986675.1_ASM198667v1_genomic	GCF_001986675.1	NZ_CP011701.1	2275528	2509038	3.138	0	0	0	0	0	2	1	1	0	0	0	0
GCF_001986695.1_ASM198669v1_genomic	GCF_001986695.1	NZ_CP011702.1	2241467	2474977	3.138	0	0	0	0	0	2	1	1	0	0	0	0
GCF_001986715.1_ASM198671v1_genomic	GCF_001986715.1	NZ_CP011703.1	2218430	2450886	3.138	0	0	0	0	0	2	1	1	0	0	0	0
GCF_001986735.1_ASM198673v1_genomic	GCF_001986735.1	NZ_CP011704.1	2220590	2452002	3.138	0	0	0	0	0	2	1	1	0	0	0	0
GCF_001986755.1_ASM198675v1_genomic	GCF_001986755.1	NZ_CP011705.1	2275530	2509040	3.138	0	0	0	0	0	2	1	1	0	0	0	0
GCF_001986775.1_ASM198677v1_genomic	GCF_001986775.1	NZ_CP011706.1	2270285	2503795	3.138	0	0	0	0	0	2	1	1	0	0	0	0
GCF_001986795.1_ASM198679v1_genomic	GCF_001986795.1	NZ_CP011707.1	1690612	1923073	3.138	0	0	0	0	0	2	1	1	0	0	0	0
GCF_001986815.1_ASM198681v1_genomic	GCF_001986815.1	NZ_CP011708.1	2274483	2509042	3.138	0	0	0	0	0	2	1	1	0	0	0	0
GCF_001986835.1_ASM198683v1_genomic	GCF_001986835.1	NZ_CP011709.1	2241472	2474982	3.138	0	0	0	0	0	2	1	1	0	0	0	0
GCF_001986855.1_ASM198685v1_genomic	GCF_001986855.1	NZ_CP011710.1	2275532	2509042	3.138	0	0	0	0	0	2	1	1	0	0	0	0
GCF_001986875.1_ASM198687v1_genomic	GCF_001986875.1	NZ_CP011711.1	2189465	2421926	3.138	0	0	0	0	0	2	1	1	0	0	0	0
GCF_001986895.1_ASM198689v1_genomic	GCF_001986895.1	NZ_CP011712.1	2274480	2506941	3.138	0	0	0	0	0	2	1	1	0	0	0	0
GCF_001986915.1_ASM198691v1_genomic	GCF_001986915.1	NZ_CP011713.1	2274479	2506940	3.138	0	0	0	0	0	2	1	1	0	0	0	0
GCF_001986935.1_ASM198693v1_genomic	GCF_001986935.1	NZ_CP011714.1	2276571	2509032	3.138	0	0	0	0	0	2	1	1	0	0	0	0
GCF_001986955.1_ASM198695v1_genomic	GCF_001986955.1	NZ_CP011715.1	2273436	2506946	3.138	0	0	0	0	0	2	1	1	0	0	0	0
GCF_001986975.1_ASM198697v1_genomic	GCF_001986975.1	NZ_CP011716.1	2275529	2509039	3.138	0	0	0	0	0	2	1	1	0	0	0	0
GCF_001986995.1_ASM198699v1_genomic	GCF_001986995.1	NZ_CP011717.1	2277620	2509032	3.138	0	0	0	0	0	2	1	1	0	0	0	0
GCF_001987015.1_ASM198701v1_genomic	GCF_001987015.1	NZ_CP011718.1	2221618	2456177	3.138	0	0	0	0	0	2	1	1	0	0	0	0
GCF_001987035.1_ASM198703v1_genomic	GCF_001987035.1	NZ_CP011719.1	2188416	2421926	3.138	0	0	0	0	0	2	1	1	0	0	0	0
GCF_001987055.1_ASM198705v1_genomic	GCF_001987055.1	NZ_CP011720.1	1601426	1833887	3.138	0	0	0	0	0	2	1	1	0	0	0	0
GCF_001987075.1_ASM198707v1_genomic	GCF_001987075.1	NZ_CP011721.1	1550698	1782109	3.138	0	0	0	0	0	2	1	1	0	0	0	0
GCF_001987095.1_ASM198709v1_genomic	GCF_001987095.1	NZ_CP011722.1	2274479	2506940	3.138	0	0	0	0	0	2	1	1	0	0	0	0
GCF_001987115.1_ASM198711v1_genomic	GCF_001987115.1	NZ_CP011723.1	1550713	1783174	3.138	0	0	0	0	0	2	1	1	0	0	0	0
GCF_001987135.1_ASM198713v1_genomic	GCF_001987135.1	NZ_CP011724.1	1690611	1923071	3.138	0	0	0	0	0	2	1	1	0	0	0	0
GCF_001987155.1_ASM198715v1_genomic	GCF_001987155.1	NZ_CP011725.1	1690613	1923074	3.138	0	0	0	0	0	2	1	1	0	0	0	0
GCF_001987175.1_ASM198717v1_genomic	GCF_001987175.1	NZ_CP011726.1	1690618	1923086	3.138	0	0	0	0	0	2	1	1	0	0	0	0
GCF_001987195.1_ASM198719v1_genomic	GCF_001987195.1	NZ_CP011727.1	1604584	1837045	3.138	0	0	0	0	0	2	1	1	0	0	0	0
GCF_001987215.1_ASM198721v1_genomic	GCF_001987215.1	NZ_CP011728.1	2274319	2507828	3.138	0	0	0	0	0	2	1	1	0	0	0	0
GCF_001987235.1_ASM198723v1_genomic	GCF_001987235.1	NZ_CP011729.1	2111674	2505888	3.138	0	0	0	0	0	2	1	1	0	0	0	0
GCF_001987255.1_ASM198725v1_genomic	GCF_001987255.1	NZ_CP011730.1	2274480	2506941	3.138	0	0	0	0	0	2	1	1	0	0	0	0
GCF_001987275.1_ASM198727v1_genomic	GCF_001987275.1	NZ_CP011731.1	2189467	2422977	3.138	0	0	0	0	0	2	1	1	0	0	0	0
GCF_001987295.1_ASM198729v1_genomic	GCF_001987295.1	NZ_CP011732.1	1569464	1962546	3.138	0	0	0	0	0	2	1	1	0	0	0	0
GCF_001987315.1_ASM198731v1_genomic	GCF_001987315.1	NZ_CP011733.1	2188418	2421929	3.138	0	0	0	0	0	2	1	1	0	0	0	0
GCF_001987335.1_ASM198733v1_genomic	GCF_001987335.1	NZ_CP011734.1	2062996	2456161	3.138	0	0	0	0	0	2	1	1	0	0	0	0
GCF_001987355.1_ASM198735v1_genomic	GCF_001987355.1	NZ_CP011735.1	2188424	2421934	3.138	0	0	0	0	0	2	1	1	0	0	0	0
GCF_001987375.1_ASM198737v1_genomic	GCF_001987375.1	NZ_CP011736.1	2042268	2436492	3.138	0	0	0	0	0	2	1	1	0	0	0	0
GCF_001987395.1_ASM198739v1_genomic	GCF_001987395.1	NZ_CP011737.1	2191489	2424999	3.138	0	0	0	0	0	2	1	1	0	0	0	0
GCF_001987415.1_ASM198741v1_genomic	GCF_001987415.1	NZ_CP011738.1	2218534	2450995	3.138	0	0	0	0	0	2	1	1	0	0	0	0
GCF_001987435.1_ASM198743v1_genomic	GCF_001987435.1	NZ_CP011739.1	2273432	2506942	3.138	0	0	0	0	0	2	1	1	0	0	0	0
GCF_001987455.1_ASM198745v1_genomic	GCF_001987455.1	NZ_CP011740.1	2189488	2422998	3.138	0	0	0	0	0	2	1	1	0	0	0	0
GCF_001987475.1_ASM198747v1_genomic	GCF_001987475.1	NZ_CP011741.1	2219506	2451967	3.138	0	0	0	0	0	2	1	1	0	0	0	0
GCF_001987495.1_ASM198749v1_genomic	GCF_001987495.1	NZ_CP011742.1	2188421	2421931	3.138	0	0	0	0	0	2	1	1	0	0	0	0
GCF_001987515.1_ASM198751v1_genomic	GCF_001987515.1	NZ_CP011743.1	2192255	2425766	3.138	0	0	0	0	0	2	1	1	0	0	0	0
GCF_001987535.1_ASM198753v1_genomic	GCF_001987535.1	NZ_CP011744.1	1551764	1785274	3.138	0	0	0	0	0	2	1	1	0	0	0	0
GCF_001987555.1_ASM198755v1_genomic	GCF_001987555.1	NZ_CP011745.1	2274478	2507988	3.138	0	0	0	0	0	2	1	1	0	0	0	0
GCF_001987575.1_ASM198757v1_genomic	GCF_001987575.1	NZ_CP011746.1	2241467	2473928	3.138	0	0	0	0	0	2	1	1	0	0	0	0
GCF_001987595.1_ASM198759v1_genomic	GCF_001987595.1	NZ_CP011747.1	2242520	2476030	3.138	0	0	0	0	0	2	1	1	0	0	0	0
GCF_001987615.1_ASM198761v1_genomic	GCF_001987615.1	NZ_CP011748.1	1655529	1889038	3.138	0	0	0	0	0	2	1	1	0	0	0	0
GCF_001987635.1_ASM198763v1_genomic	GCF_001987635.1	NZ_CP011749.1	1604585	1838095	3.138	0	0	0	0	0	2	1	1	0	0	0	0
GCF_001987655.1_ASM198765v1_genomic	GCF_001987655.1	NZ_CP011750.1	2274481	2507991	3.138	0	0	0	0	0	2	1	1	0	0	0	0
GCF_001987675.1_ASM198767v1_genomic	GCF_001987675.1	NZ_CP011751.1	2275527	2507988	3.138	0	0	0	0	0	2	1	1	0	0	0	0
GCF_001987695.1_ASM198769v1_genomic	GCF_001987695.1	NZ_CP011752.1	1602470	1834931	3.138	0	0	0	0	0	2	1	1	0	0	0	0
GCF_001987715.1_ASM198771v1_genomic	GCF_001987715.1	NZ_CP011753.1	1531113	2553905	3.138	0	0	0	0	0	2	1	1	0	0	0	0
GCF_001987735.1_ASM198773v1_genomic	GCF_001987735.1	NZ_CP011754.1	2272658	2505117	3.138	0	0	0	0	0	2	1	1	0	0	0	0
GCF_001987755.1_ASM198775v1_genomic	GCF_001987755.1	NZ_CP011755.1	2242519	2474980	3.138	0	0	0	0	0	2	1	1	0	0	0	0
GCF_001987775.1_ASM198777v1_genomic	GCF_001987775.1	NZ_CP011756.1	2273426	2506936	3.138	0	0	0	0	0	2	1	1	0	0	0	0
GCF_001987795.1_ASM198779v1_genomic	GCF_001987795.1	NZ_CP011757.1	2187361	2420871	3.138	0	0	0	0	0	2	1	1	0	0	0	0
GCF_001987815.1_ASM198781v1_genomic	GCF_001987815.1	NZ_CP011758.1	2190530	2422991	3.138	0	0	0	0	0	2	1	1	0	0	0	0
GCF_001987835.1_ASM198783v1_genomic	GCF_001987835.1	NZ_CP011759.1	2189469	2424026	3.138	0	0	0	0	0	2	1	1	0	0	0	0
GCF_001987855.1_ASM198785v1_genomic	GCF_001987855.1	NZ_CP011760.1	2276582	2510092	3.138	0	0	0	0	0	2	1	1	0	0	0	0
GCF_001987875.1_ASM198787v1_genomic	GCF_001987875.1	NZ_CP011761.1	2275531	2509041	3.138	0	0	0	0	0	2	1	1	0	0	0	0
GCF_001987895.1_ASM198789v1_genomic	GCF_001987895.1	NZ_CP011762.1	2241484	2473945	3.138	0	0	0	0	0	2	1	1	0	0	0	0
GCF_001987915.1_ASM198791v1_genomic	GCF_001987915.1	NZ_CP011763.1	2189461	2422971	3.138	0	0	0	0	0	2	1	1	0	0	0	0
GCF_001987935.1_ASM198793v1_genomic	GCF_001987935.1	NZ_CP011764.1	2189466	2422976	3.138	0	0	0	0	0	2	1	1	0	0	0	0
GCF_001987955.1_ASM198795v1_genomic	GCF_001987955.1	NZ_CP011765.1	1605642	1839152	3.138	0	0	0	0	0	2	1	1	0	0	0	0
GCF_001987975.1_ASM198797v1_genomic	GCF_001987975.1	NZ_CP011766.1	2190694	2424204	3.138	0	0	0	0	0	2	1	1	0	0	0	0
GCF_001987995.1_ASM198799v1_genomic	GCF_001987995.1	NZ_CP011767.1	2189466	2420878	3.138	0	0	0	0	0	2	1	1	0	0	0	0
GCF_001988015.1_ASM198801v1_genomic	GCF_001988015.1	NZ_CP011768.1	1519574	1753084	3.138	0	0	0	0	0	2	1	1	0	0	0	0
GCF_001988035.1_ASM198803v1_genomic	GCF_001988035.1	NZ_CP013075.1	1603516	2324316	3.1377	0	0	0	0	0	2	1	1	0	0	0	0
GCF_001988055.1_ASM198805v1_genomic	GCF_001988055.1	NZ_CP013076.1	2372846	2536931	3.138	0	0	0	0	0	2	1	1	0	0	0	0
GCF_001988075.1_ASM198807v1_genomic	GCF_001988075.1	NZ_CP013077.1	2221652	2454113	3.138	0	0	0	0	0	2	1	1	0	0	0	0
GCF_001988095.1_ASM198809v1_genomic	GCF_001988095.1	NZ_CP013078.1	2269233	2500645	3.138	0	0	0	0	0	2	1	1	0	0	0	0
GCF_001988115.1_ASM198811v1_genomic	GCF_001988115.1	NZ_CP013079.1	2221647	2454108	3.138	0	0	0	0	0	2	1	1	0	0	0	0
GCF_001988135.1_ASM198813v1_genomic	GCF_001988135.1	NZ_CP013080.1	2218496	2450956	3.138	0	0	0	0	0	2	1	1	0	0	0	0
GCF_001988155.1_ASM198815v1_genomic	GCF_001988155.1	NZ_CP013081.1	1603543	1838102	3.138	0	0	0	0	0	2	1	1	0	0	0	0
GCF_001988175.1_ASM198817v1_genomic	GCF_001988175.1	NZ_CP013082.1	2273435	2506945	3.138	0	0	0	0	0	2	1	1	0	0	0	0
GCF_001988195.1_ASM198819v1_genomic	GCF_001988195.1	NZ_CP013083.1	1601454	1833915	3.138	0	0	0	0	0	2	1	1	0	0	0	0
GCF_001988215.1_ASM198821v1_genomic	GCF_001988215.1	NZ_CP013084.1	2270287	2502748	3.138	0	0	0	0	0	2	1	1	0	0	0	0
GCF_001988235.1_ASM198823v1_genomic	GCF_001988235.1	NZ_CP013085.1	1602224	1834685	3.138	0	0	0	0	0	2	1	1	0	0	0	0
GCF_001988255.1_ASM198825v1_genomic	GCF_001988255.1	NZ_CP013086.1	2060938	2453053	3.138	0	0	0	0	0	2	1	1	0	0	0	0
GCF_001988275.1_ASM198827v1_genomic	GCF_001988275.1	NZ_CP013087.1	2219550	2452011	3.138	0	0	0	0	0	2	1	1	0	0	0	0
GCF_001988295.1_ASM198829v1_genomic	GCF_001988295.1	NZ_CP013088.1	2189461	2422970	3.138	0	0	0	0	0	2	1	1	0	0	0	0
GCF_001988315.1_ASM198831v1_genomic	GCF_001988315.1	NZ_CP013089.1	2277629	2511139	3.138	0	0	0	0	0	2	1	1	0	0	0	0
GCF_001988335.1_ASM198833v1_genomic	GCF_001988335.1	NZ_CP013090.1	1549653	1783163	3.138	0	0	0	0	0	2	1	1	0	0	0	0
GCF_001988355.1_ASM198835v1_genomic	GCF_001988355.1	NZ_CP013091.1	2275534	2509044	3.138	0	0	0	0	0	2	1	1	0	0	0	0
GCF_001988375.1_ASM198837v1_genomic	GCF_001988375.1	NZ_CP013092.1	2188413	2421922	3.138	0	0	0	0	0	2	1	1	0	0	0	0
GCF_001988395.1_ASM198839v1_genomic	GCF_001988395.1	NZ_CP013093.1	2188417	2421927	3.138	0	0	0	0	0	2	1	1	0	0	0	0
GCF_001988415.1_ASM198841v1_genomic	GCF_001988415.1	NZ_CP013094.1	2189458	2422968	3.138	0	0	0	0	0	2	1	1	0	0	0	0
GCF_001988435.1_ASM198843v1_genomic	GCF_001988435.1	NZ_CP013095.1	2186366	2418827	3.138	0	0	0	0	0	2	1	1	0	0	0	0
GCF_001988455.1_ASM198845v1_genomic	GCF_001988455.1	NZ_CP013096.1	2189467	2421927	3.138	0	0	0	0	0	2	1	1	0	0	0	0
GCF_001988475.1_ASM198847v1_genomic	GCF_001988475.1	NZ_CP013863.1	2189463	2422973	3.138	0	0	0	0	0	2	1	1	0	0	0	0
GCF_001988495.1_ASM198849v1_genomic	GCF_001988495.1	NZ_CP013864.1	2187364	2420874	3.138	0	0	0	0	0	2	1	1	0	0	0	0
GCF_001988515.1_ASM198851v1_genomic	GCF_001988515.1	NZ_CP013865.1	1605638	1839148	3.138	0	0	0	0	0	2	1	1	0	0	0	0
GCF_001988535.1_ASM198853v1_genomic	GCF_001988535.1	NZ_CP013866.1	1518533	1749945	3.138	0	0	0	0	0	2	1	1	0	0	0	0
GCF_001988555.1_ASM198855v1_genomic	GCF_001988555.1	NZ_CP013868.1	2220701	2453161	3.138	0	0	0	0	0	2	1	1	0	0	0	0
GCF_001988575.1_ASM198857v1_genomic	GCF_001988575.1	NZ_CP013869.1	2219539	2452000	3.138	0	0	0	0	0	2	1	1	0	0	0	0
GCF_001988595.1_ASM198859v1_genomic	GCF_001988595.1	NZ_CP013870.1	1547565	1780026	3.138	0	0	0	0	0	2	1	1	0	0	0	0
GCF_001988615.1_ASM198861v1_genomic	GCF_001988615.1	NZ_CP013871.1	2219507	2453016	3.138	0	0	0	0	0	2	1	1	0	0	0	0
GCF_001988635.1_ASM198863v1_genomic	GCF_001988635.1	NZ_CP013872.1	2308302	2540763	3.138	0	0	0	0	0	2	1	1	0	0	0	0
GCF_001988655.1_ASM198865v1_genomic	GCF_001988655.1	NZ_CP013873.1	2221659	2454120	3.138	0	0	0	0	0	2	1	1	0	0	0	0
GCF_001988675.1_ASM198867v1_genomic	GCF_001988675.1	NZ_CP013874.1	2220597	2453048	3.138	0	0	0	0	0	2	1	1	0	0	0	0
GCF_001988695.1_ASM198869v1_genomic	GCF_001988695.1	NZ_CP013875.1	1601438	1833899	3.138	0	0	0	0	0	2	1	1	0	0	0	0
GCF_001988715.1_ASM198871v1_genomic	GCF_001988715.1	NZ_CP013876.1	2218502	2452012	3.138	0	0	0	0	0	2	1	1	0	0	0	0
GCF_001988735.1_ASM198873v1_genomic	GCF_001988735.1	NZ_CP013877.1	2188413	2420874	3.138	0	0	0	0	0	2	1	1	0	0	0	0
GCF_001988755.1_ASM198875v1_genomic	GCF_001988755.1	NZ_CP013878.1	1549647	1782108	3.138	0	0	0	0	0	2	1	1	0	0	0	0
GCF_001988775.1_ASM198877v1_genomic	GCF_001988775.1	NZ_CP013879.1	2190316	2422777	3.138	0	0	0	0	0	2	1	1	0	0	0	0
GCF_001988795.1_ASM198879v1_genomic	GCF_001988795.1	NZ_CP013880.1	2188429	2421884	3.138	0	0	0	0	0	2	1	1	0	0	0	0
GCF_001988815.1_ASM198881v1_genomic	GCF_001988815.1	NZ_CP013881.1	2059912	2453077	3.138	0	0	0	0	0	2	1	1	0	0	0	0
GCF_001988835.1_ASM198883v1_genomic	GCF_001988835.1	NZ_CP013882.1	1550721	1783182	3.138	0	0	0	0	0	2	1	1	0	0	0	0
GCF_001988855.1_ASM198885v1_genomic	GCF_001988855.1	NZ_CP013883.1	2270701	2503159	3.138	0	0	0	0	0	2	1	1	0	0	0	0
GCF_001988875.1_ASM198887v1_genomic	GCF_001988875.1	NZ_CP013884.1	2221661	2455171	3.138	0	0	0	0	0	2	1	1	0	0	0	0
GCF_001988895.1_ASM198889v1_genomic	GCF_001988895.1	NZ_CP013885.1	2191559	2425067	3.138	0	0	0	0	0	2	1	1	0	0	0	0
GCF_001988915.1_ASM198891v1_genomic	GCF_001988915.1	NZ_CP013886.1	2275523	2509031	3.138	0	0	0	0	0	2	1	1	0	0	0	0
GCF_001988995.1_ASM198899v1_genomic	GCF_001988995.1	NZ_CP013887.1	2190505	2421917	3.138	0	0	0	0	0	2	1	1	0	0	0	0
GCF_001989015.1_ASM198901v1_genomic	GCF_001989015.1	NZ_CP013888.1	2189468	2422978	3.138	0	0	0	0	0	2	1	1	0	0	0	0
GCF_001989035.1_ASM198903v1_genomic	GCF_001989035.1	NZ_CP013890.1	2190512	2424022	3.138	0	0	0	0	0	2	1	1	0	0	0	0
GCF_001989055.1_ASM198905v1_genomic	GCF_001989055.1	NZ_CP013891.1	2271336	2502748	3.138	0	0	0	0	0	2	1	1	0	0	0	0
GCF_001989075.1_ASM198907v1_genomic	GCF_001989075.1	NZ_CP013892.1	2189635	2423144	3.138	0	0	0	0	0	2	1	1	0	0	0	0
GCF_001989095.1_ASM198909v1_genomic	GCF_001989095.1	NZ_CP013893.1	2189643	2423152	3.138	0	0	0	0	0	2	1	1	0	0	0	0
GCF_001989115.1_ASM198911v1_genomic	GCF_001989115.1	NZ_CP013894.1	1601723	1834184	3.138	0	0	0	0	0	2	1	1	0	0	0	0
GCF_001989135.1_ASM198913v1_genomic	GCF_001989135.1	NZ_CP013896.1	2189465	2420876	3.138	0	0	0	0	0	2	1	1	0	0	0	0
GCF_001989155.1_ASM198915v1_genomic	GCF_001989155.1	NZ_CP013897.1	2189474	2422983	3.138	0	0	0	0	0	2	1	1	0	0	0	0
GCF_001989175.1_ASM198917v1_genomic	GCF_001989175.1	NZ_CP013898.1	2189463	2420874	3.138	0	0	0	0	0	2	1	1	0	0	0	0
GCF_001989195.1_ASM198919v1_genomic	GCF_001989195.1	NZ_CP013899.1	2272370	2503780	3.138	0	0	0	0	0	2	1	1	0	0	0	0
GCF_001989215.1_ASM198921v1_genomic	GCF_001989215.1	NZ_CP013900.1	2188593	2422103	3.138	0	0	0	0	0	2	1	1	0	0	0	0
GCF_001989235.1_ASM198923v1_genomic	GCF_001989235.1	NZ_CP013902.1	1756595	1990105	3.138	0	0	0	0	0	2	1	1	0	0	0	0
GCF_001989255.1_ASM198925v1_genomic	GCF_001989255.1	NZ_CP013903.1	1604587	1838097	3.138	0	0	0	0	0	2	1	1	0	0	0	0
GCF_001989275.1_ASM198927v1_genomic	GCF_001989275.1	NZ_CP013904.1	2190509	2424018	3.138	0	0	0	0	0	2	1	1	0	0	0	0
GCF_001989295.1_ASM198929v1_genomic	GCF_001989295.1	NZ_CP013905.1	1604591	1838090	3.138	0	0	0	0	0	2	1	1	0	0	0	0
GCF_001989315.1_ASM198931v1_genomic	GCF_001989315.1	NZ_CP013907.1	2189646	2423155	3.138	0	0	0	0	0	2	1	1	0	0	0	0
GCF_001989335.1_ASM198933v1_genomic	GCF_001989335.1	NZ_CP013951.1	2188407	2420865	3.138	0	0	0	0	0	2	1	1	0	0	0	0
GCF_001991075.2_ASM199107v2_genomic	GCF_001991075.2	NZ_CP014204.2	315686	2515419	4.1609	1	0	0	1	0	1	0	0	1	1	1	1
GCF_002002905.1_ASM200290v1_genomic	GCF_002002905.1	NZ_CP019509.1	3330508	3335824	2.1124	0	0	0	0	0	2	0	0	0	0	0	0
GCF_002003285.1_ASM200328v1_genomic	GCF_002003285.1	NZ_CP016086.1	254715	511493	3.1132	1	0	0	1	0	1	0	0	0	1	1	1
GCF_002003305.1_ASM200330v1_genomic	GCF_002003305.1	NZ_CP016087.1	626753	630198	2.0832	1	0	0	1	0	1	0	0	0	0	0	0
GCF_002003325.1_ASM200332v1_genomic	GCF_002003325.1	NZ_CP016089.1	254715	512104	3.1132	1	0	0	1	0	1	0	0	0	1	1	1
GCF_002003345.1_ASM200334v1_genomic	GCF_002003345.1	NZ_CP016090.1	228178	441609	3.113	1	0	0	1	0	1	0	0	0	1	1	1
GCF_002003365.1_ASM200336v1_genomic	GCF_002003365.1	NZ_CP016091.1	266367	528990	3.1133	1	0	0	1	0	1	0	0	0	1	1	1
GCF_002003385.1_ASM200338v1_genomic	GCF_002003385.1	NZ_CP016092.1	254715	512104	3.1132	1	0	0	1	0	1	0	0	0	1	1	1
GCF_002011925.2_ASM201192v2_genomic	GCF_002011925.2	NZ_CP017757.2	944108	2356913	3.1461	0	0	0	0	0	2	0	1	0	0	0	0
GCF_002018515.1_ASM201851v1_genomic	GCF_002018515.1	NZ_CP013889.1	2189457	2420866	3.138	0	0	0	0	0	2	1	1	0	0	0	0
GCF_002021795.1_ASM202179v1_genomic	GCF_002021795.1	NZ_CP019957.1	1832935	2554948	3.138	0	0	0	0	0	2	1	1	0	0	0	0
GCF_002025665.1_ASM202566v1_genomic	GCF_002025665.1	NZ_CP018786.1	1633864	2745579	3.1083	1	0	0	1	0	1	0	0	1	0	0	0
GCF_002025725.1_ASM202572v1_genomic	GCF_002025725.1	NZ_CP018845.1	1225474	1617923	4.1345	0	0	0	0	0	2	1	0	0	0	0	0
GCF_002056725.1_ASM205672v1_genomic	GCF_002056725.1	NZ_CP020121.1	792170	3392099	4.1266	0	0	0	0	0	2	1	0	1	0	0	0
GCF_002068675.1_ASM206867v1_genomic	GCF_002068675.1	NZ_CP013895.1	2274476	2506936	3.138	0	0	0	0	0	2	1	1	0	0	0	0
GCF_002068975.1_ASM206897v1_genomic	GCF_002068975.1	NZ_CP013901.1	1518530	1752040	3.138	0	0	0	0	0	2	1	1	0	0	0	0
GCF_002069155.1_ASM206915v1_genomic	GCF_002069155.1	NZ_CP013906.1	2192611	2427170	3.138	0	0	0	0	0	2	1	1	0	0	0	0
GCF_002080475.1_ASM208047v1_genomic	GCF_002080475.1	NZ_CP020559.1	813715	817206	2.0939	1	0	0	1	0	1	0	0	0	0	0	0
GCF_002082565.1_ASM208256v1_genomic	GCF_002082565.1	NZ_CP020562.1	243498	2852339	3.0679	0	0	1	0	0	1	0	0	0	1	1	1
GCF_002102455.2_ASM210245v2_genomic	GCF_002102455.2	NZ_CP048229.1	814023	1351408	2.0873	1	0	0	1	0	1	0	0	0	0	0	0
GCF_002113845.3_ASM211384v3_genomic	GCF_002113845.3	NZ_CP020894.3	3041524	3045930	3.0983	0	0	0	1	0	1	0	0	1	0	0	0
GCF_002116905.1_ASM211690v1_genomic	GCF_002116905.1	NZ_CP015118.1	998984	1003809	2.1052	0	0	0	0	0	2	0	0	0	0	0	0
GCF_002119665.1_ASM211966v1_genomic	GCF_002119665.1	NZ_CP021111.1	3598912	3692399	3.1436	0	0	0	0	0	2	1	1	0	0	0	0
GCF_002119685.1_ASM211968v1_genomic	GCF_002119685.1	NZ_CP021108.1	1865893	4196230	3.1438	0	0	0	0	0	2	1	1	0	0	0	0
GCF_002119705.1_ASM211970v1_genomic	GCF_002119705.1	NZ_CP021107.1	1347022	1440496	3.1414	0	0	0	0	0	2	1	1	0	0	0	0
GCF_002119725.1_ASM211972v1_genomic	GCF_002119725.1	NZ_CP021109.1	1455232	3199712	3.1444	0	0	0	0	0	2	1	1	0	0	0	0
GCF_002119745.1_ASM211974v1_genomic	GCF_002119745.1	NZ_CP021110.1	1370436	3091829	3.1442	0	0	0	0	0	2	1	1	0	0	0	0
GCF_002142475.1_ASM214247v1_genomic	GCF_002142475.1	NZ_AP014638.1	117453	1736201	3.118	2	0	0	2	0	1	0	0	0	0	0	0
GCF_002142495.1_ASM214249v1_genomic	GCF_002142495.1	NZ_AP014642.1	117453	1736201	3.118	2	0	0	2	0	1	0	0	0	0	0	0
GCF_002157125.1_ASM215712v1_genomic	GCF_002157125.1	NZ_CP021366.1	802829	807699	2.1048	0	0	0	0	0	2	0	0	0	0	0	0
GCF_002157165.1_ASM215716v1_genomic	GCF_002157165.1	NZ_CP021359.1	710698	715568	2.1047	0	0	0	0	0	2	0	0	0	0	0	0
GCF_002157185.1_ASM215718v1_genomic	GCF_002157185.1	NZ_CP021362.1	3271672	3276542	2.1048	0	0	0	0	0	2	0	0	0	0	0	0
GCF_002157225.2_ASM215722v2_genomic	GCF_002157225.2	NZ_CP020038.1	6463386	6468379	3.1278	1	0	0	1	0	1	0	0	0	1	1	1
GCF_002162035.1_ASM216203v1_genomic	GCF_002162035.1	NZ_CP021138.1	2234857	2239598	2.1101	0	0	0	0	0	2	0	0	0	0	0	0
GCF_002163585.1_ASM216358v1_genomic	GCF_002163585.1	NZ_CP015579.1	520462	2400116	4.1564	0	0	1	0	1	1	0	1	0	0	0	0
GCF_002163605.1_ASM216360v1_genomic	GCF_002163605.1	NZ_CP015581.1	520135	2399788	4.1564	0	0	1	0	1	1	0	1	0	0	0	0
GCF_002176815.1_ASM217681v1_genomic	GCF_002176815.1	NZ_CP021648.1	3201782	3206652	2.1046	0	0	0	0	0	2	0	0	0	0	0	0
GCF_002211785.1_ASM221178v1_genomic	GCF_002211785.1	NZ_CP022132.1	662414	686219	2.0852	1	0	0	0	0	1	0	0	0	0	0	0
GCF_002215055.1_ASM221505v1_genomic	GCF_002215055.1	NZ_CP022115.1	826060	1994067	3.136	0	0	0	0	0	2	1	1	0	0	0	0
GCF_002215215.1_ASM221521v1_genomic	GCF_002215215.1	NZ_CP018632.1	3059699	3281888	5.1644	1	0	0	1	0	1	1	1	0	1	1	1
GCF_002216065.1_ASM221606v1_genomic	GCF_002216065.1	NZ_CP022282.1	1180626	4742995	3.1079	1	0	0	1	0	1	0	0	1	0	0	0
GCF_002222655.1_ASM222265v1_genomic	GCF_002222655.1	NZ_CP022423.1	3201097	3205978	2.105	0	0	0	0	0	2	0	0	0	0	0	0
GCF_002224645.1_ASM222464v1_genomic	GCF_002224645.1	NZ_CP022121.1	2976189	2980914	3.1212	1	0	0	1	0	1	0	0	0	1	1	0
GCF_002240035.1_ASM224003v1_genomic	GCF_002240035.1	NZ_CP016397.1	242878	247356	3.0976	1	0	0	1	0	1	0	0	1	0	0	0
GCF_002240435.1_ASM224043v1_genomic	GCF_002240435.1	NZ_CP021401.1	2270050	2502511	3.138	0	0	0	0	0	2	1	1	0	0	0	0
GCF_002240475.1_ASM224047v1_genomic	GCF_002240475.1	NZ_CP021402.1	1530007	1922119	3.138	0	0	0	0	0	2	1	1	0	0	0	0
GCF_002240495.1_ASM224049v1_genomic	GCF_002240495.1	NZ_CP021403.1	2060850	2455049	3.138	0	0	0	0	0	2	1	1	0	0	0	0
GCF_002240515.1_ASM224051v1_genomic	GCF_002240515.1	NZ_CP022362.1	2276330	2508790	3.138	0	0	0	0	0	2	1	1	0	0	0	0
GCF_002243645.1_ASM224364v1_genomic	GCF_002243645.1	NZ_CP017704.1	228375	1469079	4.1512	1	0	0	1	0	1	0	0	0	2	2	2
GCF_002250075.1_ASM225007v1_genomic	GCF_002250075.1	NZ_CP016893.1	1144272	2401718	3.1292	1	0	0	1	0	1	0	0	0	1	1	1
GCF_002257585.1_ASM225758v1_genomic	GCF_002257585.1	NZ_CP022743.1	866323	3713890	3.1082	1	0	0	1	0	1	0	0	1	0	0	0
GCF_002285495.1_ASM228549v1_genomic	GCF_002285495.1	NZ_CP016786.1	285175	2455019	3.112	1	0	0	1	0	1	0	0	0	1	1	1
GCF_002285955.1_ASM228595v1_genomic	GCF_002285955.1	NZ_CP016956.1	1605622	2327661	3.138	0	0	0	0	0	2	1	1	0	0	0	0
GCF_002285975.1_ASM228597v1_genomic	GCF_002285975.1	NZ_CP016957.1	1603533	2326648	3.138	0	0	0	0	0	2	1	1	0	0	0	0
GCF_002285995.1_ASM228599v1_genomic	GCF_002285995.1	NZ_CP016958.1	2224798	2456210	3.138	0	0	0	0	0	2	1	1	0	0	0	0
GCF_002286015.1_ASM228601v1_genomic	GCF_002286015.1	NZ_CP016959.1	2220601	2453061	3.138	0	0	0	0	0	2	1	1	0	0	0	0
GCF_002286035.1_ASM228603v1_genomic	GCF_002286035.1	NZ_CP016960.1	1602468	1833880	3.138	0	0	0	0	0	2	1	1	0	0	0	0
GCF_002286055.1_ASM228605v1_genomic	GCF_002286055.1	NZ_CP016961.1	2220601	2452013	3.138	0	0	0	0	0	2	1	1	0	0	0	0
GCF_002286075.1_ASM228607v1_genomic	GCF_002286075.1	NZ_CP016962.1	1602474	1834935	3.138	0	0	0	0	0	2	1	1	0	0	0	0
GCF_002286095.1_ASM228609v1_genomic	GCF_002286095.1	NZ_CP016963.1	1602488	1834949	3.138	0	0	0	0	0	2	1	1	0	0	0	0
GCF_002286115.1_ASM228611v1_genomic	GCF_002286115.1	NZ_CP016964.1	1602485	1833897	3.138	0	0	0	0	0	2	1	1	0	0	0	0
GCF_002286135.1_ASM228613v1_genomic	GCF_002286135.1	NZ_CP016966.1	1602489	1835999	3.138	0	0	0	0	0	2	1	1	0	0	0	0
GCF_002286155.1_ASM228615v1_genomic	GCF_002286155.1	NZ_CP016967.1	1602484	1834945	3.138	0	0	0	0	0	2	1	1	0	0	0	0
GCF_002286175.1_ASM228617v1_genomic	GCF_002286175.1	NZ_CP016968.1	2059896	2453061	3.138	0	0	0	0	0	2	1	1	0	0	0	0
GCF_002286295.1_ASM228629v1_genomic	GCF_002286295.1	NZ_CP017119.1	2274444	2506901	3.138	0	0	0	0	0	2	1	1	0	0	0	0
GCF_002286315.1_ASM228631v1_genomic	GCF_002286315.1	NZ_CP017120.1	2241435	2474942	3.138	0	0	0	0	0	2	1	1	0	0	0	0
GCF_002286335.1_ASM228633v1_genomic	GCF_002286335.1	NZ_CP017121.1	2219490	2451949	3.138	0	0	0	0	0	2	1	1	0	0	0	0
GCF_002286355.1_ASM228635v1_genomic	GCF_002286355.1	NZ_CP017122.1	2189456	2420865	3.138	0	0	0	0	0	2	1	1	0	0	0	0
GCF_002286375.1_ASM228637v1_genomic	GCF_002286375.1	NZ_CP017123.1	2189455	2420867	3.138	0	0	0	0	0	2	1	1	0	0	0	0
GCF_002291405.1_ASM229140v1_genomic	GCF_002291405.1	NZ_CP023284.1	1160867	4046423	4.1275	0	0	0	0	0	2	1	0	0	0	0	0
GCF_002310915.1_ASM231091v1_genomic	GCF_002310915.1	NZ_CP016965.1	1600482	1832943	3.138	0	0	0	0	0	2	1	1	0	0	0	0
GCF_002312985.1_ASM231298v1_genomic	GCF_002312985.1	NZ_CP023410.1	330069	504335	3.1125	1	0	0	1	0	1	0	0	0	1	1	1
GCF_002327145.1_ASM232714v1_genomic	GCF_002327145.1	NZ_CP023422.1	5077931	5800934	3.1101	0	0	1	0	0	2	0	0	0	0	0	0
GCF_002327185.1_ASM232718v1_genomic	GCF_002327185.1	NZ_CP018624.1	156901	2341421	3.115	1	0	0	1	0	1	0	0	0	1	1	1
GCF_002327205.1_ASM232720v1_genomic	GCF_002327205.1	NZ_CP018630.1	279798	2665200	3.115	1	0	0	1	0	1	0	0	0	1	1	1
GCF_002355295.1_ASM235529v1_genomic	GCF_002355295.1	NZ_CP023465.1	284779	4946194	6.175	1	0	0	1	0	1	1	1	1	1	1	1
GCF_002355455.1_ASM235545v1_genomic	GCF_002355455.1	NZ_AP017375.1	330208	5195813	4.1352	3	0	0	3	0	1	0	0	0	0	0	0
GCF_002356215.1_ASM235621v1_genomic	GCF_002356215.1	NZ_AP017959.1	2557058	2560755	2.0995	1	0	0	1	0	1	0	0	0	0	0	0
GCF_002368255.1_ASM236825v1_genomic	GCF_002368255.1	NZ_AP018203.1	561384	5200549	3.118	2	0	0	2	0	1	0	0	0	0	0	0
GCF_002368355.1_ASM236835v1_genomic	GCF_002368355.1	NZ_AP018281.1	3493531	3497236	2.0989	1	0	0	1	0	1	0	0	0	0	0	0
GCF_002368395.1_ASM236839v1_genomic	GCF_002368395.1	NZ_AP018254.1	2987904	2991714	2.1025	1	0	0	1	0	1	0	0	0	0	0	0
GCF_002368455.1_ASM236845v1_genomic	GCF_002368455.1	NZ_AP018255.1	4423422	8930303	3.1168	2	0	0	2	0	1	0	0	0	0	0	0
GCF_002393485.1_ASM239348v1_genomic	GCF_002393485.1	NZ_CP023538.1	1423236	1428492	2.1114	0	0	0	0	0	2	0	0	0	0	0	0
GCF_002442615.1_ASM244261v1_genomic	GCF_002442615.1	NZ_CP017158.1	1605629	1839139	3.138	0	0	0	0	0	2	1	1	0	0	0	0
GCF_002442635.1_ASM244263v1_genomic	GCF_002442635.1	NZ_CP017159.1	2189427	2421886	3.138	0	0	0	0	0	2	1	1	0	0	0	0
GCF_002442675.1_ASM244267v1_genomic	GCF_002442675.1	NZ_CP017161.1	2241436	2474943	3.138	0	0	0	0	0	2	1	1	0	0	0	0
GCF_002442695.1_ASM244269v1_genomic	GCF_002442695.1	NZ_CP017162.1	2189446	2420856	3.138	0	0	0	0	0	2	1	1	0	0	0	0
GCF_002442715.1_ASM244271v1_genomic	GCF_002442715.1	NZ_CP017163.1	2189435	2420843	3.138	0	0	0	0	0	2	1	1	0	0	0	0
GCF_002442735.1_ASM244273v1_genomic	GCF_002442735.1	NZ_CP017164.1	2189410	2421864	3.138	0	0	0	0	0	2	1	1	0	0	0	0
GCF_002442775.1_ASM244277v1_genomic	GCF_002442775.1	NZ_CP017166.1	2188405	2421913	3.138	0	0	0	0	0	2	1	1	0	0	0	0
GCF_002442795.1_ASM244279v1_genomic	GCF_002442795.1	NZ_CP017167.1	2270278	2503784	3.138	0	0	0	0	0	2	1	1	0	0	0	0
GCF_002442815.1_ASM244281v1_genomic	GCF_002442815.1	NZ_CP017168.1	2269221	2502731	3.138	0	0	0	0	0	2	1	1	0	0	0	0
GCF_002591275.1_ASM259127v1_genomic	GCF_002591275.1	NZ_CP023968.1	788319	1954318	3.1092	1	0	0	1	0	1	0	0	1	0	0	0
GCF_002752675.1_ASM275267v1_genomic	GCF_002752675.1	NZ_CP024608.1	2666315	6293860	7.2663	2	0	1	2	0	4	0	0	0	0	0	0
GCF_002754935.1_ASM275493v1_genomic	GCF_002754935.1	NZ_CP018092.1	711843	715500	2.123	1	0	0	1	0	1	0	0	0	0	0	0
GCF_002762215.1_ASM276221v1_genomic	GCF_002762215.1	NZ_CP024645.1	998985	1003810	2.1052	0	0	0	0	0	2	0	0	0	0	0	0
GCF_002770595.1_ASM277059v1_genomic	GCF_002770595.1	NZ_CP022986.1	551296	837270	4.1304	2	0	0	2	0	1	0	0	1	0	0	0
GCF_002777255.1_ASM277725v1_genomic	GCF_002777255.1	NZ_CP017634.1	1620580	1625301	3.1225	1	0	0	1	0	1	0	0	0	1	1	1
GCF_002795845.1_ASM279584v1_genomic	GCF_002795845.1	NZ_CP011797.1	1954252	3328337	3.1103	1	0	0	1	0	1	0	0	0	1	1	1
GCF_002804065.1_ASM280406v1_genomic	GCF_002804065.1	NZ_CP024955.1	57280	2643422	3.1235	1	0	1	1	0	1	0	0	0	1	1	1
GCF_002812705.1_ASM281270v1_genomic	GCF_002812705.1	NZ_CP025030.1	6078302	6184582	3.145	0	0	0	0	0	2	1	1	0	0	0	0
GCF_002813575.1_ASM281357v1_genomic	GCF_002813575.1	NZ_CP024785.1	1693265	5069959	5.1515	3	0	0	3	0	1	0	0	1	0	0	0
GCF_002813775.1_ASM281377v1_genomic	GCF_002813775.1	NZ_CP020370.1	6340817	6342971	1.0525	0	0	0	0	0	1	0	0	0	0	0	0
GCF_002831665.1_ASM283166v1_genomic	GCF_002831665.1	NZ_CP025118.1	2726837	3236409	5.1737	1	0	0	1	0	1	1	2	2	0	0	0
GCF_002848365.2_ASM284836v2_genomic	GCF_002848365.2	NZ_CP025491.2	2588492	2592898	3.0984	1	0	0	1	0	1	0	0	1	0	0	0
GCF_002859205.1_ASM285920v1_genomic	GCF_002859205.1	NZ_CP018039.1	2188892	2422396	3.138	0	0	0	0	0	2	1	1	0	0	0	0
GCF_002859225.1_ASM285922v1_genomic	GCF_002859225.1	NZ_CP018761.1	3647019	3740703	3.1405	0	0	0	0	0	2	1	1	0	0	0	0
GCF_002859565.1_ASM285956v1_genomic	GCF_002859565.1	NZ_CP017882.1	2189477	2424034	3.138	0	0	0	0	0	2	1	1	0	0	0	0
GCF_002859585.1_ASM285958v1_genomic	GCF_002859585.1	NZ_CP017883.1	2189489	2422997	3.138	0	0	0	0	0	2	1	1	0	0	0	0
GCF_002859605.1_ASM285960v1_genomic	GCF_002859605.1	NZ_CP017884.1	2241472	2473933	3.138	0	0	0	0	0	2	1	1	0	0	0	0
GCF_002859625.1_ASM285962v1_genomic	GCF_002859625.1	NZ_CP017885.1	1531111	2553899	3.138	0	0	0	0	0	2	1	1	0	0	0	0
GCF_002859645.1_ASM285964v1_genomic	GCF_002859645.1	NZ_CP017923.1	1582820	1816329	3.138	0	0	0	0	0	2	1	1	0	0	0	0
GCF_002859665.1_ASM285966v1_genomic	GCF_002859665.1	NZ_CP017924.1	2188400	2421909	3.138	0	0	0	0	0	2	1	1	0	0	0	0
GCF_002859685.1_ASM285968v1_genomic	GCF_002859685.1	NZ_CP017925.1	2189459	2421919	3.138	0	0	0	0	0	2	1	1	0	0	0	0
GCF_002859705.1_ASM285970v1_genomic	GCF_002859705.1	NZ_CP017926.1	2187367	2420877	3.138	0	0	0	0	0	2	1	1	0	0	0	0
GCF_002859725.1_ASM285972v1_genomic	GCF_002859725.1	NZ_CP017927.1	2190478	2422938	3.138	0	0	0	0	0	2	1	1	0	0	0	0
GCF_002859745.1_ASM285974v1_genomic	GCF_002859745.1	NZ_CP018037.1	2237720	2471228	3.138	0	0	0	0	0	2	1	1	0	0	0	0
GCF_002859765.1_ASM285976v1_genomic	GCF_002859765.1	NZ_CP018038.1	1690659	1924158	3.138	0	0	0	0	0	2	1	1	0	0	0	0
GCF_002859785.1_ASM285978v1_genomic	GCF_002859785.1	NZ_CP018040.1	2189332	2422833	3.138	0	0	0	0	0	2	1	1	0	0	0	0
GCF_002859805.1_ASM285980v1_genomic	GCF_002859805.1	NZ_CP018041.1	2270257	2503763	3.138	0	0	0	0	0	2	1	1	0	0	0	0
GCF_002859825.1_ASM285982v1_genomic	GCF_002859825.1	NZ_CP018042.1	2191453	2424960	3.138	0	0	0	0	0	2	1	1	0	0	0	0
GCF_002859965.1_ASM285996v1_genomic	GCF_002859965.1	NZ_CP018897.1	3429937	3521735	2.0864	0	0	0	0	0	1	1	1	0	0	0	0
GCF_002860045.1_ASM286004v1_genomic	GCF_002860045.1	NZ_CP018898.1	1426022	1555427	3.143	0	0	0	0	0	2	1	1	0	0	0	0
GCF_002865585.1_ASM286558v1_genomic	GCF_002865585.1	NZ_CP025581.1	2028327	2032178	2.086	1	0	0	1	0	1	0	0	0	0	0	0
GCF_002865745.1_ASM286574v1_genomic	GCF_002865745.1	NZ_CP013843.1	148748	3734073	3.1211	1	0	0	1	0	1	0	0	0	1	1	1
GCF_002865765.1_ASM286576v1_genomic	GCF_002865765.1	NZ_CP013849.1	148911	3704931	3.1215	1	0	0	1	0	1	0	0	0	1	1	1
GCF_002865805.1_ASM286580v1_genomic	GCF_002865805.1	NZ_CP013841.1	149908	3693396	3.1205	1	0	0	1	0	1	0	0	0	1	1	1
GCF_002865845.1_ASM286584v1_genomic	GCF_002865845.1	NZ_CP013847.1	148784	3905614	3.1199	1	0	0	1	0	1	0	0	0	1	1	1
GCF_002866045.1_ASM286604v1_genomic	GCF_002866045.1	NZ_CP014151.1	181154	3717273	3.1205	1	0	0	1	0	1	0	0	0	1	1	1
GCF_002866125.1_ASM286612v1_genomic	GCF_002866125.1	NZ_CP014219.1	154951	3748950	3.1212	1	0	0	1	0	1	0	0	0	1	1	1
GCF_002866225.1_ASM286622v1_genomic	GCF_002866225.1	NZ_CP014174.1	154521	3817895	3.1212	1	0	0	1	0	1	0	0	0	1	1	1
GCF_002886065.1_ASM288606v1_genomic	GCF_002886065.1	NZ_CP025778.1	813651	1349385	2.0873	1	0	0	1	0	1	0	0	0	0	0	0
GCF_002892665.1_ASM289266v1_genomic	GCF_002892665.1	NZ_CP011245.1	2188591	2422101	3.138	0	0	0	0	0	2	1	1	0	0	0	0
GCF_002892685.1_ASM289268v1_genomic	GCF_002892685.1	NZ_CP012135.1	2190500	2424009	3.138	0	0	0	0	0	2	1	1	0	0	0	0
GCF_002892705.1_ASM289270v1_genomic	GCF_002892705.1	NZ_CP013867.1	2275529	2509037	3.138	0	0	0	0	0	2	1	1	0	0	0	0
GCF_002892725.1_ASM289272v1_genomic	GCF_002892725.1	NZ_CP016887.1	1657924	2379899	3.138	0	0	0	0	0	2	1	1	0	0	0	0
GCF_002892745.1_ASM289274v1_genomic	GCF_002892745.1	NZ_CP019869.1	1886894	2608890	3.138	0	0	0	0	0	2	1	1	0	0	0	0
GCF_002892765.1_ASM289276v1_genomic	GCF_002892765.1	NZ_CP022361.1	1839160	2224228	3.138	0	0	0	0	0	2	1	1	0	0	0	0
GCF_002896855.1_ASM289685v1_genomic	GCF_002896855.1	NZ_CP021850.1	198503	203682	3.1267	1	0	0	1	0	1	0	0	0	1	1	1
GCF_002896875.1_ASM289687v1_genomic	GCF_002896875.1	NZ_CP023278.1	16481	6298841	6.1437	2	1	0	2	0	1	0	0	1	0	0	0
GCF_002949735.1_ASM294973v1_genomic	GCF_002949735.1	NZ_CP026681.1	979859	3483386	3.1196	2	0	0	2	0	1	0	0	0	0	0	0
GCF_002949795.1_ASM294979v1_genomic	GCF_002949795.1	NZ_CP026692.1	1675288	2348240	3.1184	2	0	0	2	0	1	0	0	0	0	0	0
GCF_002950945.1_ASM295094v1_genomic	GCF_002950945.1	NZ_CP012673.1	11537692	11543190	4.1376	2	0	0	2	0	1	0	0	0	1	1	0
GCF_002966795.1_ASM296679v1_genomic	GCF_002966795.1	NZ_CP023270.1	1492717	1595017	3.1447	0	0	0	0	0	2	1	1	0	0	0	0
GCF_003013635.1_ASM301363v1_genomic	GCF_003013635.1	NZ_CP027782.1	2057050	2060476	2.0849	1	0	0	1	0	1	0	0	0	0	0	0
GCF_003015185.1_ASM301518v1_genomic	GCF_003015185.1	NZ_CP027860.1	516031	4379888	5.1547	1	1	0	1	0	1	1	1	0	1	1	1
GCF_003017145.1_ASM301714v1_genomic	GCF_003017145.1	NZ_CP027777.1	574133	1271426	3.119	1	0	0	1	0	1	0	0	0	1	1	1
GCF_003017195.1_ASM301719v1_genomic	GCF_003017195.1	NZ_CP027778.1	1161167	2862089	3.119	1	0	0	1	0	1	0	0	0	1	1	1
GCF_003017225.1_ASM301722v1_genomic	GCF_003017225.1	NZ_CP027779.1	872329	999315	3.1192	1	0	0	1	0	1	0	0	0	1	1	1
GCF_003019735.1_ASM301973v1_genomic	GCF_003019735.1	NZ_CP020664.1	3000619	3170178	3.1195	2	0	0	2	0	1	0	0	0	0	0	0
GCF_003019815.1_ASM301981v1_genomic	GCF_003019815.1	NZ_CP027773.1	873733	2973593	4.1291	0	0	0	0	0	2	1	0	0	0	0	0
GCF_003028855.1_ASM302885v1_genomic	GCF_003028855.1	NZ_CP028324.1	1204585	3654016	7.2785	2	0	1	2	0	4	0	0	0	0	0	0
GCF_003030345.1_ASM303034v1_genomic	GCF_003030345.1	NZ_CP028158.1	4972039	4975609	2.0813	1	0	0	1	0	1	0	0	0	0	0	0
GCF_003030385.1_ASM303038v1_genomic	GCF_003030385.1	NZ_CP028159.1	3817132	3820702	2.0807	1	0	0	1	0	1	0	0	0	0	0	0
GCF_003054475.1_ASM305447v1_genomic	GCF_003054475.1	NZ_CP020114.1	417983	2422043	3.1099	1	1	0	1	0	1	0	0	0	0	0	0
GCF_003055625.1_ASM305562v1_genomic	GCF_003055625.1	NZ_CP028811.1	2041223	2322479	3.1592	1	0	0	1	0	2	0	0	0	0	0	0
GCF_003058345.1_ASM305834v1_genomic	GCF_003058345.1	NZ_CP028842.1	154743	3647181	3.1212	1	0	0	1	0	1	0	0	0	1	1	1
GCF_003058445.1_ASM305844v1_genomic	GCF_003058445.1	NZ_CP028859.1	154723	3708988	3.1212	1	0	0	1	0	1	0	0	0	1	1	1
GCF_003061515.1_ASM306151v1_genomic	GCF_003061515.1	NZ_CP028924.1	699811	1610183	3.1469	0	0	0	0	0	1	1	1	0	1	1	1
GCF_003065365.1_ASM306536v1_genomic	GCF_003065365.1	NZ_CP023276.1	568108	572875	2.1052	0	0	0	0	0	2	0	0	0	0	0	0
GCF_003076475.1_ASM307647v1_genomic	GCF_003076475.1	NZ_CP020919.1	4061556	4065328	2.0929	1	0	0	1	0	1	0	0	0	0	0	0
GCF_003096035.1_ASM309603v1_genomic	GCF_003096035.1	NZ_CP029186.1	3631039	3781909	4.1716	2	0	0	1	0	2	0	0	0	0	0	0
GCF_003097535.1_ASM309753v1_genomic	GCF_003097535.1	NZ_CP029187.1	2178660	3176837	3.157	1	0	0	1	0	2	0	0	0	0	0	0
GCF_003143515.1_ASM314351v1_genomic	GCF_003143515.1	NZ_CP029343.1	297777	4492667	6.2607	1	0	1	1	0	4	0	0	0	0	0	0
GCF_003173015.1_ASM317301v1_genomic	GCF_003173015.1	NZ_CP029494.1	1623244	2535702	2.0848	1	0	0	1	0	1	0	0	0	0	0	0
GCF_003184465.1_ASM318446v1_genomic	GCF_003184465.1	NZ_CP020818.1	3671965	3805409	3.1407	0	0	0	0	0	2	1	1	0	0	0	0
GCF_003184485.1_ASM318448v1_genomic	GCF_003184485.1	NZ_CP020819.1	3704124	3797391	3.1406	0	0	0	0	0	2	1	1	0	0	0	0
GCF_003186185.1_ASM318618v1_genomic	GCF_003186185.1	NZ_CP020649.1	3721158	3726418	2.1112	0	0	0	0	0	2	0	0	0	0	0	0
GCF_003186205.1_ASM318620v1_genomic	GCF_003186205.1	NZ_CP020650.1	3714739	3807986	3.1405	0	0	0	0	0	2	1	1	0	0	0	0
GCF_003186225.1_ASM318622v1_genomic	GCF_003186225.1	NZ_CP020652.1	3429974	3521770	2.0864	0	0	0	0	0	1	1	1	0	0	0	0
GCF_003186265.1_ASM318626v1_genomic	GCF_003186265.1	NZ_CP020655.1	3429972	3521770	2.0864	0	0	0	0	0	1	1	1	0	0	0	0
GCF_003186285.1_ASM318628v1_genomic	GCF_003186285.1	NZ_CP020646.1	3429970	3521774	2.0864	0	0	0	0	0	1	1	1	0	0	0	0
GCF_003186305.1_ASM318630v1_genomic	GCF_003186305.1	NZ_CP020648.1	3429979	3521776	2.0864	0	0	0	0	0	1	1	1	0	0	0	0
GCF_003186595.1_ASM318659v1_genomic	GCF_003186595.1	NZ_CP020645.1	3781072	3874756	3.1405	0	0	0	0	0	2	1	1	0	0	0	0
GCF_003186685.1_ASM318668v1_genomic	GCF_003186685.1	NZ_CP020651.1	3703967	3797244	3.1406	0	0	0	0	0	2	1	1	0	0	0	0
GCF_003186765.1_ASM318676v1_genomic	GCF_003186765.1	NZ_CP020654.1	3429961	3521758	2.0864	0	0	0	0	0	1	1	1	0	0	0	0
GCF_003260185.2_ASM326018v2_genomic	GCF_003260185.2	NZ_CP037900.1	773919	1468766	3.1419	0	0	0	0	0	2	1	1	0	0	0	0
GCF_003261295.1_ASM326129v1_genomic	GCF_003261295.1	NZ_CP030086.1	473140	475711	1.0598	0	0	0	0	0	1	0	0	0	0	0	0
GCF_003269425.1_ASM326942v1_genomic	GCF_003269425.1	NZ_CP030104.1	2574595	2579110	3.1198	1	0	0	1	0	1	0	1	1	0	0	0
GCF_003286425.2_ASM328642v2_genomic	GCF_003286425.2	NZ_CP043451.1	3414523	5310114	3.1091	1	0	0	1	0	1	0	0	1	0	0	0
GCF_003290445.1_ASM329044v1_genomic	GCF_003290445.1	NZ_CP021781.1	1329109	1419027	2.0865	1	0	0	1	0	1	0	0	0	0	0	0
GCF_003315755.1_ASM331575v1_genomic	GCF_003315755.1	NZ_CP030775.1	3287347	3501631	3.1168	1	0	0	1	0	1	0	0	0	1	1	1
GCF_003345255.1_ASM334525v1_genomic	GCF_003345255.1	NZ_CP029331.1	98822	103670	2.1033	0	0	0	0	0	2	0	0	0	0	0	0
GCF_003350945.1_ASM335094v1_genomic	GCF_003350945.1	NZ_CP028149.1	2805787	2988261	3.1121	1	0	0	1	0	1	0	0	0	1	1	1
GCF_003352045.1_ASM335204v1_genomic	GCF_003352045.1	NZ_CP025815.1	2499598	2504526	3.1248	1	0	0	1	0	1	0	0	0	1	1	1
GCF_003352065.1_ASM335206v1_genomic	GCF_003352065.1	NZ_CP025803.1	2317330	2321060	2.0803	1	0	0	1	0	1	0	0	0	0	0	0
GCF_003352465.1_ASM335246v1_genomic	GCF_003352465.1	NZ_CP031153.1	1053556	3685220	5.1765	0	0	0	1	0	1	1	2	2	0	0	0
GCF_003391395.1_ASM339139v1_genomic	GCF_003391395.1	NZ_CP024190.1	2729017	2733954	3.1244	1	0	1	0	1	1	0	0	0	0	0	0
GCF_003391415.1_ASM339141v1_genomic	GCF_003391415.1	NZ_CP025779.1	2786377	2791314	3.1244	1	0	1	0	1	1	0	0	0	0	0	0
GCF_003441615.1_ASM344161v1_genomic	GCF_003441615.1	NZ_CP031842.1	2426961	2431806	2.1063	0	0	0	0	0	2	0	0	0	0	0	0
GCF_003444775.1_ASM344477v1_genomic	GCF_003444775.1	NZ_CP021083.1	50024	54452	2.0867	1	0	0	1	0	1	0	0	0	0	0	0
GCF_003574965.1_ASM357496v1_genomic	GCF_003574965.1	NZ_CP032317.1	148012	3999244	8.2348	3	1	0	3	0	1	2	2	1	0	0	0
GCF_003576455.2_ASM357645v2_genomic	GCF_003576455.2	NZ_CP032869.1	3512045	6206851	3.1086	1	0	0	1	0	1	0	0	1	0	0	0
GCF_003585765.1_ASM358576v1_genomic	GCF_003585765.1	NZ_CP021235.1	958224	4685798	7.2374	3	0	0	3	0	1	1	2	1	0	0	0
GCF_003600355.1_ASM360035v1_genomic	GCF_003600355.1	NZ_CP032416.1	162378	1763335	3.1182	1	0	0	1	0	1	0	0	0	1	1	1
GCF_003600685.1_ASM360068v1_genomic	GCF_003600685.1	NZ_CP032084.1	1387071	1490677	3.1448	0	0	0	0	0	2	1	1	0	0	0	0
GCF_003606265.1_ASM360626v1_genomic	GCF_003606265.1	NZ_CP023671.1	2048253	2204964	3.116	1	0	0	1	0	1	0	0	0	1	1	1
GCF_003609695.1_ASM360969v1_genomic	GCF_003609695.1	NZ_AP018496.1	2726949	2731886	3.1244	1	0	1	0	1	1	0	0	0	0	0	0
GCF_003669015.1_ASM366901v1_genomic	GCF_003669015.1	NZ_CP033069.1	947494	952416	2.1052	0	0	0	0	0	2	0	0	0	0	0	0
GCF_003711105.1_ASM371110v1_genomic	GCF_003711105.1	NZ_CP023865.1	6138889	6142455	2.0809	1	0	0	1	0	1	0	0	0	0	0	0
GCF_003718715.1_ASM371871v1_genomic	GCF_003718715.1	NZ_CP033465.1	157299	1222863	3.1156	1	0	0	1	0	1	0	0	0	1	1	1
GCF_003719195.1_ASM371919v1_genomic	GCF_003719195.1	NZ_CP024996.1	2009009	2408216	4.1358	0	0	0	0	0	2	1	0	0	0	0	0
GCF_003722335.1_ASM372233v1_genomic	GCF_003722335.1	NZ_CP026100.1	2677604	4605130	6.2147	2	0	0	2	0	2	1	1	2	0	0	0
GCF_003797775.2_ASM379777v2_genomic	GCF_003797775.2	NZ_CP060725.1	526964	3705203	6.1535	1	0	0	1	0	1	2	1	1	0	0	0
GCF_003815955.1_ASM381595v1_genomic	GCF_003815955.1	NZ_CP033931.1	1125804	1129523	2.0917	1	0	0	1	0	1	0	0	0	0	0	0
GCF_003815995.1_ASM381599v1_genomic	GCF_003815995.1	NZ_CP033934.1	1385579	2732264	3.1095	1	0	0	1	0	1	0	0	1	0	0	0
GCF_003854895.1_ASM385489v1_genomic	GCF_003854895.1	NZ_CP033966.1	4310831	4313453	1.0577	0	0	0	0	0	1	0	0	0	0	0	0
GCF_003860405.1_ASM386040v1_genomic	GCF_003860405.1	NZ_CP034170.1	631861	635645	2.0836	1	0	0	0	0	1	0	0	0	0	0	0
GCF_003860505.1_ASM386050v1_genomic	GCF_003860505.1	NZ_CP034158.1	1957697	2160241	4.1851	1	0	0	1	0	2	1	1	0	0	0	0
GCF_003945305.1_ASM394530v1_genomic	GCF_003945305.1	NZ_AP019314.1	424858	562491	3.1192	2	0	0	2	0	1	0	0	0	0	0	0
GCF_003967015.1_ASM396701v1_genomic	GCF_003967015.1	NZ_AP017560.1	788320	4537640	2.0936	1	0	0	1	0	1	0	0	0	0	0	0
GCF_003967275.1_ASM396727v1_genomic	GCF_003967275.1	NZ_AP018721.1	1363178	1367980	2.1059	0	0	0	0	0	2	0	0	0	0	0	0
GCF_003991035.1_ASM399103v1_genomic	GCF_003991035.1	NZ_CP014212.1	2274477	2507987	3.138	0	0	0	0	0	2	1	1	0	0	0	0
GCF_003991055.1_ASM399105v1_genomic	GCF_003991055.1	NZ_CP014211.1	2242520	2476030	3.138	0	0	0	0	0	2	1	1	0	0	0	0
GCF_003991095.1_ASM399109v1_genomic	GCF_003991095.1	NZ_CP016339.1	2307103	2839850	3.1379	0	0	0	0	0	2	1	1	0	0	0	0
GCF_003991115.1_ASM399111v1_genomic	GCF_003991115.1	NZ_CP016340.1	1432927	1568125	3.1429	0	0	0	0	0	2	1	1	0	0	0	0
GCF_003994415.1_ASM399441v1_genomic	GCF_003994415.1	NZ_CP034689.1	1629607	1728955	3.1451	0	0	0	0	0	2	1	1	0	0	0	0
GCF_004006395.2_ASM400639v2_genomic	GCF_004006395.2	NZ_CP029758.2	194958	3016286	3.1139	1	0	0	1	0	1	0	0	0	1	1	1
GCF_004006475.1_ASM400647v1_genomic	GCF_004006475.1	NZ_CP030063.1	1893774	2192499	3.1178	1	0	0	1	0	1	0	0	0	1	1	1
GCF_004006615.1_ASM400661v1_genomic	GCF_004006615.1	NZ_CP018035.1	2275499	2507959	3.138	0	0	0	0	0	2	1	1	0	0	0	0
GCF_004006735.1_ASM400673v1_genomic	GCF_004006735.1	NZ_CP024171.1	3672597	3765836	3.1406	0	0	0	0	0	2	1	1	0	0	0	0
GCF_004006815.1_ASM400681v1_genomic	GCF_004006815.1	NZ_CP024175.1	3772410	3865636	3.1406	0	0	0	0	0	2	1	1	0	0	0	0
GCF_004006935.1_ASM400693v1_genomic	GCF_004006935.1	NZ_CP024173.1	3710116	3803340	3.1407	0	0	0	0	0	2	1	1	0	0	0	0
GCF_004007035.1_ASM400703v1_genomic	GCF_004007035.1	NZ_CP024174.1	3430003	3521800	2.0864	0	0	0	0	0	1	1	1	0	0	0	0
GCF_004007095.1_ASM400709v1_genomic	GCF_004007095.1	NZ_CP025343.1	2187368	2420877	3.138	0	0	0	0	0	2	1	1	0	0	0	0
GCF_004007155.1_ASM400715v1_genomic	GCF_004007155.1	NZ_CP025344.1	1520600	1754108	3.138	0	0	0	0	0	2	1	1	0	0	0	0
GCF_004007215.1_ASM400721v1_genomic	GCF_004007215.1	NZ_CP025345.1	1601416	1992482	3.138	0	0	0	0	0	2	1	1	0	0	0	0
GCF_004007275.1_ASM400727v1_genomic	GCF_004007275.1	NZ_CP025346.1	2272381	2503793	3.138	0	0	0	0	0	2	1	1	0	0	0	0
GCF_004007335.1_ASM400733v1_genomic	GCF_004007335.1	NZ_CP025349.1	2221636	2453047	3.138	0	0	0	0	0	2	1	1	0	0	0	0
GCF_004007415.1_ASM400741v1_genomic	GCF_004007415.1	NZ_CP025350.1	2189472	2424030	3.138	0	0	0	0	0	2	1	1	0	0	0	0
GCF_004007475.1_ASM400747v1_genomic	GCF_004007475.1	NZ_CP025342.1	2057797	2449913	3.138	0	0	0	0	0	2	1	1	0	0	0	0
GCF_004007535.1_ASM400753v1_genomic	GCF_004007535.1	NZ_CP025347.1	1604579	1837055	3.138	0	0	0	0	0	2	1	1	0	0	0	0
GCF_004007625.1_ASM400762v1_genomic	GCF_004007625.1	NZ_CP025348.1	2273430	2506940	3.138	0	0	0	0	0	2	1	1	0	0	0	0
GCF_004008035.1_ASM400803v1_genomic	GCF_004008035.1	NZ_CP025067.1	3429975	3521769	2.0864	0	0	0	0	0	1	1	1	0	0	0	0
GCF_004008095.1_ASM400809v1_genomic	GCF_004008095.1	NZ_CP025069.1	3573422	3666651	3.1412	0	0	0	0	0	2	1	1	0	0	0	0
GCF_004008155.1_ASM400815v1_genomic	GCF_004008155.1	NZ_CP025068.1	3429989	3521786	2.0864	0	0	0	0	0	1	1	1	0	0	0	0
GCF_004008215.1_ASM400821v1_genomic	GCF_004008215.1	NZ_CP025072.1	3431579	3523377	2.0864	0	0	0	0	0	1	1	1	0	0	0	0
GCF_004008295.1_ASM400829v1_genomic	GCF_004008295.1	NZ_CP025070.1	3429912	3521709	2.0864	0	0	0	0	0	1	1	1	0	0	0	0
GCF_004008355.1_ASM400835v1_genomic	GCF_004008355.1	NZ_CP025071.1	3429901	3521697	2.0864	0	0	0	0	0	1	1	1	0	0	0	0
GCF_004008415.1_ASM400841v1_genomic	GCF_004008415.1	NZ_CP025073.1	1606649	1840159	3.138	0	0	0	0	0	2	1	1	0	0	0	0
GCF_004008475.1_ASM400847v1_genomic	GCF_004008475.1	NZ_CP025353.1	1605634	1838093	3.138	0	0	0	0	0	2	1	1	0	0	0	0
GCF_004008555.1_ASM400855v1_genomic	GCF_004008555.1	NZ_CP025354.1	2218506	2450967	3.138	0	0	0	0	0	2	1	1	0	0	0	0
GCF_004008595.1_ASM400859v1_genomic	GCF_004008595.1	NZ_CP025355.1	2221652	2454113	3.138	0	0	0	0	0	2	1	1	0	0	0	0
GCF_004008655.1_ASM400865v1_genomic	GCF_004008655.1	NZ_CP025357.1	1539231	1771692	3.138	0	0	0	0	0	2	1	1	0	0	0	0
GCF_004008715.1_ASM400871v1_genomic	GCF_004008715.1	NZ_CP025356.1	1690616	1923078	3.138	0	0	0	0	0	2	1	1	0	0	0	0
GCF_004008795.1_ASM400879v1_genomic	GCF_004008795.1	NZ_CP025360.1	2220591	2452003	3.138	0	0	0	0	0	2	1	1	0	0	0	0
GCF_004008855.1_ASM400885v1_genomic	GCF_004008855.1	NZ_CP025365.1	2270287	2502748	3.138	0	0	0	0	0	2	1	1	0	0	0	0
GCF_004008915.1_ASM400891v1_genomic	GCF_004008915.1	NZ_CP025366.1	1489811	2211644	3.138	0	0	0	0	0	2	1	1	0	0	0	0
GCF_004008935.1_ASM400893v1_genomic	GCF_004008935.1	NZ_CP025369.1	2221606	2453018	3.138	0	0	0	0	0	2	1	1	0	0	0	0
GCF_004008955.1_ASM400895v1_genomic	GCF_004008955.1	NZ_CP025370.1	2270288	2503797	3.138	0	0	0	0	0	2	1	1	0	0	0	0
GCF_004008975.1_ASM400897v1_genomic	GCF_004008975.1	NZ_CP025371.1	2306217	2538684	3.138	0	0	0	0	0	2	1	1	0	0	0	0
GCF_004008995.1_ASM400899v1_genomic	GCF_004008995.1	NZ_CP025372.1	2057751	2451964	3.138	0	0	0	0	0	2	1	1	0	0	0	0
GCF_004009015.1_ASM400901v1_genomic	GCF_004009015.1	NZ_CP025374.1	2220600	2453061	3.138	0	0	0	0	0	2	1	1	0	0	0	0
GCF_004009035.1_ASM400903v1_genomic	GCF_004009035.1	NZ_CP025375.1	1518523	1752033	3.138	0	0	0	0	0	2	1	1	0	0	0	0
GCF_004009055.1_ASM400905v1_genomic	GCF_004009055.1	NZ_CP025378.1	2271332	2504840	3.138	0	0	0	0	0	2	1	1	0	0	0	0
GCF_004009075.1_ASM400907v1_genomic	GCF_004009075.1	NZ_CP025379.1	2273361	2504773	3.138	0	0	0	0	0	2	1	1	0	0	0	0
GCF_004009095.1_ASM400909v1_genomic	GCF_004009095.1	NZ_CP025380.1	1601716	1834176	3.138	0	0	0	0	0	2	1	1	0	0	0	0
GCF_004009115.1_ASM400911v1_genomic	GCF_004009115.1	NZ_CP025381.1	1648492	1880953	3.138	0	0	0	0	0	2	1	1	0	0	0	0
GCF_004009135.1_ASM400913v1_genomic	GCF_004009135.1	NZ_CP025382.1	1550719	1783180	3.138	0	0	0	0	0	2	1	1	0	0	0	0
GCF_004009155.1_ASM400915v1_genomic	GCF_004009155.1	NZ_CP025385.1	2219526	2450937	3.138	0	0	0	0	0	2	1	1	0	0	0	0
GCF_004009175.1_ASM400917v1_genomic	GCF_004009175.1	NZ_CP025386.1	2271318	2504825	3.138	0	0	0	0	0	2	1	1	0	0	0	0
GCF_004009195.1_ASM400919v1_genomic	GCF_004009195.1	NZ_CP025387.1	2218511	2450972	3.138	0	0	0	0	0	2	1	1	0	0	0	0
GCF_004009215.1_ASM400921v1_genomic	GCF_004009215.1	NZ_CP025352.1	1601714	1834174	3.138	0	0	0	0	0	2	1	1	0	0	0	0
GCF_004009235.1_ASM400923v1_genomic	GCF_004009235.1	NZ_CP025351.1	2081814	2474979	3.138	0	0	0	0	0	2	1	1	0	0	0	0
GCF_004009255.1_ASM400925v1_genomic	GCF_004009255.1	NZ_CP025358.1	2218492	2450952	3.138	0	0	0	0	0	2	1	1	0	0	0	0
GCF_004009275.1_ASM400927v1_genomic	GCF_004009275.1	NZ_CP025359.1	2220604	2453064	3.138	0	0	0	0	0	2	1	1	0	0	0	0
GCF_004009295.1_ASM400929v1_genomic	GCF_004009295.1	NZ_CP025361.1	2274476	2507986	3.138	0	0	0	0	0	2	1	1	0	0	0	0
GCF_004009315.1_ASM400931v1_genomic	GCF_004009315.1	NZ_CP025362.1	2218453	2450913	3.138	0	0	0	0	0	2	1	1	0	0	0	0
GCF_004009335.1_ASM400933v1_genomic	GCF_004009335.1	NZ_CP025363.1	2188415	2420876	3.138	0	0	0	0	0	2	1	1	0	0	0	0
GCF_004009355.1_ASM400935v1_genomic	GCF_004009355.1	NZ_CP025364.1	1650905	1883366	3.138	0	0	0	0	0	2	1	1	0	0	0	0
GCF_004009375.1_ASM400937v1_genomic	GCF_004009375.1	NZ_CP025367.1	2224301	2455713	3.138	0	0	0	0	0	2	1	1	0	0	0	0
GCF_004009395.1_ASM400939v1_genomic	GCF_004009395.1	NZ_CP025368.1	1602485	1835995	3.138	0	0	0	0	0	2	1	1	0	0	0	0
GCF_004009415.1_ASM400941v1_genomic	GCF_004009415.1	NZ_CP025373.1	1601439	1833900	3.138	0	0	0	0	0	2	1	1	0	0	0	0
GCF_004009435.1_ASM400943v1_genomic	GCF_004009435.1	NZ_CP025376.1	2242515	2476025	3.138	0	0	0	0	0	2	1	1	0	0	0	0
GCF_004009455.1_ASM400945v1_genomic	GCF_004009455.1	NZ_CP025377.1	2188408	2421916	3.138	0	0	0	0	0	2	1	1	0	0	0	0
GCF_004009475.1_ASM400947v1_genomic	GCF_004009475.1	NZ_CP025383.1	2270280	2503789	3.138	0	0	0	0	0	2	1	1	0	0	0	0
GCF_004009495.1_ASM400949v1_genomic	GCF_004009495.1	NZ_CP025384.1	2191552	2426108	3.138	0	0	0	0	0	2	1	1	0	0	0	0
GCF_004009515.1_ASM400951v1_genomic	GCF_004009515.1	NZ_CP025388.1	2220615	2455174	3.138	0	0	0	0	0	2	1	1	0	0	0	0
GCF_004009535.1_ASM400953v1_genomic	GCF_004009535.1	NZ_CP025479.1	1648493	1880954	3.138	0	0	0	0	0	2	1	1	0	0	0	0
GCF_004009555.1_ASM400955v1_genomic	GCF_004009555.1	NZ_CP025480.1	1601438	1833899	3.138	0	0	0	0	0	2	1	1	0	0	0	0
GCF_004009575.1_ASM400957v1_genomic	GCF_004009575.1	NZ_CP025477.1	2189464	2421925	3.138	0	0	0	0	0	2	1	1	0	0	0	0
GCF_004009595.1_ASM400959v1_genomic	GCF_004009595.1	NZ_CP025478.1	2223740	2455152	3.138	0	0	0	0	0	2	1	1	0	0	0	0
GCF_004009615.1_ASM400961v1_genomic	GCF_004009615.1	NZ_CP025521.1	1181772	1277034	3.1419	0	0	0	0	0	2	1	1	0	0	0	0
GCF_004009635.1_ASM400963v1_genomic	GCF_004009635.1	NZ_CP025528.1	2059788	2452864	3.138	0	0	0	0	0	2	1	1	0	0	0	0
GCF_004009655.1_ASM400965v1_genomic	GCF_004009655.1	NZ_CP025529.1	2291560	2521401	2.0858	0	0	0	0	0	1	1	1	0	0	0	0
GCF_004009675.1_ASM400967v1_genomic	GCF_004009675.1	NZ_CP025523.1	1548613	1781074	3.138	0	0	0	0	0	2	1	1	0	0	0	0
GCF_004009695.1_ASM400969v1_genomic	GCF_004009695.1	NZ_CP025524.1	2271331	2504841	3.138	0	0	0	0	0	2	1	1	0	0	0	0
GCF_004009715.1_ASM400971v1_genomic	GCF_004009715.1	NZ_CP025527.1	2191636	2425146	3.138	0	0	0	0	0	2	1	1	0	0	0	0
GCF_004009735.1_ASM400973v1_genomic	GCF_004009735.1	NZ_CP025531.1	2188596	2422106	3.138	0	0	0	0	0	2	1	1	0	0	0	0
GCF_004009755.1_ASM400975v1_genomic	GCF_004009755.1	NZ_CP025522.1	1187426	1282701	3.1419	0	0	0	0	0	2	1	1	0	0	0	0
GCF_004009775.1_ASM400977v1_genomic	GCF_004009775.1	NZ_CP025525.1	2275512	2509021	3.138	0	0	0	0	0	2	1	1	0	0	0	0
GCF_004009795.1_ASM400979v1_genomic	GCF_004009795.1	NZ_CP025526.1	2260021	2492482	3.138	0	0	0	0	0	2	1	1	0	0	0	0
GCF_004009815.1_ASM400981v1_genomic	GCF_004009815.1	NZ_CP025530.1	1550710	1783171	3.138	0	0	0	0	0	2	1	1	0	0	0	0
GCF_004101825.1_ASM410182v1_genomic	GCF_004101825.1	NZ_CP034358.1	832976	1006264	3.116	1	0	0	1	0	1	0	0	0	1	1	1
GCF_004103695.1_ASM410369v1_genomic	GCF_004103695.1	NZ_CP035280.1	202820	1222306	5.1557	1	0	0	1	0	1	0	0	1	1	1	1
GCF_004103755.1_ASM410375v1_genomic	GCF_004103755.1	NZ_CP035283.1	1322654	2053480	4.145	1	0	0	1	0	1	0	0	0	2	1	2
GCF_004135755.1_ASM413575v1_genomic	GCF_004135755.1	NZ_CP012672.1	11539822	11544252	3.1119	2	0	0	2	0	1	0	0	0	0	0	0
GCF_004168365.1_ASM416836v1_genomic	GCF_004168365.1	NZ_CP035704.1	1191362	3694025	5.1734	1	1	0	1	0	1	1	1	0	1	1	1
GCF_004193915.1_ASM419391v1_genomic	GCF_004193915.1	NZ_CP030849.1	1516336	2840522	4.142	0	0	0	0	0	2	1	0	0	0	0	0
GCF_004328885.1_ASM432888v1_genomic	GCF_004328885.1	NZ_CP027286.1	280209	2464301	3.115	1	0	0	1	0	1	0	0	0	1	1	1
GCF_004367745.1_ASM436774v1_genomic	GCF_004367745.1	NZ_CP037993.1	2092241	2498170	4.136	0	0	0	0	0	2	1	0	0	0	0	0
GCF_004421005.1_ASM442100v1_genomic	GCF_004421005.1	NZ_CP038026.1	245543	2900643	8.2536	2	1	2	2	0	3	0	0	0	0	0	0
GCF_004564155.1_ASM456415v1_genomic	GCF_004564155.1	NZ_CP038254.1	709125	713563	3.0959	1	0	0	1	0	1	0	0	1	0	0	0
GCF_004564375.1_ASM456437v1_genomic	GCF_004564375.1	NZ_CP038267.1	316675	320418	2.0883	1	0	0	1	0	1	0	0	0	0	0	0
GCF_004634505.1_ASM463450v1_genomic	GCF_004634505.1	NZ_CP019931.1	3429965	3521761	2.0864	0	0	0	0	0	1	1	1	0	0	0	0
GCF_004634525.1_ASM463452v1_genomic	GCF_004634525.1	NZ_CP019932.1	3429966	3521763	2.0864	0	0	0	0	0	1	1	1	0	0	0	0
GCF_004634565.1_ASM463456v1_genomic	GCF_004634565.1	NZ_CP019934.1	3632860	3726101	3.1406	0	0	0	0	0	2	1	1	0	0	0	0
GCF_004634585.1_ASM463458v1_genomic	GCF_004634585.1	NZ_CP026429.1	2275522	2507983	3.138	0	0	0	0	0	2	1	1	0	0	0	0
GCF_004634605.1_ASM463460v1_genomic	GCF_004634605.1	NZ_CP026430.1	2257315	2490825	3.138	0	0	0	0	0	2	1	1	0	0	0	0
GCF_004634625.1_ASM463462v1_genomic	GCF_004634625.1	NZ_CP026431.1	1491907	2213745	3.138	0	0	0	0	0	2	1	1	0	0	0	0
GCF_004634645.1_ASM463464v1_genomic	GCF_004634645.1	NZ_CP026432.1	2274401	2507907	3.138	0	0	0	0	0	2	1	1	0	0	0	0
GCF_004634665.1_ASM463466v1_genomic	GCF_004634665.1	NZ_CP026433.1	1547534	2778025	3.138	0	0	0	0	0	2	1	1	0	0	0	0
GCF_004634685.1_ASM463468v1_genomic	GCF_004634685.1	NZ_CP026435.1	2188411	2421920	3.138	0	0	0	0	0	2	1	1	0	0	0	0
GCF_004634705.1_ASM463470v1_genomic	GCF_004634705.1	NZ_CP026436.1	1603536	1837046	3.138	0	0	0	0	0	2	1	1	0	0	0	0
GCF_004634725.1_ASM463472v1_genomic	GCF_004634725.1	NZ_CP026437.1	2277615	2511124	3.138	0	0	0	0	0	2	1	1	0	0	0	0
GCF_004634745.1_ASM463474v1_genomic	GCF_004634745.1	NZ_CP026439.1	2274465	2507962	3.138	0	0	0	0	0	2	1	1	0	0	0	0
GCF_004634765.1_ASM463476v1_genomic	GCF_004634765.1	NZ_CP026441.1	1518519	1752027	3.138	0	0	0	0	0	2	1	1	0	0	0	0
GCF_004634785.1_ASM463478v1_genomic	GCF_004634785.1	NZ_CP026442.1	2220557	2455115	3.138	0	0	0	0	0	2	1	1	0	0	0	0
GCF_004634805.1_ASM463480v1_genomic	GCF_004634805.1	NZ_CP026444.1	2222684	2457242	3.138	0	0	0	0	0	2	1	1	0	0	0	0
GCF_004634825.1_ASM463482v1_genomic	GCF_004634825.1	NZ_CP026445.1	2222689	2457247	3.138	0	0	0	0	0	2	1	1	0	0	0	0
GCF_004634845.1_ASM463484v1_genomic	GCF_004634845.1	NZ_CP026428.1	2190518	2421930	3.138	0	0	0	0	0	2	1	1	0	0	0	0
GCF_004634865.1_ASM463486v1_genomic	GCF_004634865.1	NZ_CP026434.1	2243666	2477176	3.138	0	0	0	0	0	2	1	1	0	0	0	0
GCF_004634885.1_ASM463488v1_genomic	GCF_004634885.1	NZ_CP026438.1	2275522	2507983	3.138	0	0	0	0	0	2	1	1	0	0	0	0
GCF_004634905.1_ASM463490v1_genomic	GCF_004634905.1	NZ_CP026440.1	2189461	2422971	3.138	0	0	0	0	0	2	1	1	0	0	0	0
GCF_004634925.1_ASM463492v1_genomic	GCF_004634925.1	NZ_CP026443.1	2222664	2457219	3.138	0	0	0	0	0	2	1	1	0	0	0	0
GCF_004635085.1_ASM463508v1_genomic	GCF_004635085.1	NZ_CP026446.1	2220591	2455149	3.138	0	0	0	0	0	2	1	1	0	0	0	0
GCF_004635105.1_ASM463510v1_genomic	GCF_004635105.1	NZ_CP026448.1	2222686	2457244	3.138	0	0	0	0	0	2	1	1	0	0	0	0
GCF_004635125.1_ASM463512v1_genomic	GCF_004635125.1	NZ_CP026449.1	2222686	2457244	3.138	0	0	0	0	0	2	1	1	0	0	0	0
GCF_004635145.1_ASM463514v1_genomic	GCF_004635145.1	NZ_CP026450.1	2222686	2457244	3.138	0	0	0	0	0	2	1	1	0	0	0	0
GCF_004635165.1_ASM463516v1_genomic	GCF_004635165.1	NZ_CP026451.1	2222686	2457244	3.138	0	0	0	0	0	2	1	1	0	0	0	0
GCF_004635185.1_ASM463518v1_genomic	GCF_004635185.1	NZ_CP026453.1	2222685	2457243	3.138	0	0	0	0	0	2	1	1	0	0	0	0
GCF_004635205.1_ASM463520v1_genomic	GCF_004635205.1	NZ_CP026454.1	2222687	2457245	3.138	0	0	0	0	0	2	1	1	0	0	0	0
GCF_004635225.1_ASM463522v1_genomic	GCF_004635225.1	NZ_CP026455.1	2222690	2457248	3.138	0	0	0	0	0	2	1	1	0	0	0	0
GCF_004635245.1_ASM463524v1_genomic	GCF_004635245.1	NZ_CP026456.1	2222687	2457245	3.138	0	0	0	0	0	2	1	1	0	0	0	0
GCF_004635265.1_ASM463526v1_genomic	GCF_004635265.1	NZ_CP026457.1	2222688	2457246	3.138	0	0	0	0	0	2	1	1	0	0	0	0
GCF_004635285.1_ASM463528v1_genomic	GCF_004635285.1	NZ_CP026459.1	2222685	2457243	3.138	0	0	0	0	0	2	1	1	0	0	0	0
GCF_004635305.1_ASM463530v1_genomic	GCF_004635305.1	NZ_CP026460.1	2221638	2456196	3.138	0	0	0	0	0	2	1	1	0	0	0	0
GCF_004635325.1_ASM463532v1_genomic	GCF_004635325.1	NZ_CP026461.1	2222685	2457242	3.138	0	0	0	0	0	2	1	1	0	0	0	0
GCF_004635345.1_ASM463534v1_genomic	GCF_004635345.1	NZ_CP026462.1	2222689	2457247	3.138	0	0	0	0	0	2	1	1	0	0	0	0
GCF_004635365.1_ASM463536v1_genomic	GCF_004635365.1	NZ_CP026464.1	2222683	2457241	3.138	0	0	0	0	0	2	1	1	0	0	0	0
GCF_004635385.1_ASM463538v1_genomic	GCF_004635385.1	NZ_CP026465.1	1606607	2330772	3.138	0	0	0	0	0	2	1	1	0	0	0	0
GCF_004635405.1_ASM463540v1_genomic	GCF_004635405.1	NZ_CP026447.1	2222681	2457239	3.138	0	0	0	0	0	2	1	1	0	0	0	0
GCF_004635425.1_ASM463542v1_genomic	GCF_004635425.1	NZ_CP026458.1	2222685	2457243	3.138	0	0	0	0	0	2	1	1	0	0	0	0
GCF_004635445.1_ASM463544v1_genomic	GCF_004635445.1	NZ_CP026463.1	2222685	2457242	3.138	0	0	0	0	0	2	1	1	0	0	0	0
GCF_004635465.1_ASM463546v1_genomic	GCF_004635465.1	NZ_CP026466.1	2241471	2474981	3.138	0	0	0	0	0	2	1	1	0	0	0	0
GCF_004635485.1_ASM463548v1_genomic	GCF_004635485.1	NZ_CP026467.1	2217061	2456218	3.138	0	0	0	0	0	2	1	1	0	0	0	0
GCF_004635505.1_ASM463550v1_genomic	GCF_004635505.1	NZ_CP026468.1	2189470	2422980	3.138	0	0	0	0	0	2	1	1	0	0	0	0
GCF_004635525.1_ASM463552v1_genomic	GCF_004635525.1	NZ_CP026469.1	2190519	2422980	3.138	0	0	0	0	0	2	1	1	0	0	0	0
GCF_004635545.1_ASM463554v1_genomic	GCF_004635545.1	NZ_CP026470.1	2241472	2474982	3.138	0	0	0	0	0	2	1	1	0	0	0	0
GCF_004635565.1_ASM463556v1_genomic	GCF_004635565.1	NZ_CP026471.1	1572626	1806136	3.138	0	0	0	0	0	2	1	1	0	0	0	0
GCF_004635585.1_ASM463558v1_genomic	GCF_004635585.1	NZ_CP026472.1	2190517	2424027	3.138	0	0	0	0	0	2	1	1	0	0	0	0
GCF_004635605.1_ASM463560v1_genomic	GCF_004635605.1	NZ_CP026882.1	2218295	2449706	3.138	0	0	0	0	0	2	1	1	0	0	0	0
GCF_004635625.1_ASM463562v1_genomic	GCF_004635625.1	NZ_CP026884.1	2189441	2421898	3.138	0	0	0	0	0	2	1	1	0	0	0	0
GCF_004635645.1_ASM463564v1_genomic	GCF_004635645.1	NZ_CP026885.1	2189203	2421653	3.138	0	0	0	0	0	2	1	1	0	0	0	0
GCF_004635665.1_ASM463566v1_genomic	GCF_004635665.1	NZ_CP026886.1	2189433	2421892	3.138	0	0	0	0	0	2	1	1	0	0	0	0
GCF_004635705.1_ASM463570v1_genomic	GCF_004635705.1	NZ_CP026888.1	1518530	1750990	3.138	0	0	0	0	0	2	1	1	0	0	0	0
GCF_004635725.1_ASM463572v1_genomic	GCF_004635725.1	NZ_CP026889.1	1518519	1750973	3.138	0	0	0	0	0	2	1	1	0	0	0	0
GCF_004635745.1_ASM463574v1_genomic	GCF_004635745.1	NZ_CP026890.1	1518530	1750985	3.138	0	0	0	0	0	2	1	1	0	0	0	0
GCF_004635765.1_ASM463576v1_genomic	GCF_004635765.1	NZ_CP026892.1	1518521	1750981	3.138	0	0	0	0	0	2	1	1	0	0	0	0
GCF_004635785.1_ASM463578v1_genomic	GCF_004635785.1	NZ_CP026901.1	1602755	1835216	3.138	0	0	0	0	0	2	1	1	0	0	0	0
GCF_004635805.1_ASM463580v1_genomic	GCF_004635805.1	NZ_CP026902.1	2189466	2420875	3.138	0	0	0	0	0	2	1	1	0	0	0	0
GCF_004635825.1_ASM463582v1_genomic	GCF_004635825.1	NZ_CP026904.1	2189455	2420864	3.138	0	0	0	0	0	2	1	1	0	0	0	0
GCF_004635845.1_ASM463584v1_genomic	GCF_004635845.1	NZ_CP026905.1	1548590	1782098	3.138	0	0	0	0	0	2	1	1	0	0	0	0
GCF_004635865.1_ASM463586v1_genomic	GCF_004635865.1	NZ_CP026906.1	1548605	1782113	3.138	0	0	0	0	0	2	1	1	0	0	0	0
GCF_004635885.1_ASM463588v1_genomic	GCF_004635885.1	NZ_CP026907.1	1548610	1782120	3.138	0	0	0	0	0	2	1	1	0	0	0	0
GCF_004635905.1_ASM463590v1_genomic	GCF_004635905.1	NZ_CP026908.1	1548610	1782119	3.138	0	0	0	0	0	2	1	1	0	0	0	0
GCF_004635925.1_ASM463592v1_genomic	GCF_004635925.1	NZ_CP026900.1	1603812	1836273	3.138	0	0	0	0	0	2	1	1	0	0	0	0
GCF_004635945.1_ASM463594v1_genomic	GCF_004635945.1	NZ_CP026903.1	2189453	2420864	3.138	0	0	0	0	0	2	1	1	0	0	0	0
GCF_004635965.1_ASM463596v1_genomic	GCF_004635965.1	NZ_CP026618.1	1602755	1835215	3.138	0	0	0	0	0	2	1	1	0	0	0	0
GCF_004635985.1_ASM463598v1_genomic	GCF_004635985.1	NZ_CP026619.1	1602759	1835220	3.138	0	0	0	0	0	2	1	1	0	0	0	0
GCF_004636005.1_ASM463600v1_genomic	GCF_004636005.1	NZ_CP026620.1	1602764	1835225	3.138	0	0	0	0	0	2	1	1	0	0	0	0
GCF_004636025.1_ASM463602v1_genomic	GCF_004636025.1	NZ_CP026621.1	2272383	2504844	3.138	0	0	0	0	0	2	1	1	0	0	0	0
GCF_004636045.1_ASM463604v1_genomic	GCF_004636045.1	NZ_CP026622.1	2272380	2504841	3.138	0	0	0	0	0	2	1	1	0	0	0	0
GCF_004636065.1_ASM463606v1_genomic	GCF_004636065.1	NZ_CP026623.1	2187337	2420847	3.138	0	0	0	0	0	2	1	1	0	0	0	0
GCF_004636085.1_ASM463608v1_genomic	GCF_004636085.1	NZ_CP026625.1	2189366	2422876	3.138	0	0	0	0	0	2	1	1	0	0	0	0
GCF_004636105.1_ASM463610v1_genomic	GCF_004636105.1	NZ_CP026626.1	2189462	2422972	3.138	0	0	0	0	0	2	1	1	0	0	0	0
GCF_004636125.1_ASM463612v1_genomic	GCF_004636125.1	NZ_CP026627.1	2187362	2421921	3.138	0	0	0	0	0	2	1	1	0	0	0	0
GCF_004636145.1_ASM463614v1_genomic	GCF_004636145.1	NZ_CP026630.1	2214767	2447228	3.138	0	0	0	0	0	2	1	1	0	0	0	0
GCF_004636165.1_ASM463616v1_genomic	GCF_004636165.1	NZ_CP026631.1	2275526	2509036	3.138	0	0	0	0	0	2	1	1	0	0	0	0
GCF_004636185.1_ASM463618v1_genomic	GCF_004636185.1	NZ_CP026632.1	2274477	2507987	3.138	0	0	0	0	0	2	1	1	0	0	0	0
GCF_004636205.1_ASM463620v1_genomic	GCF_004636205.1	NZ_CP026633.1	2180520	2414029	3.138	0	0	0	0	0	2	1	1	0	0	0	0
GCF_004636225.1_ASM463622v1_genomic	GCF_004636225.1	NZ_CP026624.1	2189377	2422887	3.138	0	0	0	0	0	2	1	1	0	0	0	0
GCF_004636245.1_ASM463624v1_genomic	GCF_004636245.1	NZ_CP026628.1	2274451	2506909	3.138	0	0	0	0	0	2	1	1	0	0	0	0
GCF_004636265.1_ASM463626v1_genomic	GCF_004636265.1	NZ_CP026629.1	1604589	1837050	3.138	0	0	0	0	0	2	1	1	0	0	0	0
GCF_004636285.1_ASM463628v1_genomic	GCF_004636285.1	NZ_CP026634.1	1606665	2329784	3.138	0	0	0	0	0	2	1	1	0	0	0	0
GCF_004636305.1_ASM463630v1_genomic	GCF_004636305.1	NZ_CP026663.1	2272380	2504841	3.138	0	0	0	0	0	2	1	1	0	0	0	0
GCF_004636325.1_ASM463632v1_genomic	GCF_004636325.1	NZ_CP026664.1	2189470	2421930	3.138	0	0	0	0	0	2	1	1	0	0	0	0
GCF_004636345.1_ASM463634v1_genomic	GCF_004636345.1	NZ_CP026665.1	2214768	2447229	3.138	0	0	0	0	0	2	1	1	0	0	0	0
GCF_004636365.1_ASM463636v1_genomic	GCF_004636365.1	NZ_CP026666.1	2080763	2473928	3.138	0	0	0	0	0	2	1	1	0	0	0	0
GCF_004636385.1_ASM463638v1_genomic	GCF_004636385.1	NZ_CP026667.1	2275529	2507990	3.138	0	0	0	0	0	2	1	1	0	0	0	0
GCF_004636405.1_ASM463640v1_genomic	GCF_004636405.1	NZ_CP026668.1	2240444	2473954	3.138	0	0	0	0	0	2	1	1	0	0	0	0
GCF_004636425.1_ASM463642v1_genomic	GCF_004636425.1	NZ_CP026669.1	2270270	2503779	3.138	0	0	0	0	0	2	1	1	0	0	0	0
GCF_004636445.1_ASM463644v1_genomic	GCF_004636445.1	NZ_CP026883.1	2218283	2449691	3.138	0	0	0	0	0	2	1	1	0	0	0	0
GCF_004636465.1_ASM463646v1_genomic	GCF_004636465.1	NZ_CP026891.1	1518523	1750983	3.138	0	0	0	0	0	2	1	1	0	0	0	0
GCF_004636485.1_ASM463648v1_genomic	GCF_004636485.1	NZ_CP026893.1	1518515	1750969	3.138	0	0	0	0	0	2	1	1	0	0	0	0
GCF_004636505.1_ASM463650v1_genomic	GCF_004636505.1	NZ_CP026894.1	1551758	1785268	3.138	0	0	0	0	0	2	1	1	0	0	0	0
GCF_004636525.1_ASM463652v1_genomic	GCF_004636525.1	NZ_CP026895.1	1551743	1785250	3.138	0	0	0	0	0	2	1	1	0	0	0	0
GCF_004636545.1_ASM463654v1_genomic	GCF_004636545.1	NZ_CP026896.1	1551752	1785260	3.138	0	0	0	0	0	2	1	1	0	0	0	0
GCF_004636565.1_ASM463656v1_genomic	GCF_004636565.1	NZ_CP026897.1	1551752	1785259	3.138	0	0	0	0	0	2	1	1	0	0	0	0
GCF_004636785.1_ASM463678v1_genomic	GCF_004636785.1	NZ_CP026898.1	1603807	1836267	3.138	0	0	0	0	0	2	1	1	0	0	0	0
GCF_004636805.1_ASM463680v1_genomic	GCF_004636805.1	NZ_CP026899.1	2219562	2452023	3.138	0	0	0	0	0	2	1	1	0	0	0	0
GCF_004636825.1_ASM463682v1_genomic	GCF_004636825.1	NZ_CP026909.1	2220590	2453049	3.138	0	0	0	0	0	2	1	1	0	0	0	0
GCF_004636845.1_ASM463684v1_genomic	GCF_004636845.1	NZ_CP026910.1	1571557	1805066	3.138	0	0	0	0	0	2	1	1	0	0	0	0
GCF_004636865.1_ASM463686v1_genomic	GCF_004636865.1	NZ_CP026912.1	1604574	1837027	3.138	0	0	0	0	0	2	1	1	0	0	0	0
GCF_004636885.1_ASM463688v1_genomic	GCF_004636885.1	NZ_CP026913.1	1602752	1835212	3.138	0	0	0	0	0	2	1	1	0	0	0	0
GCF_004636905.1_ASM463690v1_genomic	GCF_004636905.1	NZ_CP026914.1	1602743	1835199	3.138	0	0	0	0	0	2	1	1	0	0	0	0
GCF_004636925.1_ASM463692v1_genomic	GCF_004636925.1	NZ_CP026915.1	1602730	1835179	3.138	0	0	0	0	0	2	1	1	0	0	0	0
GCF_004636945.1_ASM463694v1_genomic	GCF_004636945.1	NZ_CP026916.1	1569451	1962610	3.138	0	0	0	0	0	2	1	1	0	0	0	0
GCF_004636965.1_ASM463696v1_genomic	GCF_004636965.1	NZ_CP026918.1	2059893	2434780	3.138	0	0	0	0	0	2	1	1	0	0	0	0
GCF_004636985.1_ASM463698v1_genomic	GCF_004636985.1	NZ_CP026919.1	2271312	2502722	3.138	0	0	0	0	0	2	1	1	0	0	0	0
GCF_004637005.1_ASM463700v1_genomic	GCF_004637005.1	NZ_CP026922.1	2221641	2455150	3.138	0	0	0	0	0	2	1	1	0	0	0	0
GCF_004637025.1_ASM463702v1_genomic	GCF_004637025.1	NZ_CP026911.1	1604578	1837036	3.138	0	0	0	0	0	2	1	1	0	0	0	0
GCF_004637045.1_ASM463704v1_genomic	GCF_004637045.1	NZ_CP026917.1	2240419	2473927	3.138	0	0	0	0	0	2	1	1	0	0	0	0
GCF_004637065.1_ASM463706v1_genomic	GCF_004637065.1	NZ_CP026920.1	2189627	2423136	3.138	0	0	0	0	0	2	1	1	0	0	0	0
GCF_004637085.1_ASM463708v1_genomic	GCF_004637085.1	NZ_CP026921.1	2271333	2502743	3.138	0	0	0	0	0	2	1	1	0	0	0	0
GCF_004637105.1_ASM463710v1_genomic	GCF_004637105.1	NZ_CP026987.1	2189449	2422955	3.138	0	0	0	0	0	2	1	1	0	0	0	0
GCF_004637125.1_ASM463712v1_genomic	GCF_004637125.1	NZ_CP026988.1	1550658	1784162	3.138	0	0	0	0	0	2	1	1	0	0	0	0
GCF_004637145.1_ASM463714v1_genomic	GCF_004637145.1	NZ_CP026989.1	1602435	1835935	3.138	0	0	0	0	0	2	1	1	0	0	0	0
GCF_004637165.1_ASM463716v1_genomic	GCF_004637165.1	NZ_CP026990.1	2241411	2474915	3.138	0	0	0	0	0	2	1	1	0	0	0	0
GCF_004637185.1_ASM463718v1_genomic	GCF_004637185.1	NZ_CP026991.1	2278655	2511114	3.138	0	0	0	0	0	2	1	1	0	0	0	0
GCF_004637205.1_ASM463720v1_genomic	GCF_004637205.1	NZ_CP026992.1	2241460	2472870	3.138	0	0	0	0	0	2	1	1	0	0	0	0
GCF_004637225.1_ASM463722v1_genomic	GCF_004637225.1	NZ_CP026996.1	2276584	2510094	3.138	0	0	0	0	0	2	1	1	0	0	0	0
GCF_004637245.1_ASM463724v1_genomic	GCF_004637245.1	NZ_CP026997.1	2379987	2613497	3.138	0	0	0	0	0	2	1	1	0	0	0	0
GCF_004637265.1_ASM463726v1_genomic	GCF_004637265.1	NZ_CP026998.1	2189469	2424026	3.138	0	0	0	0	0	2	1	1	0	0	0	0
GCF_004768545.1_ASM476854v1_genomic	GCF_004768545.1	NZ_CP038635.1	777385	2035161	3.1451	0	0	0	0	0	2	1	1	0	0	0	0
GCF_004771055.1_ASM477105v1_genomic	GCF_004771055.1	NZ_CP026452.1	2222687	2457245	3.138	0	0	0	0	0	2	1	1	0	0	0	0
GCF_004794295.1_ASM479429v1_genomic	GCF_004794295.1	NZ_CP039022.1	1820966	2539816	3.138	0	0	0	0	0	2	1	1	0	0	0	0
GCF_004798725.1_ASM479872v1_genomic	GCF_004798725.1	NZ_CP039287.1	840510	2286086	3.1461	0	0	0	0	0	2	1	1	0	0	0	0
GCF_005145085.1_ASM514508v1_genomic	GCF_005145085.1	NZ_CP039705.1	2061074	2275294	3.1169	1	0	0	1	0	1	0	0	0	1	1	1
GCF_005406185.2_ASM540618v2_genomic	GCF_005406185.2	NZ_CP053223.1	550471	554943	2.0878	1	0	0	1	0	1	0	0	0	0	0	0
GCF_005938645.2_ASM593864v2_genomic	GCF_005938645.2	NZ_CP042171.1	1935998	5015761	5.1681	1	0	0	1	0	1	1	1	2	0	0	0
GCF_005943945.1_ASM594394v1_genomic	GB_GCA_005943945.1	NZ_CP040710.1	654161	3437886	5.1373	1	0	0	1	0	1	1	1	1	0	0	0
GCF_005952805.1_ASM595280v1_genomic	GCF_005952805.1	NZ_CP040709.1	388715	1773340	4.1389	0	1	1	0	0	2	0	0	0	0	0	0
GCF_006016075.1_ASM601607v1_genomic	GCF_006016075.1	NZ_CP040093.1	339289	1342383	4.187	1	0	0	1	0	1	0	0	1	1	1	1
GCF_006351925.1_ASM635192v1_genomic	GCF_006351925.1	NZ_CP040924.1	3189144	3319305	3.1171	1	0	0	1	0	1	0	0	0	1	1	1
GCF_006352025.1_ASM635202v1_genomic	GCF_006352025.1	NZ_CP040936.1	147802	3298800	5.1687	3	0	0	3	0	1	1	1	0	0	0	0
GCF_006363875.1_ASM636387v1_genomic	GCF_006363875.1	NZ_CP041017.1	694266	698738	2.0872	1	0	0	1	0	1	0	0	0	0	0	0
GCF_006378125.1_ASM637812v1_genomic	GCF_006378125.1	NZ_CP034395.1	1938209	2303280	4.1355	0	0	0	0	0	2	1	0	0	0	0	0
GCF_006547005.1_ASM654700v1_genomic	GCF_006547005.1	NZ_CP041237.1	1568269	2944829	3.1435	0	0	0	0	0	2	1	1	1	0	0	0
GCF_006711645.1_ASM671164v1_genomic	GCF_006711645.1	NZ_CP041247.1	3580322	3599753	4.1618	0	0	1	0	1	1	1	1	1	0	0	0
GCF_006742065.1_ASM674206v1_genomic	GCF_006742065.1	NZ_AP019716.1	248621	466641	3.1164	1	0	0	1	0	1	0	0	0	1	1	1
GCF_006970865.1_ASM697086v1_genomic	GCF_006970865.1	NZ_CP035503.1	1546654	1551542	2.1062	0	0	0	0	0	2	0	0	0	0	0	0
GCF_007747655.1_ASM774765v1_genomic	GCF_007747655.1	NZ_CP036274.1	3686431	3689140	1.0656	0	0	0	0	0	1	0	0	0	0	0	0
GCF_007752345.1_ASM775234v1_genomic	GCF_007752345.1	NZ_CP036299.1	2142661	4478110	4.1564	1	0	0	0	0	2	0	1	0	0	0	0
GCF_007971525.1_ASM797152v1_genomic	GCF_007971525.1	NZ_CP042437.1	3502999	6074071	3.1082	1	0	0	1	0	1	0	0	1	0	0	0
GCF_008247605.1_ASM824760v1_genomic	GCF_008247605.1	NZ_CP043420.1	2344963	2349602	3.1119	1	0	0	1	0	1	0	0	0	1	1	1
GCF_008274805.1_ASM827480v1_genomic	GCF_008274805.1	NZ_CP022579.1	3421178	3426045	2.1102	0	0	0	0	0	2	0	0	0	0	0	0
GCF_008274825.1_ASM827482v1_genomic	GCF_008274825.1	NZ_CP030848.1	155817	3907683	5.1432	1	0	0	1	0	1	1	1	2	0	0	0
GCF_008298035.1_ASM829803v1_genomic	GCF_008298035.1	NZ_CP042910.1	1179608	4244449	3.0978	1	0	0	1	0	1	0	0	1	0	0	0
GCF_008329925.1_ASM832992v1_genomic	GCF_008329925.1	NZ_CP035708.1	3963798	3968556	2.106	0	0	0	0	0	2	0	0	0	0	0	0
GCF_008330245.1_ASM833024v1_genomic	GCF_008330245.1	NZ_CP022938.1	692234	1192524	2.0859	1	0	0	1	0	1	0	0	0	0	0	0
GCF_008330265.1_ASM833026v1_genomic	GCF_008330265.1	NZ_CP022940.1	692123	1192340	2.0859	1	0	0	1	0	1	0	0	0	0	0	0
GCF_008330285.1_ASM833028v1_genomic	GCF_008330285.1	NZ_CP022941.1	691953	1192230	2.0859	1	0	0	1	0	1	0	0	0	0	0	0
GCF_008330305.1_ASM833030v1_genomic	GCF_008330305.1	NZ_CP022942.1	692067	1192350	2.0859	1	0	0	1	0	1	0	0	0	0	0	0
GCF_008330325.1_ASM833032v1_genomic	GCF_008330325.1	NZ_CP022943.1	692060	1192342	2.0859	1	0	0	1	0	1	0	0	0	0	0	0
GCF_008330345.1_ASM833034v1_genomic	GCF_008330345.1	NZ_CP022944.1	692001	1192287	2.0859	1	0	0	1	0	1	0	0	0	0	0	0
GCF_008330365.1_ASM833036v1_genomic	GCF_008330365.1	NZ_CP022945.1	691971	1192233	2.0859	1	0	0	1	0	1	0	0	0	0	0	0
GCF_008330385.1_ASM833038v1_genomic	GCF_008330385.1	NZ_CP022946.1	691892	1192172	2.0859	1	0	0	1	0	1	0	0	0	0	0	0
GCF_008330405.1_ASM833040v1_genomic	GCF_008330405.1	NZ_CP022947.1	691969	1192249	2.0859	1	0	0	1	0	1	0	0	0	0	0	0
GCF_008330425.1_ASM833042v1_genomic	GCF_008330425.1	NZ_CP022949.1	692043	1192340	2.0859	1	0	0	1	0	1	0	0	0	0	0	0
GCF_008330445.1_ASM833044v1_genomic	GCF_008330445.1	NZ_CP022950.1	692130	1192425	2.0859	1	0	0	1	0	1	0	0	0	0	0	0
GCF_008330465.1_ASM833046v1_genomic	GCF_008330465.1	NZ_CP022953.1	691960	1192248	2.0859	1	0	0	1	0	1	0	0	0	0	0	0
GCF_008330485.1_ASM833048v1_genomic	GCF_008330485.1	NZ_CP022948.1	691905	1192164	2.0859	1	0	0	1	0	1	0	0	0	0	0	0
GCF_008330505.1_ASM833050v1_genomic	GCF_008330505.1	NZ_CP022952.1	692019	1192306	2.0859	1	0	0	1	0	1	0	0	0	0	0	0
GCF_008330525.1_ASM833052v1_genomic	GCF_008330525.1	NZ_CP022939.1	692073	1192363	2.0859	1	0	0	1	0	1	0	0	0	0	0	0
GCF_008330545.1_ASM833054v1_genomic	GCF_008330545.1	NZ_CP022951.1	692077	1192377	2.0859	1	0	0	1	0	1	0	0	0	0	0	0
GCF_008369765.1_ASM836976v1_genomic	GCF_008369765.1	NZ_CP043550.1	414948	978032	2.0863	1	0	0	1	0	1	0	0	0	0	0	0
GCF_008386235.1_ASM838623v1_genomic	GCF_008386235.1	NZ_CP040671.1	827520	831273	2.1309	1	0	0	1	0	1	0	0	0	0	0	0
GCF_008432465.1_ASM843246v1_genomic	GCF_008432465.1	NZ_CP043820.1	1532418	1638227	3.1463	0	0	0	0	0	2	1	1	0	0	0	0
GCF_008705175.1_ASM870517v1_genomic	GCF_008705175.1	NZ_CP043998.1	224348	452776	3.1126	1	0	0	1	0	1	0	0	0	1	1	1
GCF_008728835.1_ASM872883v1_genomic	GCF_008728835.1	NZ_CP042582.1	1393721	1396325	1.0379	0	0	0	0	0	1	0	0	0	0	0	0
GCF_008761635.1_ASM876163v1_genomic	GCF_008761635.1	NZ_CP044344.1	1122503	1126300	2.0853	1	0	0	0	0	1	0	0	0	0	0	0
GCF_008807315.1_ASM880731v1_genomic	GCF_008807315.1	NZ_CP042254.1	3168741	3173147	3.0981	0	0	0	1	0	1	0	0	1	0	0	0
GCF_008807855.1_ASM880785v1_genomic	GCF_008807855.1	NZ_CP032519.1	795812	2043106	4.1423	0	0	0	0	0	2	1	0	0	0	0	0
GCF_009177135.1_ASM917713v1_genomic	GCF_009177135.1	NZ_AP021844.1	624707	629538	2.1088	0	0	0	0	0	2	0	0	0	0	0	0
GCF_009363575.1_ASM936357v1_genomic	GCF_009363575.1	NZ_CP045389.1	1381704	1386335	3.1228	1	0	0	1	0	1	1	0	0	0	0	0
GCF_009363615.1_ASM936361v1_genomic	GCF_009363615.1	NZ_CP045385.1	616013	619724	2.0831	1	0	0	1	0	1	0	0	0	0	0	0
GCF_009363655.1_ASM936365v1_genomic	GCF_009363655.1	NZ_CP045393.1	2944427	2949033	3.1269	1	0	0	1	0	1	1	0	0	0	0	0
GCF_009363715.1_ASM936371v1_genomic	GCF_009363715.1	NZ_CP045404.1	2776600	2781206	3.125	1	0	0	1	0	1	1	0	0	0	0	0
GCF_009498015.1_ASM949801v1_genomic	GCF_009498015.1	NZ_CP034058.1	1355288	3009676	5.1313	2	1	0	2	0	1	0	0	0	0	0	0
GCF_009498455.1_ASM949845v1_genomic	GCF_009498455.1	NZ_CP045644.1	341352	5048040	4.128	0	0	0	0	0	2	1	0	0	0	0	0
GCF_009625735.1_ASM962573v1_genomic	GCF_009625735.1	NZ_CP043061.1	3429980	3521784	2.0864	0	0	0	0	0	1	1	1	0	0	0	0
GCF_009625755.1_ASM962575v1_genomic	GCF_009625755.1	NZ_CP043062.1	3429301	3521107	2.0864	0	0	0	0	0	1	1	1	0	0	0	0
GCF_009625775.1_ASM962577v1_genomic	GCF_009625775.1	NZ_CP043063.1	3430015	3521821	2.0864	0	0	0	0	0	1	1	1	0	0	0	0
GCF_009625795.1_ASM962579v1_genomic	GCF_009625795.1	NZ_CP043064.1	3429983	3521780	2.0864	0	0	0	0	0	1	1	1	0	0	0	0
GCF_009625835.1_ASM962583v1_genomic	GCF_009625835.1	NZ_CP043067.1	3429965	3521769	2.0864	0	0	0	0	0	1	1	1	0	0	0	0
GCF_009625875.1_ASM962587v1_genomic	GCF_009625875.1	NZ_CP043069.1	3429974	3521778	2.0864	0	0	0	0	0	1	1	1	0	0	0	0
GCF_009625895.1_ASM962589v1_genomic	GCF_009625895.1	NZ_CP043070.1	3430002	3521798	2.0864	0	0	0	0	0	1	1	1	0	0	0	0
GCF_009625915.1_ASM962591v1_genomic	GCF_009625915.1	NZ_CP043071.1	3429975	3521779	2.0864	0	0	0	0	0	1	1	1	0	0	0	0
GCF_009625935.1_ASM962593v1_genomic	GCF_009625935.1	NZ_CP043072.1	3429979	3521783	2.0864	0	0	0	0	0	1	1	1	0	0	0	0
GCF_009625955.1_ASM962595v1_genomic	GCF_009625955.1	NZ_CP043073.1	3429979	3521783	2.0864	0	0	0	0	0	1	1	1	0	0	0	0
GCF_009625975.1_ASM962597v1_genomic	GCF_009625975.1	NZ_CP043074.1	3429981	3521784	2.0864	0	0	0	0	0	1	1	1	0	0	0	0
GCF_009625995.1_ASM962599v1_genomic	GCF_009625995.1	NZ_CP043075.1	3429978	3521782	2.0864	0	0	0	0	0	1	1	1	0	0	0	0
GCF_009626015.1_ASM962601v1_genomic	GCF_009626015.1	NZ_CP043077.1	3429986	3521791	2.0864	0	0	0	0	0	1	1	1	0	0	0	0
GCF_009626035.1_ASM962603v1_genomic	GCF_009626035.1	NZ_CP043076.1	3429983	3521789	2.0864	0	0	0	0	0	1	1	1	0	0	0	0
GCF_009626055.1_ASM962605v1_genomic	GCF_009626055.1	NZ_CP043078.1	3429985	3521789	2.0864	0	0	0	0	0	1	1	1	0	0	0	0
GCF_009626075.1_ASM962607v1_genomic	GCF_009626075.1	NZ_CP043079.1	3429972	3521768	2.0864	0	0	0	0	0	1	1	1	0	0	0	0
GCF_009626115.1_ASM962611v1_genomic	GCF_009626115.1	NZ_CP043081.1	3429980	3521785	2.0864	0	0	0	0	0	1	1	1	0	0	0	0
GCF_009626135.1_ASM962613v1_genomic	GCF_009626135.1	NZ_CP043082.1	943103	1034908	2.0864	0	0	0	0	0	1	1	1	0	0	0	0
GCF_009626175.1_ASM962617v1_genomic	GCF_009626175.1	NZ_CP043084.1	3429976	3521780	2.0864	0	0	0	0	0	1	1	1	0	0	0	0
GCF_009626195.1_ASM962619v1_genomic	GCF_009626195.1	NZ_CP043085.1	3429985	3521788	2.0864	0	0	0	0	0	1	1	1	0	0	0	0
GCF_009626215.1_ASM962621v1_genomic	GCF_009626215.1	NZ_CP043086.1	3429982	3521785	2.0864	0	0	0	0	0	1	1	1	0	0	0	0
GCF_009626235.1_ASM962623v1_genomic	GCF_009626235.1	NZ_CP043087.1	3429964	3521768	2.0864	0	0	0	0	0	1	1	1	0	0	0	0
GCF_009626255.1_ASM962625v1_genomic	GCF_009626255.1	NZ_CP043088.1	3429970	3521775	2.0864	0	0	0	0	0	1	1	1	0	0	0	0
GCF_009626275.1_ASM962627v1_genomic	GCF_009626275.1	NZ_CP043089.1	3429924	3521721	2.0864	0	0	0	0	0	1	1	1	0	0	0	0
GCF_009626295.1_ASM962629v1_genomic	GCF_009626295.1	NZ_CP043090.1	3429974	3521778	2.0864	0	0	0	0	0	1	1	1	0	0	0	0
GCF_009626315.1_ASM962631v1_genomic	GCF_009626315.1	NZ_CP043091.1	3430009	3521814	2.0864	0	0	0	0	0	1	1	1	0	0	0	0
GCF_009626335.1_ASM962633v1_genomic	GCF_009626335.1	NZ_CP043092.1	3429978	3521783	2.0864	0	0	0	0	0	1	1	1	0	0	0	0
GCF_009626355.1_ASM962635v1_genomic	GCF_009626355.1	NZ_CP043093.1	3429985	3521790	2.0864	0	0	0	0	0	1	1	1	0	0	0	0
GCF_009626375.1_ASM962637v1_genomic	GCF_009626375.1	NZ_CP043094.1	3429985	3521790	2.0864	0	0	0	0	0	1	1	1	0	0	0	0
GCF_009626395.1_ASM962639v1_genomic	GCF_009626395.1	NZ_CP043095.1	3429991	3521797	2.0864	0	0	0	0	0	1	1	1	0	0	0	0
GCF_009626435.1_ASM962643v1_genomic	GCF_009626435.1	NZ_CP043097.1	3429983	3521788	2.0864	0	0	0	0	0	1	1	1	0	0	0	0
GCF_009626455.1_ASM962645v1_genomic	GCF_009626455.1	NZ_CP043099.1	3429997	3521802	2.0864	0	0	0	0	0	1	1	1	0	0	0	0
GCF_009626495.1_ASM962649v1_genomic	GCF_009626495.1	NZ_CP043102.1	3429980	3521785	2.0864	0	0	0	0	0	1	1	1	0	0	0	0
GCF_009626515.1_ASM962651v1_genomic	GCF_009626515.1	NZ_CP043103.1	3429984	3521790	2.0864	0	0	0	0	0	1	1	1	0	0	0	0
GCF_009626535.1_ASM962653v1_genomic	GCF_009626535.1	NZ_CP043104.1	3429984	3521788	2.0864	0	0	0	0	0	1	1	1	0	0	0	0
GCF_009626555.1_ASM962655v1_genomic	GCF_009626555.1	NZ_CP043105.1	3429975	3521779	2.0864	0	0	0	0	0	1	1	1	0	0	0	0
GCF_009626595.1_ASM962659v1_genomic	GCF_009626595.1	NZ_CP043107.1	3429982	3521787	2.0864	0	0	0	0	0	1	1	1	0	0	0	0
GCF_009626615.1_ASM962661v1_genomic	GCF_009626615.1	NZ_CP043108.1	3429981	3521785	2.0864	0	0	0	0	0	1	1	1	0	0	0	0
GCF_009626635.1_ASM962663v1_genomic	GCF_009626635.1	NZ_CP043109.1	3429933	3521729	2.0864	0	0	0	0	0	1	1	1	0	0	0	0
GCF_009626655.1_ASM962665v1_genomic	GCF_009626655.1	NZ_CP043110.1	3429905	3521702	2.0864	0	0	0	0	0	1	1	1	0	0	0	0
GCF_009626675.1_ASM962667v1_genomic	GCF_009626675.1	NZ_CP043111.1	3429956	3521753	2.0864	0	0	0	0	0	1	1	1	0	0	0	0
GCF_009626695.1_ASM962669v1_genomic	GCF_009626695.1	NZ_CP043112.1	3429981	3521786	2.0864	0	0	0	0	0	1	1	1	0	0	0	0
GCF_009626715.1_ASM962671v1_genomic	GCF_009626715.1	NZ_CP043113.1	3429987	3521792	2.0864	0	0	0	0	0	1	1	1	0	0	0	0
GCF_009626735.1_ASM962673v1_genomic	GCF_009626735.1	NZ_CP043114.1	3430040	3521845	2.0864	0	0	0	0	0	1	1	1	0	0	0	0
GCF_009626755.1_ASM962675v1_genomic	GCF_009626755.1	NZ_CP043115.1	3430013	3521833	2.0864	0	0	0	0	0	1	1	1	0	0	0	0
GCF_009626775.1_ASM962677v1_genomic	GCF_009626775.1	NZ_CP043116.1	3429975	3521780	2.0864	0	0	0	0	0	1	1	1	0	0	0	0
GCF_009626795.1_ASM962679v1_genomic	GCF_009626795.1	NZ_CP043117.1	943102	1034898	2.0864	0	0	0	0	0	1	1	1	0	0	0	0
GCF_009626835.1_ASM962683v1_genomic	GCF_009626835.1	NZ_CP043119.1	3429948	3521745	2.0864	0	0	0	0	0	1	1	1	0	0	0	0
GCF_009626855.1_ASM962685v1_genomic	GCF_009626855.1	NZ_CP043120.1	3429936	3521733	2.0864	0	0	0	0	0	1	1	1	0	0	0	0
GCF_009626875.1_ASM962687v1_genomic	GCF_009626875.1	NZ_CP043121.1	3429987	3521792	2.0864	0	0	0	0	0	1	1	1	0	0	0	0
GCF_009627235.1_ASM962723v1_genomic	GCF_009627235.1	NZ_CP043139.1	3429408	3521207	2.0864	0	0	0	0	0	1	1	1	0	0	0	0
GCF_009627255.1_ASM962725v1_genomic	GCF_009627255.1	NZ_CP043140.1	3429983	3521788	2.0864	0	0	0	0	0	1	1	1	0	0	0	0
GCF_009627315.1_ASM962731v1_genomic	GCF_009627315.1	NZ_CP043144.1	3429982	3521785	2.0864	0	0	0	0	0	1	1	1	0	0	0	0
GCF_009627335.1_ASM962733v1_genomic	GCF_009627335.1	NZ_CP043145.1	3429926	3521722	2.0864	0	0	0	0	0	1	1	1	0	0	0	0
GCF_009627555.1_ASM962755v1_genomic	GCF_009627555.1	NZ_CP043155.1	3429940	3521736	2.0864	0	0	0	0	0	1	1	1	0	0	0	0
GCF_009627635.1_ASM962763v1_genomic	GCF_009627635.1	NZ_CP043159.1	3429964	3521769	2.0864	0	0	0	0	0	1	1	1	0	0	0	0
GCF_009627675.1_ASM962767v1_genomic	GCF_009627675.1	NZ_CP043161.1	3429947	3521752	2.0864	0	0	0	0	0	1	1	1	0	0	0	0
GCF_009627695.1_ASM962769v1_genomic	GCF_009627695.1	NZ_CP043162.1	3429969	3521766	2.0864	0	0	0	0	0	1	1	1	0	0	0	0
GCF_009627715.1_ASM962771v1_genomic	GCF_009627715.1	NZ_CP043163.1	3430001	3521797	2.0864	0	0	0	0	0	1	1	1	0	0	0	0
GCF_009627735.1_ASM962773v1_genomic	GCF_009627735.1	NZ_CP043164.1	3429934	3521732	2.0864	0	0	0	0	0	1	1	1	0	0	0	0
GCF_009627755.1_ASM962775v1_genomic	GCF_009627755.1	NZ_CP043165.1	3429983	3521788	2.0864	0	0	0	0	0	1	1	1	0	0	0	0
GCF_009650315.1_ASM965031v1_genomic	GCF_009650315.1	NZ_CP033247.1	257888	510430	3.1168	1	0	0	1	0	1	0	0	0	1	1	1
GCF_009650335.1_ASM965033v1_genomic	GCF_009650335.1	NZ_CP033249.1	257891	510433	3.1168	1	0	0	1	0	1	0	0	0	1	1	1
GCF_009664225.1_ASM966422v1_genomic	GCF_009664225.1	NZ_CP046023.1	1692445	1697265	2.1022	0	0	0	0	0	2	0	0	0	0	0	0
GCF_009707485.1_ASM970748v1_genomic	GCF_009707485.1	NZ_CP046121.1	910237	913998	2.0741	1	0	0	1	0	1	0	0	0	0	0	0
GCF_009730675.1_ASM973067v1_genomic	GCF_009730675.1	NZ_CP046374.1	1237945	1241729	2.0909	1	0	0	1	0	1	0	0	0	0	0	0
GCF_009755665.1_ASM975566v1_genomic	GCF_009755665.1	NZ_CP046622.1	1152523	2732009	4.1312	0	0	0	0	0	2	1	0	0	0	0	0
GCF_009792235.1_ASM979223v1_genomic	GCF_009792235.1	NZ_CP046973.1	1519484	1523080	2.0996	1	0	0	1	0	1	0	0	0	0	0	0
GCF_009792295.1_ASM979229v1_genomic	GCF_009792295.1	NZ_CP039934.1	3364588	3368213	2.0863	1	0	0	1	0	1	0	0	0	0	0	0
GCF_009796305.1_ASM979630v1_genomic	GCF_009796305.1	NZ_CP046996.1	215619	219122	2.1091	1	0	0	1	0	1	0	0	0	0	0	0
GCF_009796745.1_ASM979674v1_genomic	GCF_009796745.1	NZ_CP047024.1	3262045	3267025	3.1276	1	0	0	1	0	1	0	0	0	1	1	1
GCF_009858215.1_ASM985821v1_genomic	GCF_009858215.1	NZ_CP047394.1	1279217	2410384	4.1268	1	0	1	1	0	1	0	0	0	1	1	1
GCF_009859475.1_ASM985947v1_genomic	GCF_009859475.1	NZ_CP044549.1	2261220	4496080	3.1394	0	0	0	0	0	3	0	0	0	0	0	0
GCF_009859815.1_ASM985981v1_genomic	GCF_009859815.1	NZ_CP044975.1	78148	82925	2.1021	0	0	0	0	0	2	0	0	0	0	0	0
GCF_009873495.1_ASM987349v1_genomic	GCF_009873495.1	NZ_CP046703.1	1028745	6371985	5.1449	2	1	0	2	0	1	0	0	1	0	0	0
GCF_009901525.1_ASM990152v1_genomic	GCF_009901525.1	NZ_CP019288.1	119410	4106723	6.178	1	0	0	1	0	1	1	2	3	0	0	0
GCF_009905255.1_ASM990525v1_genomic	GCF_009905255.1	NZ_CP047602.1	15028	1703179	3.1305	1	0	0	1	0	1	0	0	0	1	1	1
GCF_009906935.1_ASM990693v1_genomic	GCF_009906935.1	NZ_CP047647.1	540934	4549603	7.2166	3	0	0	3	0	1	2	2	1	0	0	0
GCF_009913235.1_ASM991323v1_genomic	GCF_009913235.1	NZ_CP047897.1	322231	4263251	11.2899	5	0	0	5	0	1	1	2	3	0	0	0
GCF_009937955.1_ASM993795v1_genomic	GCF_009937955.1	NZ_AP018439.1	1068583	3302877	3.1323	0	0	0	0	0	2	1	1	0	0	0	0
GCF_009937995.1_ASM993799v1_genomic	GCF_009937995.1	NZ_AP021881.1	2213673	2218387	2.1025	0	0	0	0	0	2	0	0	0	0	0	0
GCF_009938015.1_ASM993801v1_genomic	GCF_009938015.1	NZ_AP021884.1	2071961	2076785	2.1066	0	0	0	0	0	2	0	0	0	0	0	0
GCF_010104355.1_ASM1010435v1_genomic	GCF_010104355.1	NZ_CP044972.1	78148	82925	2.1021	0	0	0	0	0	2	0	0	0	0	0	0
GCF_010232785.1_ASM1023278v1_genomic	GCF_010232785.1	NZ_CP044002.1	181466	1539717	2.0873	1	0	0	1	0	1	0	0	0	0	0	0
GCF_010232985.1_ASM1023298v1_genomic	GCF_010232985.1	NZ_CP044003.1	181465	1539715	2.0873	1	0	0	1	0	1	0	0	0	0	0	0
GCF_010233165.1_ASM1023316v1_genomic	GCF_010233165.1	NZ_CP044004.1	181491	1540145	2.0873	1	0	0	1	0	1	0	0	0	0	0	0
GCF_010233385.1_ASM1023338v1_genomic	GCF_010233385.1	NZ_CP044005.1	181486	1539874	2.0873	1	0	0	1	0	1	0	0	0	0	0	0
GCF_011058315.1_ASM1105831v1_genomic	GCF_011058315.1	NZ_CP049298.1	1010831	2918571	5.1478	1	0	0	1	0	1	0	1	1	0	0	0
GCF_011064265.1_ASM1106426v1_genomic	GCF_011064265.1	NZ_CP049329.1	1143688	3520370	3.155	1	0	0	1	0	2	0	0	0	0	0	0
GCF_011100485.1_ASM1110048v1_genomic	GCF_011100485.1	NZ_CP049736.1	3392689	3484278	3.1432	0	0	0	0	0	2	1	1	0	0	0	0
GCF_011303755.1_ASM1130375v1_genomic	GCF_011303755.1	NZ_CP049885.1	2745804	2750625	2.1048	0	0	0	0	0	2	0	0	0	0	0	0
GCF_011305335.1_ASM1130533v1_genomic	GCF_011305335.1	NZ_CP049918.1	513782	607006	3.1406	0	0	0	0	0	2	1	1	0	0	0	0
GCF_011386965.1_ASM1138696v1_genomic	GCF_011386965.1	NZ_CP049957.1	1389397	1523633	3.1427	0	0	0	0	0	2	1	1	0	0	0	0
GCF_011764585.1_ASM1176458v1_genomic	GCF_011764585.1	NZ_AP022853.1	1233525	1238305	2.1081	0	0	0	0	0	2	0	0	0	0	0	0
GCF_012222825.1_ASM1222282v1_genomic	GCF_012222825.1	NZ_CP038017.1	1015746	1061326	2.0869	1	0	0	1	0	1	0	0	0	0	0	0
GCF_012222965.1_ASM1222296v1_genomic	GCF_012222965.1	NZ_CP038241.1	625369	675334	2.0869	1	0	0	1	0	1	0	0	0	0	0	0
GCF_012272695.1_ASM1227269v1_genomic	GCF_012272695.1	NZ_CP050902.1	1930671	1934465	2.0842	1	0	0	0	0	1	0	0	0	0	0	0
GCF_012273015.1_ASM1227301v1_genomic	GCF_012273015.1	NZ_CP050954.1	272305	4134417	10.2791	4	2	0	4	0	1	2	2	1	0	0	0
GCF_012295525.1_ASM1229552v1_genomic	GCF_012295525.1	NZ_CP051167.1	1185621	1189554	2.1015	1	0	0	1	0	1	0	0	0	0	0	0
GCF_012530715.1_ASM1253071v1_genomic	GCF_012530715.1	NZ_CP051298.1	919110	4699589	4.1338	0	0	0	0	0	2	1	0	0	0	0	0
GCF_012849215.1_ASM1284921v1_genomic	GCF_012849215.1	NZ_CP051682.1	1845661	4548585	3.1083	1	0	0	1	0	1	0	0	1	0	0	0
GCF_012974185.1_ASM1297418v1_genomic	GCF_012974185.1	NZ_CP052850.1	3427927	3519731	2.0864	0	0	0	0	0	1	1	1	0	0	0	0
GCF_012974225.1_ASM1297422v1_genomic	GCF_012974225.1	NZ_CP052851.1	3429979	3521784	2.0864	0	0	0	0	0	1	1	1	0	0	0	0
GCF_012974605.1_ASM1297460v1_genomic	GCF_012974605.1	NZ_CP019928.1	1185263	1280526	3.1417	0	0	0	0	0	2	1	1	0	0	0	0
GCF_012974625.1_ASM1297462v1_genomic	GCF_012974625.1	NZ_CP019929.1	1187451	1282726	3.1419	0	0	0	0	0	2	1	1	0	0	0	0
GCF_012974645.1_ASM1297464v1_genomic	GCF_012974645.1	NZ_CP019930.1	1233990	1329265	3.1418	0	0	0	0	0	2	1	1	0	0	0	0
GCF_012974865.1_ASM1297486v1_genomic	GCF_012974865.1	NZ_CP043633.1	968665	2619576	6.1711	0	0	0	1	0	1	0	2	3	0	0	0
GCF_013004065.1_ASM1300406v1_genomic	GCF_013004065.1	NZ_CP053084.1	1510236	1514996	2.0979	0	0	0	0	0	2	0	0	0	0	0	0
GCF_013154915.1_ASM1315491v1_genomic	GCF_013154915.1	NZ_CP053553.1	907894	912758	2.105	0	0	0	0	0	2	0	0	0	0	0	0
GCF_013177315.1_ASM1317731v1_genomic	GCF_013177315.1	NZ_CP053661.1	451951	3790350	3.1197	2	0	0	2	0	1	0	0	0	0	0	0
GCF_013307245.1_ASM1330724v1_genomic	GCF_013307245.1	NZ_CP028941.1	491430	496194	2.1051	0	0	0	0	0	2	0	0	0	0	0	0
GCF_013343175.2_ASM1334317v2_genomic	GCF_013343175.2	NZ_CP039119.2	176884	180656	2.0909	1	0	0	1	0	1	0	0	0	0	0	0
GCF_013343235.1_ASM1334323v1_genomic	GCF_013343235.1	NZ_CP040094.1	503854	4129725	3.1192	2	0	0	2	0	1	0	0	0	0	0	0
GCF_013363755.1_ASM1336375v1_genomic	GCF_013363755.1	NZ_CP054840.1	3524898	3529698	2.1034	0	0	0	0	0	2	0	0	0	0	0	0
GCF_013364275.1_ASM1336427v1_genomic	GCF_013364275.1	NZ_CP054932.1	4355701	4359205	2.0788	1	0	0	1	0	1	0	0	0	0	0	0
GCF_013372045.1_ASM1337204v1_genomic	GCF_013372045.1	NZ_CP048832.1	5144012	5878697	3.1109	0	0	1	0	0	2	0	0	0	0	0	0
GCF_013393905.1_ASM1339390v1_genomic	GCF_013393905.1	NZ_CP040272.1	6039355	7384433	5.1314	2	1	0	2	0	1	0	0	0	0	0	0
GCF_013393925.1_ASM1339392v1_genomic	GCF_013393925.1	NZ_CP040281.1	1054704	4358865	4.1325	2	0	0	2	0	1	0	0	1	0	0	0
GCF_013393945.1_ASM1339394v1_genomic	GCF_013393945.1	NZ_CP040297.1	2856970	3180379	6.1308	2	1	0	2	0	1	0	0	0	0	0	0
GCF_013394105.1_ASM1339410v1_genomic	GCF_013394105.1	NZ_CP041326.1	1798953	1893315	2.0863	1	0	0	1	0	1	0	0	0	0	0	0
GCF_013394595.1_ASM1339459v1_genomic	GCF_013394595.1	NZ_CP053348.1	3819800	3824433	3.1207	1	0	0	1	0	1	0	1	1	0	0	0
GCF_013394675.1_ASM1339467v1_genomic	GCF_013394675.1	NZ_CP053352.1	3551901	3560695	4.1389	1	0	0	1	0	1	1	1	2	0	0	0
GCF_013423845.1_ASM1342384v1_genomic	GCF_013423845.1	NZ_CP058970.1	996961	1001794	2.1056	0	0	0	0	0	2	0	0	0	0	0	0
GCF_013457195.1_ASM1345719v1_genomic	GCF_013457195.1	NZ_CP059135.1	591401	595174	2.0909	1	0	0	1	0	1	0	0	0	0	0	0
GCF_013466985.1_ASM1346698v1_genomic	GCF_013466985.1	NZ_CP059164.1	2326733	2330499	2.0855	1	0	0	1	0	1	0	0	0	0	0	0
GCF_013781885.1_ASM1378188v1_genomic	GCF_013781885.1	NZ_CP059378.1	3929188	4202535	3.1146	1	0	0	1	0	1	0	0	0	1	1	0
GCF_013874595.1_ASM1387459v1_genomic	GCF_013874595.1	NZ_CP059431.1	2111329	2114964	2.0868	1	0	0	1	0	1	0	0	0	0	0	0
GCF_014041915.1_ASM1404191v1_genomic	GCF_014041915.1	NZ_CP059472.1	226350	670158	4.1657	2	0	0	2	0	2	0	0	0	0	0	0
GCF_014068615.1_ASM1406861v1_genomic	GCF_014068615.1	NZ_CP059677.1	153866	3701054	3.1206	1	0	0	1	0	1	0	0	0	1	1	1
GCF_014076415.1_ASM1407641v1_genomic	GCF_014076415.1	NZ_CP043568.1	769938	774785	2.1024	0	0	0	0	0	2	0	0	0	0	0	0
GCF_014076475.1_ASM1407647v1_genomic	GCF_014076475.1	NZ_CP043573.1	706553	711400	2.1023	0	0	0	0	0	2	0	0	0	0	0	0
GCF_014076495.1_ASM1407649v1_genomic	GCF_014076495.1	NZ_CP043575.1	1485677	1490520	2.1026	0	0	0	0	0	2	0	0	0	0	0	0
GCF_014109805.1_ASM1410980v1_genomic	GCF_014109805.1	NZ_CP059400.1	3066332	3070746	3.0988	1	0	0	1	0	1	0	0	1	0	0	0
GCF_014109825.1_ASM1410982v1_genomic	GCF_014109825.1	NZ_CP059576.1	1334668	2786137	5.166	1	0	0	2	0	2	0	0	1	0	0	0
GCF_014127485.1_ASM1412748v1_genomic	GCF_014127485.1	NZ_CP059903.1	2283189	2286965	2.0846	1	0	0	0	0	1	0	0	0	0	0	0
GCF_014131795.1_ASM1413179v1_genomic	GCF_014131795.1	NZ_CP040626.1	3455916	3673936	3.1164	1	0	0	1	0	1	0	0	0	1	1	1
GCF_014171515.1_ASM1417151v1_genomic	GCF_014171515.1	NZ_CP049139.1	2246778	2607994	4.1346	0	0	0	0	0	2	1	0	0	0	0	0
GCF_014171595.1_ASM1417159v1_genomic	GCF_014171595.1	NZ_CP050451.1	178445	4904495	4.1499	0	1	1	1	0	2	0	0	0	0	0	0
GCF_014217565.1_ASM1421756v1_genomic	GCF_014217565.1	NZ_CP043661.1	7871188	7875165	2.0837	1	0	0	0	0	1	0	0	0	0	0	0
GCF_014263395.1_ASM1426339v1_genomic	GCF_014263395.1	NZ_CP058321.1	2981700	2986351	3.114	1	0	0	1	0	1	0	0	0	1	1	1
GCF_014295415.1_ASM1429541v1_genomic	GCF_014295415.1	NZ_CP052909.1	1114166	1328307	5.1766	0	0	0	1	0	1	1	2	2	0	0	0
GCF_900009115.1_BN2877_genomic	GCF_900009115.1	NZ_LN890335.1	352332	457178	3.1462	0	0	0	0	0	2	1	1	0	0	0	0
GCF_900009125.1_BN2905_genomic	GCF_900009125.1	NZ_LN890476.1	352415	459242	3.1459	0	0	0	0	0	2	1	1	0	0	0	0
GCF_900010105.1_R8_genomic	GCF_900010105.1	NZ_LN890477.1	390555	496945	3.1459	0	0	0	0	0	2	1	1	0	0	0	0
GCF_900010805.1_C._beijerinckii_DSM_6423_genomic	GCF_900010805.1	NZ_LN908213.1	225826	546810	3.1136	1	0	0	1	0	1	0	0	0	1	1	1
GCF_900089455.2_OrrDiv2_genomic	GCF_900089455.2	NZ_LT907988.1	3093656	3098899	2.1127	0	0	0	0	0	2	0	0	0	0	0	0
GCF_900095175.1_PPGSP_Eda1_chr_genomic	GCF_900095175.1	NZ_LT606946.1	418613	420806	1.0453	0	0	0	0	0	1	0	0	0	0	0	0
GCF_900096755.1_Fsp1.4_chr_genomic	GCF_900096755.1	NZ_LT615227.1	64476	67002	1.0592	0	0	0	0	0	1	0	0	0	0	0	0
GCF_900130075.1_Herminiimonas_arsenitoxidans_genomic	GCF_900130075.1	NZ_LT671418.1	2592649	2597517	2.1056	0	0	0	0	0	2	0	0	0	0	0	0
GCF_900130145.1_FpsyOSU-THCO2-90_genomic	GCF_900130145.1	NZ_LT670843.1	2174028	2177813	2.0909	1	0	0	1	0	1	0	0	0	0	0	0
GCF_900168365.1_JF4335_genomic	GCF_900168365.1	NZ_LT799839.1	280209	2468052	3.115	1	0	0	1	0	1	0	0	0	1	1	1
GCF_900186845.1_46338_E02_genomic	GCF_900186845.1	NZ_LT906471.1	1882450	2114911	3.138	0	0	0	0	0	2	1	1	0	0	0	0
GCF_900186895.1_48450_A02_genomic	GCF_900186895.1	NZ_LT906461.1	1468099	1559838	3.1436	0	0	0	0	0	2	1	1	0	0	0	0
GCF_900327835.1_VS366_genomic	GCF_900327835.1	NZ_LS398589.1	1830642	2555847	3.138	0	0	0	0	0	2	1	1	0	0	0	0
GCF_900327845.1_VS393_genomic	GCF_900327845.1	NZ_LS398590.1	1834763	2560993	3.138	0	0	0	0	0	2	1	1	0	0	0	0
GCF_900327855.1_VS377_genomic	GCF_900327855.1	NZ_LS398604.1	1838039	2562189	3.138	0	0	0	0	0	2	1	1	0	0	0	0
GCF_900327865.1_VS401_genomic	GCF_900327865.1	NZ_LS398605.1	1837020	2559053	3.138	0	0	0	0	0	2	1	1	0	0	0	0
GCF_900327875.1_VS67_genomic	GCF_900327875.1	NZ_LS398588.1	1811630	2535786	3.138	0	0	0	0	0	2	1	1	0	0	0	0
GCF_900475545.1_44310_G02_genomic	GCF_900475545.1	NZ_LS483393.1	2785124	2972671	3.1126	1	0	0	1	0	1	0	0	0	1	1	1
GCF_900475575.1_44257_A01_genomic	GCF_900475575.1	NZ_LS483395.1	1616797	1721766	3.1464	0	0	0	0	0	2	1	1	0	0	0	0
GCF_900475665.1_45813_D02_genomic	GCF_900475665.1	NZ_LS483398.1	1940505	2666763	3.138	0	0	0	0	0	2	1	1	0	0	0	0
GCF_900475845.1_46758_E01_genomic	GCF_900475845.1	NZ_LS483424.1	1224495	1316291	2.0864	0	0	0	0	0	1	1	1	0	0	0	0
GCF_900478015.1_48269_B01_genomic	GCF_900478015.1	NZ_LS483461.1	2777921	2951306	3.1123	1	0	0	1	0	1	0	0	0	1	1	1
GCF_900564155.1_PRJEB26455_genomic	GCF_900564155.1	NZ_LS999839.1	138523	4896333	5.173	1	1	0	1	0	1	1	1	2	0	0	0
GCF_900635835.1_34410_B02_genomic	GCF_900635835.1	NZ_LR134178.1	2946115	2950522	2.076	0	0	0	0	0	1	0	0	1	0	0	0
GCF_900636535.1_42727_A01_genomic	GCF_900636535.1	NZ_LR134289.1	1047843	5500066	3.1086	1	0	0	1	0	1	0	0	1	0	0	0
GCF_900636675.1_43781_F01_genomic	GCF_900636675.1	NZ_LR134302.1	4104808	4211088	3.145	0	0	0	0	0	2	1	1	0	0	0	0
GCF_900636925.1_45137_F01_genomic	GCF_900636925.1	NZ_LR134326.1	1379647	1472905	3.1404	0	0	0	0	0	2	1	1	0	0	0	0
GCF_900636935.1_45813_C01_genomic	GCF_900636935.1	NZ_LR134329.1	4492405	4584203	2.0864	0	0	0	0	0	1	1	1	0	0	0	0
GCF_900637265.1_50432_C01_genomic	GCF_900637265.1	NZ_LR134361.1	4813397	4907467	3.1455	0	0	0	0	0	2	1	1	0	0	0	0
GCF_900637615.1_52191_A01_genomic	GCF_900637615.1	NZ_LR134382.1	1814587	1906326	3.1432	0	0	0	0	0	2	1	1	0	0	0	0
GCF_900637635.1_52313_A01_genomic	GCF_900637635.1	NZ_LR134383.1	791438	1223637	4.1501	1	0	0	1	0	2	0	0	1	0	0	0
GCF_900637665.1_52437_G01_genomic	GCF_900637665.1	NZ_LR134386.1	2085412	3321662	3.1094	1	0	0	1	0	1	0	0	1	0	0	0
GCF_900637895.1_52700_G01_genomic	GCF_900637895.1	NZ_LR134441.1	880635	961316	3.1288	1	0	0	1	0	1	1	1	0	0	0	0
GCF_900638245.1_56772_F02_genomic	GCF_900638245.1	NZ_LR134503.1	684732	890056	3.1311	1	0	0	1	0	1	1	1	0	0	0	0
GCF_900683405.1_57566_G01_genomic	GCF_900683405.1	NZ_LR215967.1	1036244	4967005	3.1093	1	0	0	1	0	1	0	0	1	0	0	0
GCF_900683625.1_56279_G01_genomic	GCF_900683625.1	NZ_LR215974.1	328385	1162140	5.1447	2	1	0	2	0	1	0	0	1	0	0	0
GCF_901472525.1_35377_A02_genomic	GCF_901472525.1	NZ_LR590467.1	2060728	2782727	3.138	0	0	0	0	0	2	1	1	0	0	0	0
GCF_901482575.1_45813_B01_genomic	GCF_901482575.1	NZ_LR590480.1	1224504	1316301	2.0864	0	0	0	0	0	1	1	1	0	0	0	0
GCF_901538355.1_ASM90153835v1_genomic	GCF_901538355.1	NZ_LR593887.1	2874425	2876906	1.0465	0	0	0	0	0	1	0	0	0	0	0	0
GCF_901827155.1_ASM90182715v1_genomic	GCF_901827155.1	NZ_LR594659.1	1262211	5020122	4.1291	0	0	0	0	0	2	1	0	0	0	0	0
GCF_901827165.1_ASM90182716v1_genomic	GCF_901827165.1	NZ_LR594666.1	1072868	1077706	2.102	0	0	0	0	0	2	0	0	0	0	0	0
GCF_901827175.1_ASM90182717v1_genomic	GCF_901827175.1	NZ_LR594662.1	1499790	5429560	4.1303	0	0	0	0	0	2	1	0	0	0	0	0
GCF_901827185.1_ASM90182718v1_genomic	GCF_901827185.1	NZ_LR594671.1	1046410	1051248	2.102	0	0	0	0	0	2	0	0	0	0	0	0
GCF_901827205.1_ASM90182720v1_genomic	GCF_901827205.1	NZ_LR594675.1	1316276	5476743	4.1309	0	0	0	0	0	2	1	0	0	0	0	0
GCF_902386435.1_UHGG_MGYG-HGUT-02372_genomic	GCF_902386435.1	NZ_LR698985.1	2838359	3025751	3.1124	1	0	0	1	0	1	0	0	0	1	1	1
GCF_902386745.1_UHGG_MGYG-HGUT-02398_genomic	GCF_902386745.1	NZ_LR698992.1	826060	1994067	3.136	0	0	0	0	0	2	1	1	0	0	0	0
GCF_902813185.1_Denitratisoma_oestradiolicum_DSM16959_genomic	GCF_902813185.1	NZ_LR778301.1	572216	577004	2.1078	0	0	0	0	0	2	0	0	0	0	0	0
GCF_902829265.1_FAVT5_genomic	GCF_902829265.1	NZ_LR792684.1	57646	2659404	3.1233	1	0	0	1	0	1	0	0	0	1	1	1
GCF_902829275.1_COOX1_genomic	GCF_902829275.1	NZ_LR792683.1	57402	2657767	3.1232	1	0	0	1	0	1	0	0	0	1	1	1
GCF_903969135.1_CHRYMOREF3PV03_genomic	GCF_903969135.1	NZ_LR824569.1	788164	4706140	3.1089	1	0	0	1	0	1	0	0	1	0	0	0
GCF_001611815.4_ASM161181v4_genomic	RS_GCF_001611815.4	NZ_CP066295.1	811800	1349691	2.0873	1	0	0	1	0	1	0	0	0	0	0	0
GCF_001758625.2_ASM175862v2_genomic	RS_GCF_001758625.2	NZ_CP062062.1	5014721	5853609	3.1096	0	0	1	0	0	2	0	0	0	0	0	0
GCF_003355025.1_ASM335502v1_genomic	RS_GCF_003355025.1	NZ_CP031289.1	1549544	1781999	3.138	0	0	0	0	0	2	1	1	0	0	0	0
GCF_003355045.1_ASM335504v1_genomic	RS_GCF_003355045.1	NZ_CP031112.1	1549571	1782027	3.138	0	0	0	0	0	2	1	1	0	0	0	0
GCF_003355065.1_ASM335506v1_genomic	RS_GCF_003355065.1	NZ_CP031113.1	1549558	1782009	3.138	0	0	0	0	0	2	1	1	0	0	0	0
GCF_003355085.1_ASM335508v1_genomic	RS_GCF_003355085.1	NZ_CP031114.1	2275474	2508984	3.138	0	0	0	0	0	2	1	1	0	0	0	0
GCF_003443855.2_ASM344385v2_genomic	RS_GCF_003443855.2	NZ_CP022962.2	1371170	1464376	3.1406	0	0	0	0	0	2	1	1	0	0	0	0
GCF_005473905.2_ASM547390v2_genomic	RS_GCF_005473905.2	NZ_CP061336.1	213326	1392505	3.1169	1	0	0	1	0	1	0	0	0	1	1	1
GCF_008801925.2_ASM880192v2_genomic	RS_GCF_008801925.2	NZ_CP062803.1	1022314	2330190	3.145	0	0	0	0	0	2	1	1	0	0	0	0
GCF_010728525.1_ASM1072852v1_genomic	RS_GCF_010728525.1	NZ_AP022572.1	3549821	3554758	3.1249	1	0	1	0	1	1	0	0	0	0	0	0
GCF_012224145.1_ASM1222414v1_genomic	RS_GCF_012224145.1	NZ_CP041030.1	844223	1432489	2.0864	1	0	0	1	0	1	0	0	0	0	0	0
GCF_012224465.1_ASM1222446v1_genomic	RS_GCF_012224465.1	NZ_CP043424.1	1329229	1419147	2.0865	1	0	0	1	0	1	0	0	0	0	0	0
GCF_013116765.2_ASM1311676v2_genomic	RS_GCF_013116765.2	NZ_CP074375.1	3230664	3325518	3.1449	0	0	0	0	0	2	1	1	0	0	0	0
GCF_014673475.1_ASM1467347v1_genomic	RS_GCF_014673475.1	NZ_CP050509.1	3964060	5080156	4.1475	1	0	0	1	0	1	0	0	0	2	2	2
GCF_014692875.1_ASM1469287v1_genomic	RS_GCF_014692875.1	NZ_CP061171.1	1944584	4588959	5.1697	1	0	0	1	0	1	1	1	1	0	0	0
GCF_014764385.1_ASM1476438v1_genomic	RS_GCF_014764385.1	NZ_CP061714.1	223788	2185117	5.1419	1	0	0	1	0	1	2	1	0	0	0	0
GCF_014840935.1_ASM1484093v1_genomic	RS_GCF_014840935.1	NZ_CP062005.1	3319844	3324579	3.1147	1	0	0	1	0	1	0	0	0	1	1	1
GCF_014931035.1_ASM1493103v1_genomic	RS_GCF_014931035.1	NZ_CP063057.1	719012	723860	2.1019	0	0	0	0	0	2	0	0	0	0	0	0
GCF_015074805.1_ASM1507480v1_genomic	RS_GCF_015074805.1	NZ_CP060036.1	705853	710325	2.0877	1	0	0	1	0	1	0	0	0	0	0	0
GCF_015101885.1_ASM1510188v1_genomic	RS_GCF_015101885.1	NZ_CP062941.1	1123865	4073630	9.2936	1	1	2	1	0	4	0	0	0	0	0	0
GCF_015191005.1_ASM1519100v1_genomic	RS_GCF_015191005.1	NZ_CP040442.1	568191	663852	3.1281	1	0	0	1	0	1	1	1	0	0	0	0
GCF_015277775.1_ASM1527777v1_genomic	RS_GCF_015277775.1	NZ_CP063849.1	6843035	6845657	1.0598	0	0	0	0	0	1	0	0	0	0	0	0
GCF_015624425.1_ASM1562442v1_genomic	RS_GCF_015624425.1	NZ_CP049919.1	1131980	5989924	4.1557	0	1	0	0	0	2	1	1	0	0	0	0
GCF_015689335.1_ASM1568933v1_genomic	RS_GCF_015689335.1	NZ_CP065053.1	4371493	7375066	6.2551	2	0	0	2	0	4	0	0	0	0	0	0
GCF_015767635.1_ASM1576763v1_genomic	RS_GCF_015767635.1	NZ_CP065230.1	3161792	3166470	3.1134	1	0	0	1	0	1	0	0	0	1	1	1
GCF_015832135.1_ASM1583213v1_genomic	RS_GCF_015832135.1	NZ_CP065406.1	2032546	2758561	4.1347	0	0	0	0	0	2	1	1	0	0	0	0
GCF_016027155.1_ASM1602715v1_genomic	RS_GCF_016027155.1	NZ_CP065677.1	899472	1071490	3.1126	1	0	0	1	0	1	0	0	0	1	1	1
GCF_016134045.1_ASM1613404v1_genomic	RS_GCF_016134045.1	NZ_CP065915.1	1400900	1405536	3.1117	1	0	0	1	0	1	1	0	0	0	0	0
GCF_016406125.1_ASM1640612v1_genomic	RS_GCF_016406125.1	NZ_CP066339.1	581955	1671994	3.1267	1	0	0	1	0	1	0	0	0	1	1	1
GCF_016592015.1_ASM1659201v1_genomic	RS_GCF_016592015.1	NZ_AP024172.1	891586	4949509	4.1341	0	0	0	0	0	2	1	1	0	0	0	0
GCF_016615815.1_ASM1661581v1_genomic	RS_GCF_016615815.1	NZ_CP067112.1	478262	2282919	4.1111	1	0	0	1	0	1	1	0	0	0	0	0
GCF_016615955.1_ASM1661595v1_genomic	RS_GCF_016615955.1	NZ_CP067113.1	363666	368496	3.129	1	0	0	1	0	1	0	0	0	1	1	1
GCF_016657085.1_ASM1665708v1_genomic	RS_GCF_016657085.1	NZ_CP067432.1	89594	1403200	5.1446	2	0	0	3	0	1	0	0	1	0	0	0
GCF_016694815.1_ASM1669481v1_genomic	RS_GCF_016694815.1	NZ_CP067044.1	1031424	4821118	3.1088	1	0	0	1	0	1	0	0	1	0	0	0
GCF_016727005.1_ASM1672700v1_genomic	RS_GCF_016727005.1	NZ_CP068107.1	2272302	2275934	2.0866	0	0	0	1	0	1	0	0	0	0	0	0
GCF_016757735.1_ASM1675773v1_genomic	RS_GCF_016757735.1	NZ_CP068439.1	1128502	1328583	4.162	1	0	0	1	0	1	1	2	1	0	0	0
GCF_016757775.1_ASM1675777v1_genomic	RS_GCF_016757775.1	NZ_CP068434.1	841559	2324433	3.1461	0	0	0	0	0	2	1	1	0	0	0	0
GCF_016798345.1_ASM1679834v1_genomic	RS_GCF_016798345.1	NZ_CP068960.1	141043	3604323	3.1212	1	0	0	1	0	1	0	0	0	1	1	1
GCF_016803475.1_ASM1680347v1_genomic	RS_GCF_016803475.1	NZ_CP059075.1	2753076	2756861	2.0906	1	0	0	1	0	1	0	0	0	0	0	0
GCF_016804265.1_ASM1680426v1_genomic	RS_GCF_016804265.1	NZ_CP043100.1	3431123	3522935	2.0862	0	0	0	0	0	1	1	1	0	0	0	0
GCF_016804365.1_ASM1680436v1_genomic	RS_GCF_016804365.1	NZ_CP044434.1	117652	2137861	3.1235	1	0	0	1	0	1	0	0	0	1	1	1
GCF_016838665.1_ASM1683866v1_genomic	RS_GCF_016838665.1	NZ_CP069280.1	149155	3881023	3.1196	1	0	0	1	0	1	0	0	0	1	1	1
GCF_016845925.1_ASM1684592v1_genomic	RS_GCF_016845925.1	NZ_CP069318.1	1008014	3690816	4.1341	0	0	0	0	0	2	1	0	0	0	0	0
GCF_016864015.1_ASM1686401v1_genomic	RS_GCF_016864015.1	NZ_CP045067.1	1675283	1681491	3.1212	1	0	0	1	0	1	1	1	1	0	0	0
GCF_016864235.1_ASM1686423v1_genomic	RS_GCF_016864235.1	NZ_CP045732.1	2471036	2856112	3.0976	1	0	0	2	0	1	0	0	0	0	0	0
GCF_016894365.1_ASM1689436v1_genomic	RS_GCF_016894365.1	NZ_CP069810.1	1652358	3001626	3.1447	0	0	0	0	0	2	1	1	0	0	0	0
GCF_016903055.1_ASM1690305v1_genomic	RS_GCF_016903055.1	NZ_CP070223.1	1279973	1284787	2.1071	0	0	0	0	0	2	0	0	0	0	0	0
GCF_017086385.1_ASM1708638v1_genomic	RS_GCF_017086385.1	NZ_CP070960.1	1685884	1689535	2.1257	1	0	0	1	0	1	0	0	0	0	0	0
GCF_017086465.1_ASM1708646v1_genomic	RS_GCF_017086465.1	NZ_CP070961.1	2221102	2224866	2.0847	1	0	0	0	0	1	0	0	0	0	0	0
GCF_017161115.1_ASM1716111v1_genomic	RS_GCF_017161115.1	NZ_CP046508.1	1215757	3984463	4.1268	0	0	0	0	0	2	1	0	0	0	0	0
GCF_017161445.1_ASM1716144v1_genomic	RS_GCF_017161445.1	NZ_CP071060.1	95654	4694673	5.1848	0	1	1	0	0	2	1	0	0	0	0	0
GCF_017164015.1_ASM1716401v1_genomic	RS_GCF_017164015.1	NZ_CP071065.1	1941788	8498561	8.1612	3	2	0	3	0	1	0	0	0	0	0	0
GCF_017301615.1_ASM1730161v1_genomic	RS_GCF_017301615.1	NZ_CP059066.1	392737	910375	3.1456	1	0	0	1	0	1	0	0	0	1	1	1
GCF_017310035.1_ASM1731003v1_genomic	RS_GCF_017310035.1	NZ_CP022296.1	2698517	2702271	2.0848	1	0	0	1	0	1	0	0	0	0	0	0
GCF_017348895.1_ASM1734889v1_genomic	RS_GCF_017348895.1	NZ_CP071376.1	744962	942202	3.1128	1	0	0	1	0	1	0	0	0	1	1	1
GCF_017357125.1_ASM1735712v1_genomic	RS_GCF_017357125.1	NZ_CP071600.1	1915433	2638440	3.138	0	0	0	0	0	2	1	1	0	0	0	0
GCF_017357165.1_ASM1735716v1_genomic	RS_GCF_017357165.1	NZ_CP071601.1	2667009	2899467	3.138	0	0	0	0	0	2	1	1	0	0	0	0
GCF_017357185.1_ASM1735718v1_genomic	RS_GCF_017357185.1	NZ_CP071602.1	1224436	1316188	2.0864	0	0	0	0	0	1	1	1	0	0	0	0
GCF_017357205.1_ASM1735720v1_genomic	RS_GCF_017357205.1	NZ_CP071599.1	1883534	2117054	3.138	0	0	0	0	0	2	1	1	0	0	0	0
GCF_017357245.1_ASM1735724v1_genomic	RS_GCF_017357245.1	NZ_CP071613.1	319096	323572	3.1005	1	0	0	1	0	1	0	0	1	0	0	0
GCF_017357265.1_ASM1735726v1_genomic	RS_GCF_017357265.1	NZ_CP071619.1	317594	322070	3.1007	1	0	0	1	0	1	0	0	1	0	0	0
GCF_017487405.1_ASM1748740v1_genomic	RS_GCF_017487405.1	NZ_CP062222.1	181119	2775188	3.0988	1	0	0	1	0	1	0	0	1	0	0	0
GCF_017498525.1_ASM1749852v1_genomic	RS_GCF_017498525.1	NZ_CP071796.1	2494301	2499176	2.1028	0	0	0	0	0	2	0	0	0	0	0	0
GCF_017569385.1_ASM1756938v1_genomic	RS_GCF_017569385.1	NZ_CP071881.1	808475	6638349	3.1091	1	0	0	1	0	1	0	0	1	0	0	0
GCF_017569405.1_ASM1756940v1_genomic	RS_GCF_017569405.1	NZ_CP071882.1	1144159	6974212	3.1091	1	0	0	1	0	1	0	0	1	0	0	0
GCF_017654605.1_ASM1765460v1_genomic	RS_GCF_017654605.1	NZ_CP072113.1	1511826	1515589	2.0855	1	0	0	1	0	1	0	0	0	0	0	0
GCF_017798165.1_ASM1779816v1_genomic	RS_GCF_017798165.1	NZ_CP059068.1	1552496	4573093	3.1225	1	0	0	1	0	2	0	0	0	0	0	0
GCF_017976505.1_ASM1797650v1_genomic	RS_GCF_017976505.1	NZ_CP060413.1	3620840	3625504	2.0978	0	0	0	0	0	2	0	0	0	0	0	0
GCF_018064205.1_ASM1806420v1_genomic	RS_GCF_018064205.1	NZ_CP072916.1	3022814	3027472	2.0957	0	0	0	0	0	2	0	0	0	0	0	0
GCF_018135545.1_ASM1813554v1_genomic	RS_GCF_018135545.1	NZ_CP073070.1	2793722	2991101	3.1123	1	0	0	1	0	1	0	0	0	1	1	1
GCF_018140595.1_ASM1814059v1_genomic	RS_GCF_018140595.1	NZ_CP073279.1	225564	482049	3.1126	1	0	0	1	0	1	0	0	0	1	1	1
GCF_018140655.1_ASM1814065v1_genomic	RS_GCF_018140655.1	NZ_CP073277.1	249676	487942	3.1167	1	0	0	1	0	1	0	0	0	1	1	1
GCF_018223725.1_ASM1822372v1_genomic	RS_GCF_018223725.1	NZ_CP073677.1	842892	4846729	4.177	0	1	0	0	0	2	1	1	0	0	0	0
GCF_018324205.1_ASM1832420v1_genomic	RS_GCF_018324205.1	NZ_AP023356.1	2390824	2394305	2.0795	1	0	0	1	0	1	0	0	0	0	0	0
GCF_018324385.1_ASM1832438v1_genomic	RS_GCF_018324385.1	NZ_AP019536.1	870082	874869	2.1052	0	0	0	0	0	2	0	0	0	0	0	0
GCF_018326105.1_ASM1832610v1_genomic	RS_GCF_018326105.1	NZ_AP023082.1	202558	226348	2.0852	1	0	0	0	0	1	0	0	0	0	0	0
GCF_018362995.1_ASM1836299v1_genomic	RS_GCF_018362995.1	NZ_CP074372.1	1287773	4907064	3.1087	1	0	0	1	0	1	0	0	1	0	0	0
GCF_018406445.1_ASM1840644v1_genomic	RS_GCF_018406445.1	NZ_AP024515.1	2437055	2518491	3.137	0	0	0	0	0	2	0	1	0	0	0	0
GCF_018459925.1_ASM1845992v1_genomic	RS_GCF_018459925.1	NZ_CP075371.1	2523517	2527326	2.0844	1	0	0	0	0	1	0	0	0	0	0	0
GCF_018603435.1_ASM1860343v1_genomic	RS_GCF_018603435.1	NZ_CP075682.1	858014	4812503	4.1274	2	0	0	2	0	1	0	0	1	0	0	0
GCF_018685275.1_ASM1868527v1_genomic	RS_GCF_018685275.1	NZ_CP049683.1	471171	473742	1.0601	0	0	0	0	0	1	0	0	0	0	0	0
GCF_018685335.1_ASM1868533v1_genomic	RS_GCF_018685335.1	NZ_CP049680.1	471159	473730	1.0601	0	0	0	0	0	1	0	0	0	0	0	0
GCF_018685415.1_ASM1868541v1_genomic	RS_GCF_018685415.1	NZ_CP049681.1	485009	487580	1.0598	0	0	0	0	0	1	0	0	0	0	0	0
GCF_018685455.1_ASM1868545v1_genomic	RS_GCF_018685455.1	NZ_CP049682.1	471171	473742	1.0601	0	0	0	0	0	1	0	0	0	0	0	0
GCF_018685555.1_ASM1868555v1_genomic	RS_GCF_018685555.1	NZ_CP049684.1	485006	487577	1.0598	0	0	0	0	0	1	0	0	0	0	0	0
GCF_018685605.1_ASM1868560v1_genomic	RS_GCF_018685605.1	NZ_CP049679.1	465765	468336	1.0596	0	0	0	0	0	1	0	0	0	0	0	0
GCF_018687075.1_ASM1868707v1_genomic	RS_GCF_018687075.1	NZ_CP061285.1	1198698	1201269	1.0616	0	0	0	0	0	1	0	0	0	0	0	0
GCF_018687195.1_ASM1868719v1_genomic	RS_GCF_018687195.1	NZ_CP061321.1	735270	737841	1.0599	0	0	0	0	0	1	0	0	0	0	0	0
GCF_018687275.1_ASM1868727v1_genomic	RS_GCF_018687275.1	NZ_CP061287.1	1331403	1333974	1.0611	0	0	0	0	0	1	0	0	0	0	0	0
GCF_018687415.1_ASM1868741v1_genomic	RS_GCF_018687415.1	NZ_CP061289.1	644217	646788	1.0611	0	0	0	0	0	1	0	0	0	0	0	0
GCF_018687455.1_ASM1868745v1_genomic	RS_GCF_018687455.1	NZ_CP061291.1	590579	593150	1.0606	0	0	0	0	0	1	0	0	0	0	0	0
GCF_018687495.1_ASM1868749v1_genomic	RS_GCF_018687495.1	NZ_CP061293.1	1188399	1190970	1.0619	0	0	0	0	0	1	0	0	0	0	0	0
GCF_018687515.1_ASM1868751v1_genomic	RS_GCF_018687515.1	NZ_CP061294.1	463662	468392	2.1055	0	0	0	0	0	2	0	0	0	0	0	0
GCF_018687535.1_ASM1868753v1_genomic	RS_GCF_018687535.1	NZ_CP061295.1	1389786	1392357	1.0613	0	0	0	0	0	1	0	0	0	0	0	0
GCF_018687575.1_ASM1868757v1_genomic	RS_GCF_018687575.1	NZ_CP061297.1	453696	458460	2.1047	0	0	0	0	0	2	0	0	0	0	0	0
GCF_018687675.1_ASM1868767v1_genomic	RS_GCF_018687675.1	NZ_CP061302.1	566662	571426	2.1042	0	0	0	0	0	2	0	0	0	0	0	0
GCF_018687735.1_ASM1868773v1_genomic	RS_GCF_018687735.1	NZ_CP061304.1	1218412	1220983	1.0618	0	0	0	0	0	1	0	0	0	0	0	0
GCF_018687815.1_ASM1868781v1_genomic	RS_GCF_018687815.1	NZ_CP061306.1	1336911	1339482	1.0612	0	0	0	0	0	1	0	0	0	0	0	0
GCF_018687975.1_ASM1868797v1_genomic	RS_GCF_018687975.1	NZ_CP061310.1	477151	481915	2.1072	0	0	0	0	0	2	0	0	0	0	0	0
GCF_018688155.1_ASM1868815v1_genomic	RS_GCF_018688155.1	NZ_CP061312.1	557014	559585	1.0597	0	0	0	0	0	1	0	0	0	0	0	0
GCF_018688255.1_ASM1868825v1_genomic	RS_GCF_018688255.1	NZ_CP061314.1	472917	475488	1.06	0	0	0	0	0	1	0	0	0	0	0	0
GCF_018688335.1_ASM1868833v1_genomic	RS_GCF_018688335.1	NZ_CP061316.1	573896	578660	2.1063	0	0	0	0	0	2	0	0	0	0	0	0
GCF_018688375.1_ASM1868837v1_genomic	RS_GCF_018688375.1	NZ_CP061318.1	578791	581362	1.06	0	0	0	0	0	1	0	0	0	0	0	0
GCF_018688455.1_ASM1868845v1_genomic	RS_GCF_018688455.1	NZ_CP061319.1	556109	560873	2.1068	0	0	0	0	0	2	0	0	0	0	0	0
GCF_018732085.1_ASM1873208v1_genomic	RS_GCF_018732085.1	NZ_CP076103.1	293134	5001963	6.1747	1	0	0	1	0	1	1	1	1	1	1	1
GCF_018734165.1_ASM1873416v1_genomic	RS_GCF_018734165.1	NZ_CP052844.1	1485884	1577625	3.1436	0	0	0	0	0	2	1	1	0	0	0	0
GCF_018734225.1_ASM1873422v1_genomic	RS_GCF_018734225.1	NZ_CP052845.1	1485864	1577605	3.1436	0	0	0	0	0	2	1	1	0	0	0	0
GCF_018734265.1_ASM1873426v1_genomic	RS_GCF_018734265.1	NZ_CP052846.1	1485896	1577637	3.1436	0	0	0	0	0	2	1	1	0	0	0	0
GCF_018734285.1_ASM1873428v1_genomic	RS_GCF_018734285.1	NZ_CP052847.1	1485723	1577464	3.1436	0	0	0	0	0	2	1	1	0	0	0	0
GCF_018734305.1_ASM1873430v1_genomic	RS_GCF_018734305.1	NZ_CP052848.1	983618	1075347	3.1436	0	0	0	0	0	2	1	1	0	0	0	0
GCF_018802225.1_ASM1880222v1_genomic	RS_GCF_018802225.1	NZ_CP047971.1	57646	2659404	3.1233	1	0	0	1	0	1	0	0	0	1	1	1
GCF_018802245.1_ASM1880224v1_genomic	RS_GCF_018802245.1	NZ_CP047972.1	57402	2657767	3.1232	1	0	0	1	0	1	0	0	0	1	1	1
GCF_018972105.1_ASM1897210v1_genomic	RS_GCF_018972105.1	NZ_CP076680.1	715701	1249547	2.0862	1	0	0	1	0	1	0	0	0	0	0	0
GCF_019039255.1_ASM1903925v1_genomic	RS_GCF_019039255.1	NZ_CP077062.1	1590926	1594672	2.0848	1	0	0	0	0	1	0	0	0	0	0	0
GCF_019056555.1_ASM1905655v1_genomic	RS_GCF_019056555.1	NZ_CP020473.1	765030	2553888	3.1143	1	0	0	1	0	1	0	0	0	1	1	1
GCF_019056575.1_ASM1905657v1_genomic	RS_GCF_019056575.1	NZ_CP021056.1	1163639	4050362	3.1176	2	0	0	2	0	1	0	0	0	0	0	0
GCF_019134735.1_ASM1913473v1_genomic	RS_GCF_019134735.1	NZ_CP073122.1	819340	1141888	2.0873	1	0	0	1	0	1	0	0	0	0	0	0
GCF_019134775.1_ASM1913477v1_genomic	RS_GCF_019134775.1	NZ_CP073121.1	820894	1143419	2.0873	1	0	0	1	0	1	0	0	0	0	0	0
GCF_019134835.1_ASM1913483v1_genomic	RS_GCF_019134835.1	NZ_CP073126.1	820927	1143450	2.0873	1	0	0	1	0	1	0	0	0	0	0	0
GCF_019137555.1_ASM1913755v1_genomic	RS_GCF_019137555.1	NZ_CP073128.1	820918	1143435	2.0873	1	0	0	1	0	1	0	0	0	0	0	0
GCF_019182265.1_ASM1918226v1_genomic	RS_GCF_019182265.1	NZ_CP073127.1	820946	1143455	2.0873	1	0	0	1	0	1	0	0	0	0	0	0
GCF_900465145.1_BP46_genomic	RS_GCF_900465145.1	NZ_LS483251.1	1601452	1993567	3.138	0	0	0	0	0	2	1	1	0	0	0	0
GCF_900465165.1_BP82_genomic	RS_GCF_900465165.1	NZ_LS483252.1	1601446	1993559	3.138	0	0	0	0	0	2	1	1	0	0	0	0
GCF_900465175.1_BP155_genomic	RS_GCF_900465175.1	NZ_LS483253.1	2062011	2454762	3.138	0	0	0	0	0	2	1	1	0	0	0	0
GCF_900465715.1_BP6384_genomic	RS_GCF_900465715.1	NZ_LS483257.1	2273316	2506826	3.138	0	0	0	0	0	2	1	1	0	0	0	0
GCF_900465735.1_BP6260_genomic	RS_GCF_900465735.1	NZ_LS483256.1	2276560	2509021	3.138	0	0	0	0	0	2	1	1	0	0	0	0
GCF_900465745.1_BPK10_genomic	RS_GCF_900465745.1	NZ_LS483255.1	2311264	2543716	3.138	0	0	0	0	0	2	1	1	0	0	0	0
GCF_900465785.1_BP6242_genomic	RS_GCF_900465785.1	NZ_LS483259.1	2217470	2449930	3.138	0	0	0	0	0	2	1	1	0	0	0	0
GCF_900465795.1_BP312_genomic	RS_GCF_900465795.1	NZ_LS483258.1	2220049	2453518	3.1376	0	0	0	0	0	2	1	1	0	0	0	0
GCF_900465925.1_BP318_genomic	RS_GCF_900465925.1	NZ_LS483260.1	2274440	2506898	3.138	0	0	0	0	0	2	1	1	0	0	0	0
GCF_015840915.1_ASM1584091v1_genomic	RS_GCF_015840915.1	NZ_CP060398.1	1029651	1032213	1.0357	0	0	0	0	0	1	0	0	0	0	0	0
GCF_017310015.1_ASM1731001v1_genomic	RS_GCF_017310015.1	NZ_CP022297.1	3563533	3566215	1.0393	0	0	0	0	0	1	0	0	0	0	0	0
GCF_000484505.2_ASM48450v2_genomic	RS_GCF_000484505.1	NC_022592.1	807815	2476546	3.1139	1	0	0	1	0	1	0	0	0	1	1	1
GCF_004323615.2_ASM432361v2_genomic	RS_GCF_004323615.1	NZ_AP019378.2	1224574	1316375	2.0864	0	0	0	0	0	1	1	1	0	0	0	0
GCF_014779555.2_ASM1477955v2_genomic	RS_GCF_014779555.1	NZ_CP094357.1	286146	4946742	6.1748	1	0	0	1	0	1	1	1	1	1	1	1
GCF_016466415.2_ASM1646641v2_genomic	RS_GCF_016466415.1	NZ_CP066772.2	711604	716886	2.1114	0	0	0	0	0	2	0	0	0	0	0	0
GCF_000013845.2_ASM1384v2_genomic	GB_GCA_000013845.2	NC_008262.1	2413656	2580701	3.1122	1	0	0	1	0	1	0	0	0	1	1	1
GCF_000307585.2_ASM30758v2_genomic	GB_GCA_000307585.2	NC_017992.1	558056	1614000	3.1305	1	0	0	1	0	1	0	0	0	1	1	1
GCF_004353525.1_ASM435352v2_genomic	GB_GCA_004353525.1	NZ_CP085524.1	2864412	2867896	2.1044	1	0	0	1	0	1	0	0	0	0	0	0
GCF_019317285.1_ASM1931728v1_genomic	GB_GCA_019317285.1	NZ_CP079218.1	2893970	5334661	5.1709	1	0	0	1	0	1	1	1	1	0	0	0
GCF_019317325.1_ASM1931732v1_genomic	GB_GCA_019317325.1	NZ_CP079219.1	1145987	4820127	3.1089	1	0	0	1	0	1	0	0	1	0	0	0
GCF_019334365.1_ASM1933436v1_genomic	GB_GCA_019334365.1	NZ_CP079745.1	3102284	3106943	2.0963	0	0	0	0	0	2	0	0	0	0	0	0
GCF_019456695.1_ASM1945669v1_genomic	GB_GCA_019456695.1	NZ_CP014860.1	2906751	2911688	3.1249	1	0	1	0	1	1	0	0	0	0	0	0
GCF_019469505.1_ASM1946950v1_genomic	GB_GCA_019469505.1	NZ_CP058274.1	813724	1351614	2.0873	1	0	0	1	0	1	0	0	0	0	0	0
GCF_019469525.1_ASM1946952v1_genomic	GB_GCA_019469525.1	NZ_CP058301.1	813750	1351396	2.0873	1	0	0	1	0	1	0	0	0	0	0	0
GCF_019469545.1_ASM1946954v1_genomic	GB_GCA_019469545.1	NZ_CP058275.1	813786	1349642	2.0873	1	0	0	1	0	1	0	0	0	0	0	0
GCF_019469565.1_ASM1946956v1_genomic	GB_GCA_019469565.1	NZ_CP058276.1	820899	1143416	2.0873	1	0	0	1	0	1	0	0	0	0	0	0
GCF_019602835.1_ASM1960283v1_genomic	GB_GCA_019602835.1	NZ_CP080761.1	720370	725237	2.1054	0	0	0	0	0	2	0	0	0	0	0	0
GCF_019602855.1_ASM1960285v1_genomic	GB_GCA_019602855.1	NZ_CP080767.1	2152121	2902713	3.146	0	0	0	0	0	2	1	1	0	0	0	0
GCF_019623905.1_ASM1962390v1_genomic	GB_GCA_019623905.1	NZ_CP069370.1	2802830	2807775	3.1153	0	0	1	0	1	1	0	0	0	0	0	0
GCF_019668485.1_ASM1966848v1_genomic	GB_GCA_019668485.1	NZ_AP024619.1	277463	2761245	3.136	1	0	0	1	0	1	0	0	0	1	1	1
GCF_019704275.1_ASM1970427v1_genomic	GB_GCA_019704275.1	NZ_AP024565.1	2671415	5320290	3.1185	2	0	0	2	0	1	0	0	0	0	0	0
GCF_019704555.1_ASM1970455v1_genomic	GB_GCA_019704555.1	NZ_AP024745.1	9822750	9826276	2.078	1	0	0	1	0	1	0	0	0	0	0	0
GCF_019774515.1_ASM1977451v1_genomic	GB_GCA_019774515.1	NZ_CP081492.1	930759	2012657	3.1115	1	0	0	1	0	1	0	0	1	0	0	0
GCF_019880385.1_ASM1988038v1_genomic	GB_GCA_019880385.1	NZ_CP082273.1	1793502	1797242	2.0869	1	0	0	1	0	1	0	0	0	0	0	0
GCF_019891175.1_ASM1989117v1_genomic	GB_GCA_019891175.1	NZ_CP072600.1	1146715	4929087	3.1194	2	0	0	2	0	1	0	0	0	0	0	0
GCF_019904175.1_ASM1990417v1_genomic	GB_GCA_019904175.1	NZ_CP061913.1	11149601	11153079	2.0811	1	0	0	1	0	1	0	0	0	0	0	0
GCF_019924095.1_ASM1992409v1_genomic	GB_GCA_019924095.1	NZ_CP063659.1	1119779	1123364	2.0976	1	0	0	1	0	1	0	0	0	0	0	0
GCF_019973615.1_ASM1997361v1_genomic	GB_GCA_019973615.1	NZ_AP024238.1	2437870	2442631	2.102	0	0	0	0	0	2	0	0	0	0	0	0
GCF_019976755.1_ASM1997675v1_genomic	GB_GCA_019976755.1	NZ_AP023441.1	1288995	4326222	5.1309	2	1	0	2	0	1	0	0	0	0	0	0
GCF_019977655.1_ASM1997765v1_genomic	GB_GCA_019977655.1	NZ_AP024849.1	619340	2032192	3.1102	1	0	0	1	0	1	0	0	0	1	1	1
GCF_019977735.1_ASM1997773v1_genomic	GB_GCA_019977735.1	NZ_AP025018.1	747847	751584	2.0982	1	0	0	1	0	1	0	0	0	0	0	0
GCF_020042665.1_ASM2004266v1_genomic	GB_GCA_020042665.1	NZ_CP083376.1	1520098	4059797	6.1544	1	0	0	1	0	1	2	1	1	0	0	0
GCF_020080045.1_ASM2008004v1_genomic	GB_GCA_020080045.1	NZ_CP083451.1	3929711	3934567	2.1016	0	0	0	0	0	2	0	0	0	0	0	0
GCF_020084865.1_ASM2008486v1_genomic	GB_GCA_020084865.1	NZ_CP071953.1	487273	490985	2.0904	1	0	0	1	0	1	0	0	0	0	0	0
GCF_020091585.1_ASM2009158v1_genomic	GB_GCA_020091585.1	NZ_CP083582.1	3151644	6461184	3.1173	2	0	0	2	0	1	0	0	0	0	0	0
GCF_020138335.1_ASM2013833v1_genomic	GB_GCA_020138335.1	NZ_CP075903.1	2617185	2796321	3.112	1	0	0	1	0	1	0	0	0	1	1	1
GCF_020138355.1_ASM2013835v1_genomic	GB_GCA_020138355.1	NZ_CP075905.1	2745470	2937446	3.1125	1	0	0	1	0	1	0	0	0	1	1	1
GCF_020138375.1_ASM2013837v1_genomic	GB_GCA_020138375.1	NZ_CP075908.1	2653858	2851412	3.1123	1	0	0	1	0	1	0	0	0	1	1	1
GCF_020138395.1_ASM2013839v1_genomic	GB_GCA_020138395.1	NZ_CP075912.1	2848634	3023208	3.1119	1	0	0	1	0	1	0	0	0	1	1	1
GCF_020138415.1_ASM2013841v1_genomic	GB_GCA_020138415.1	NZ_CP075917.1	2784568	2980096	3.1122	1	0	0	1	0	1	0	0	0	1	1	1
GCF_020138435.1_ASM2013843v1_genomic	GB_GCA_020138435.1	NZ_CP075922.1	2794734	2968403	3.1126	1	0	0	1	0	1	0	0	0	1	1	1
GCF_020138455.1_ASM2013845v1_genomic	GB_GCA_020138455.1	NZ_CP075927.1	2854946	3042504	3.1124	1	0	0	1	0	1	0	0	0	1	1	1
GCF_020138475.1_ASM2013847v1_genomic	GB_GCA_020138475.1	NZ_CP075932.1	2625045	2821926	3.1125	1	0	0	1	0	1	0	0	0	1	1	1
GCF_020138495.1_ASM2013849v1_genomic	GB_GCA_020138495.1	NZ_CP075934.1	2742726	2950495	3.1122	1	0	0	1	0	1	0	0	0	1	1	1
GCF_020138515.1_ASM2013851v1_genomic	GB_GCA_020138515.1	NZ_CP075941.1	2613361	2810242	3.1125	1	0	0	1	0	1	0	0	0	1	1	1
GCF_020138535.1_ASM2013853v1_genomic	GB_GCA_020138535.1	NZ_CP075945.1	2503546	2670481	3.1121	1	0	0	1	0	1	0	0	0	1	1	1
GCF_020138555.1_ASM2013855v1_genomic	GB_GCA_020138555.1	NZ_CP075947.1	2479946	2646717	3.1121	1	0	0	1	0	1	0	0	0	1	1	1
GCF_020138575.1_ASM2013857v1_genomic	GB_GCA_020138575.1	NZ_CP075950.1	2463988	2653965	3.1121	1	0	0	1	0	1	0	0	0	1	1	1
GCF_020138595.1_ASM2013859v1_genomic	GB_GCA_020138595.1	NZ_CP075953.1	2753418	2933312	3.1125	1	0	0	1	0	1	0	0	0	1	1	1
GCF_020138615.1_ASM2013861v1_genomic	GB_GCA_020138615.1	NZ_CP075956.1	2475946	2642694	3.1122	1	0	0	1	0	1	0	0	0	1	1	1
GCF_020138635.1_ASM2013863v1_genomic	GB_GCA_020138635.1	NZ_CP075961.1	2470972	2636743	3.1127	1	0	0	1	0	1	0	0	0	1	1	1
GCF_020138655.1_ASM2013865v1_genomic	GB_GCA_020138655.1	NZ_CP075964.1	2548759	2714639	3.1122	1	0	0	1	0	1	0	0	0	1	1	1
GCF_020138675.1_ASM2013867v1_genomic	GB_GCA_020138675.1	NZ_CP075966.1	2418763	2587471	3.1127	1	0	0	1	0	1	0	0	0	1	1	1
GCF_020138695.1_ASM2013869v1_genomic	GB_GCA_020138695.1	NZ_CP075968.1	2480666	2666843	3.1129	1	0	0	1	0	1	0	0	0	1	1	1
GCF_020138715.1_ASM2013871v1_genomic	GB_GCA_020138715.1	NZ_CP075970.1	2697191	2881023	3.1123	1	0	0	1	0	1	0	0	0	1	1	1
GCF_020138735.1_ASM2013873v1_genomic	GB_GCA_020138735.1	NZ_CP075973.1	2625001	2821881	3.1125	1	0	0	1	0	1	0	0	0	1	1	1
GCF_020138755.1_ASM2013875v1_genomic	GB_GCA_020138755.1	NZ_CP075977.1	2438143	2606193	3.1123	1	0	0	1	0	1	0	0	0	1	1	1
GCF_020138775.1_ASM2013877v1_genomic	GB_GCA_020138775.1	NZ_CP075979.1	2772492	2945143	3.1122	1	0	0	1	0	1	0	0	0	1	1	1
GCF_020138795.1_ASM2013879v1_genomic	GB_GCA_020138795.1	NZ_CP075981.1	2751101	2924454	3.1124	1	0	0	1	0	1	0	0	0	1	1	1
GCF_020139215.1_ASM2013921v1_genomic	GB_GCA_020139215.1	NZ_CP075985.1	2802222	2976672	3.1119	1	0	0	1	0	1	0	0	0	1	1	1
GCF_020139235.1_ASM2013923v1_genomic	GB_GCA_020139235.1	NZ_CP075988.1	2746496	2942024	3.1122	1	0	0	1	0	1	0	0	0	1	1	1
GCF_020139255.1_ASM2013925v1_genomic	GB_GCA_020139255.1	NZ_CP075992.1	2950428	3123056	3.1126	1	0	0	1	0	1	0	0	0	1	1	1
GCF_020139275.1_ASM2013927v1_genomic	GB_GCA_020139275.1	NZ_CP076000.1	2797365	2989846	3.1122	1	0	0	1	0	1	0	0	0	1	1	1
GCF_020139295.1_ASM2013929v1_genomic	GB_GCA_020139295.1	NZ_CP076004.1	2475921	2643909	3.1122	1	0	0	1	0	1	0	0	0	1	1	1
GCF_020149505.1_ASM2014950v1_genomic	GB_GCA_020149505.1	NZ_CP083719.1	786085	1462745	3.1422	0	0	0	0	0	2	1	1	0	0	0	0
GCF_020162115.1_ASM2016211v1_genomic	GB_GCA_020162115.1	NZ_CP083911.1	1113753	2041884	3.1214	1	0	0	1	0	2	0	0	0	0	0	0
GCF_020162215.1_ASM2016221v1_genomic	GB_GCA_020162215.1	NZ_CP083938.1	724210	729058	2.1015	0	0	0	0	0	2	0	0	0	0	0	0
GCF_020229735.1_ASM2022973v1_genomic	GB_GCA_020229735.1	NZ_CP083456.1	367119	369636	1.0396	0	0	0	0	0	1	0	0	0	0	0	0
GCF_020341635.1_ASM2034163v1_genomic	GB_GCA_020341635.1	NZ_CP084379.1	1128524	1328605	4.162	1	0	0	1	0	1	1	2	1	0	0	0
GCF_020342415.1_ASM2034241v1_genomic	GB_GCA_020342415.1	NZ_CP084347.1	1084258	5055537	3.1101	1	0	0	1	0	1	0	0	1	0	0	0
GCF_020410745.1_ASM2041074v1_genomic	GB_GCA_020410745.1	NZ_CP084528.1	618822	2217524	5.1506	1	0	0	1	0	1	1	1	1	0	0	0
GCF_020510525.1_ASM2051052v1_genomic	GB_GCA_020510525.1	NZ_CP075188.1	1132211	1137056	2.1041	0	0	0	0	0	2	0	0	0	0	0	0
GCF_020510565.1_ASM2051056v1_genomic	GB_GCA_020510565.1	NZ_CP075189.1	1384322	1389165	2.1056	0	0	0	0	0	2	0	0	0	0	0	0
GCF_020510585.1_ASM2051058v1_genomic	GB_GCA_020510585.1	NZ_CP075190.1	3390100	3394943	2.106	0	0	0	0	0	2	0	0	0	0	0	0
GCF_020510605.1_ASM2051060v1_genomic	GB_GCA_020510605.1	NZ_CP075192.1	971876	976718	2.1071	0	0	0	0	0	2	0	0	0	0	0	0
GCF_020510625.1_ASM2051062v1_genomic	GB_GCA_020510625.1	NZ_CP075191.1	971876	976718	2.1071	0	0	0	0	0	2	0	0	0	0	0	0
GCF_020510645.1_ASM2051064v1_genomic	GB_GCA_020510645.1	NZ_CP075186.1	1335664	1340500	2.1067	0	0	0	0	0	2	0	0	0	0	0	0
GCF_020510665.1_ASM2051066v1_genomic	GB_GCA_020510665.1	NZ_CP075187.1	887727	892572	2.1056	0	0	0	0	0	2	0	0	0	0	0	0
GCF_020510685.1_ASM2051068v1_genomic	GB_GCA_020510685.1	NZ_CP075185.1	1208808	1213644	2.1066	0	0	0	0	0	2	0	0	0	0	0	0
GCF_020510705.1_ASM2051070v1_genomic	GB_GCA_020510705.1	NZ_CP075184.1	4118626	4123512	2.1049	0	0	0	0	0	2	0	0	0	0	0	0
GCF_020535545.1_ASM2053554v1_genomic	GB_GCA_020535545.1	NZ_CP084754.1	724763	728467	2.0839	1	0	0	1	0	1	0	0	0	0	0	0
GCF_020535565.1_ASM2053556v1_genomic	GB_GCA_020535565.1	NZ_CP084758.1	1905677	2932871	4.1422	0	0	1	0	0	2	1	1	0	0	0	0
GCF_020541125.1_ASM2054112v1_genomic	GB_GCA_020541125.1	NZ_CP059848.1	1377273	1470905	3.1446	0	0	0	0	0	2	1	1	0	0	0	0
GCF_020683005.1_ASM2068300v1_genomic	GB_GCA_020683005.1	NZ_CP085529.1	2799953	3966129	3.1092	1	0	0	1	0	1	0	0	1	0	0	0
GCF_020735885.1_ASM2073588v1_genomic	GB_GCA_020735885.1	NZ_CP085970.1	1942205	2664054	3.138	0	0	0	0	0	2	1	1	0	0	0	0
GCF_020735925.1_ASM2073592v1_genomic	GB_GCA_020735925.1	NZ_CP085971.1	2967237	3059041	2.0864	0	0	0	0	0	1	1	1	0	0	0	0
GCF_020783335.1_ASM2078333v1_genomic	GB_GCA_020783335.1	NZ_CP086068.1	811642	4564692	4.1277	2	0	0	2	0	1	0	0	1	0	0	0
GCF_020865585.1_ASM2086558v1_genomic	GB_GCA_020865585.1	NZ_CP086370.1	3532852	6265539	4.1272	0	0	2	0	0	2	0	0	0	0	0	0
GCF_020872015.1_ASM2087201v1_genomic	GB_GCA_020872015.1	NZ_CP073074.1	1056328	5334013	3.1077	1	0	0	1	0	1	0	0	1	0	0	0
GCF_020883495.1_ASM2088349v1_genomic	GB_GCA_020883495.1	NZ_CP086612.1	35422	39126	2.0837	1	0	0	1	0	1	0	0	0	0	0	0
GCF_020886175.1_ASM2088617v1_genomic	GB_GCA_020886175.1	NZ_AP025193.1	729446	734294	2.102	0	0	0	0	0	2	0	0	0	0	0	0
GCF_020911865.1_ASM2091186v1_genomic	GB_GCA_020911865.1	NZ_CP087131.1	742153	4121695	3.1083	1	0	0	1	0	1	0	0	1	0	0	0
GCF_020985365.1_ASM2098536v1_genomic	GB_GCA_020985365.1	NZ_CP087583.1	233371	317461	3.1312	1	0	0	1	0	1	1	1	0	0	0	0
GCF_021018745.1_ASM2101874v1_genomic	GB_GCA_021018745.1	NZ_CP063845.1	2067067	3245755	2.0935	1	0	0	1	0	1	0	0	0	0	0	0
GCF_021049305.1_ASM2104930v1_genomic	GB_GCA_021049305.1	NZ_CP088081.1	679363	3427253	5.1444	0	1	1	0	0	2	0	0	0	0	0	0
GCF_021117365.1_ASM2111736v1_genomic	GB_GCA_021117365.1	NZ_CP088262.1	2323730	2327494	2.0852	1	0	0	1	0	1	0	0	0	0	0	0
GCF_021172085.1_ASM2117208v1_genomic	GB_GCA_021172085.1	NZ_CP089094.1	1643632	1647225	2.1003	1	0	0	1	0	1	0	0	0	0	0	0
GCF_021266465.1_ASM2126646v1_genomic	GB_GCA_021266465.1	NZ_CP089848.1	3690000	3916177	3.1386	0	0	0	0	0	2	0	1	0	0	0	0
GCF_021278965.1_ASM2127896v1_genomic	GB_GCA_021278965.1	NZ_CP065589.1	1790943	1794662	2.0915	1	0	0	1	0	1	0	0	0	0	0	0
GCF_021379005.1_ASM2137900v1_genomic	GB_GCA_021379005.1	NZ_CP075171.1	2733533	3239479	3.1169	2	0	0	2	0	1	0	0	0	0	0	0
GCF_021389955.1_ASM2138995v1_genomic	GB_GCA_021389955.1	NZ_CP089980.1	1003913	4575834	6.1759	1	0	0	1	0	1	1	2	3	0	0	0
GCF_021391335.1_ASM2139133v1_genomic	GB_GCA_021391335.1	NZ_CP090051.1	2472643	2476433	2.0826	1	0	0	1	0	1	0	0	0	0	0	0
GCF_021399035.1_ASM2139903v1_genomic	GB_GCA_021399035.1	NZ_CP083589.1	2014066	2387821	4.1343	0	0	0	0	0	2	1	0	0	0	0	0
GCF_021474185.1_ASM2147418v1_genomic	GB_GCA_021474185.1	NZ_CP090527.1	786085	1462745	3.1422	0	0	0	0	0	2	1	1	0	0	0	0
GCF_021484805.1_ASM2148480v1_genomic	GB_GCA_021484805.1	NZ_CP090557.1	905106	3460694	5.1413	0	0	0	1	0	1	1	1	1	0	0	0
GCF_021495975.1_ASM2149597v1_genomic	GB_GCA_021495975.1	NZ_CP090904.1	148727	3938536	3.1195	1	0	0	1	0	1	0	0	0	1	1	1
GCF_021496925.1_ASM2149692v1_genomic	GB_GCA_021496925.1	NZ_CP053915.1	2477544	2482364	2.1055	0	0	0	0	0	2	0	0	0	0	0	0
GCF_021537535.1_ASM2153753v1_genomic	GB_GCA_021537535.1	NZ_CP084539.1	1161814	1466097	3.1176	1	0	0	1	0	1	0	0	0	1	1	1
GCF_021560555.1_ASM2156055v1_genomic	GB_GCA_021560555.1	NZ_CP089548.1	813725	1351616	2.0873	1	0	0	1	0	1	0	0	0	0	0	0
GCF_021560595.1_ASM2156059v1_genomic	GB_GCA_021560595.1	NZ_CP089550.1	820699	1143216	2.0873	1	0	0	1	0	1	0	0	0	0	0	0
GCF_021650815.1_ASM2165081v1_genomic	GB_GCA_021650815.1	NZ_CP091284.1	1059575	2629846	3.1104	1	1	0	1	0	1	0	0	0	0	0	0
GCF_021654335.1_ASM2165433v1_genomic	GB_GCA_021654335.1	NZ_AP023423.1	619395	624151	2.1084	0	0	0	0	0	2	0	0	0	0	0	0
GCF_021729445.1_ASM2172944v1_genomic	GB_GCA_021729445.1	NZ_CP053893.1	4798180	5054774	3.1129	1	0	0	1	0	1	0	0	0	1	1	1
GCF_022063185.1_ASM2206318v1_genomic	GB_GCA_022063185.1	NZ_CP091913.1	135674	5854167	4.129	2	1	0	2	0	1	0	0	0	0	0	0
GCF_022200785.1_ASM2220078v1_genomic	GB_GCA_022200785.1	NZ_CP087585.1	76000	4423550	6.1874	1	0	0	2	0	1	0	1	1	0	0	0
GCF_022372495.1_ASM2237249v1_genomic	GB_GCA_022372495.1	NZ_CP092419.1	565729	5202920	3.118	2	0	0	2	0	1	0	0	0	0	0	0
GCF_022376295.1_ASM2237629v1_genomic	GB_GCA_022376295.1	NZ_CP060140.1	2087292	2546172	3.117	2	0	0	2	0	1	0	0	0	0	0	0
GCF_022394675.1_ASM2239467v1_genomic	GB_GCA_022394675.1	NZ_CP091882.1	1198490	2327103	4.149	1	0	0	1	0	1	0	0	0	2	2	2
GCF_022404835.1_ASM2240483v1_genomic	GB_GCA_022404835.1	NZ_CP054070.1	1604575	1837036	3.138	0	0	0	0	0	2	1	1	0	0	0	0
GCF_022404855.1_ASM2240485v1_genomic	GB_GCA_022404855.1	NZ_CP054071.1	1605623	1998783	3.138	0	0	0	0	0	2	1	1	0	0	0	0
GCF_022406855.1_ASM2240685v1_genomic	GB_GCA_022406855.1	NZ_CP016950.1	796592	1891434	3.1464	0	0	0	0	0	2	1	1	0	0	0	0
GCF_022406915.1_ASM2240691v1_genomic	GB_GCA_022406915.1	NZ_CP054072.1	1604391	1836831	3.138	0	0	0	0	0	2	1	1	0	0	0	0
GCF_022406935.1_ASM2240693v1_genomic	GB_GCA_022406935.1	NZ_CP054073.1	2189444	2422955	3.138	0	0	0	0	0	2	1	1	0	0	0	0
GCF_022406975.1_ASM2240697v1_genomic	GB_GCA_022406975.1	NZ_CP054075.1	1604214	1836687	3.138	0	0	0	0	0	2	1	1	0	0	0	0
GCF_022406995.1_ASM2240699v1_genomic	GB_GCA_022406995.1	NZ_CP054076.1	1604575	1835987	3.138	0	0	0	0	0	2	1	1	0	0	0	0
GCF_022407015.1_ASM2240701v1_genomic	GB_GCA_022407015.1	NZ_CP054077.1	1605626	1838087	3.138	0	0	0	0	0	2	1	1	0	0	0	0
GCF_022407075.1_ASM2240707v1_genomic	GB_GCA_022407075.1	NZ_CP054079.1	1603523	1835984	3.138	0	0	0	0	0	2	1	1	0	0	0	0
GCF_022407135.1_ASM2240713v1_genomic	GB_GCA_022407135.1	NZ_CP054084.1	1604575	1837036	3.138	0	0	0	0	0	2	1	1	0	0	0	0
GCF_022407175.1_ASM2240717v1_genomic	GB_GCA_022407175.1	NZ_CP054085.1	2274354	2507864	3.138	0	0	0	0	0	2	1	1	0	0	0	0
GCF_022407235.1_ASM2240723v1_genomic	GB_GCA_022407235.1	NZ_CP054087.1	1602321	1995118	3.138	0	0	0	0	0	2	1	1	0	0	0	0
GCF_022407295.1_ASM2240729v1_genomic	GB_GCA_022407295.1	NZ_CP054091.1	2058842	2452007	3.138	0	0	0	0	0	2	1	1	0	0	0	0
GCF_022407395.1_ASM2240739v1_genomic	GB_GCA_022407395.1	NZ_CP054096.1	1768907	2494085	3.138	0	0	0	0	0	2	1	1	0	0	0	0
GCF_022407515.1_ASM2240751v1_genomic	GB_GCA_022407515.1	NZ_CP054102.1	1946266	2452030	3.138	0	0	0	0	0	2	1	1	0	0	0	0
GCF_022407655.1_ASM2240765v1_genomic	GB_GCA_022407655.1	NZ_CP054104.1	2275520	2507981	3.138	0	0	0	0	0	2	1	1	0	0	0	0
GCF_022407775.1_ASM2240777v1_genomic	GB_GCA_022407775.1	NZ_CP054105.1	1605626	1838087	3.138	0	0	0	0	0	2	1	1	0	0	0	0
GCF_022407895.1_ASM2240789v1_genomic	GB_GCA_022407895.1	NZ_CP054106.1	1604568	1837029	3.138	0	0	0	0	0	2	1	1	0	0	0	0
GCF_022408035.1_ASM2240803v1_genomic	GB_GCA_022408035.1	NZ_CP054107.1	1604578	1837039	3.138	0	0	0	0	0	2	1	1	0	0	0	0
GCF_022409135.1_ASM2240913v1_genomic	GB_GCA_022409135.1	NZ_CP054065.1	1602474	1835984	3.138	0	0	0	0	0	2	1	1	0	0	0	0
GCF_022409175.1_ASM2240917v1_genomic	GB_GCA_022409175.1	NZ_CP054067.1	2189462	2421924	3.138	0	0	0	0	0	2	1	1	0	0	0	0
GCF_022409235.1_ASM2240923v1_genomic	GB_GCA_022409235.1	NZ_CP054109.1	1604573	1835985	3.138	0	0	0	0	0	2	1	1	0	0	0	0
GCF_022409295.1_ASM2240929v1_genomic	GB_GCA_022409295.1	NZ_CP054112.1	2220580	2451992	3.138	0	0	0	0	0	2	1	1	0	0	0	0
GCF_022409315.1_ASM2240931v1_genomic	GB_GCA_022409315.1	NZ_CP054113.1	1603514	1835975	3.138	0	0	0	0	0	2	1	1	0	0	0	0
GCF_022409375.1_ASM2240937v1_genomic	GB_GCA_022409375.1	NZ_CP054116.1	2270254	2502715	3.138	0	0	0	0	0	2	1	1	0	0	0	0
GCF_022409395.1_ASM2240939v1_genomic	GB_GCA_022409395.1	NZ_CP054117.1	1766991	2494248	3.138	0	0	0	0	0	2	1	1	0	0	0	0
GCF_022409415.1_ASM2240941v1_genomic	GB_GCA_022409415.1	NZ_CP054120.1	2275441	2507902	3.138	0	0	0	0	0	2	1	1	0	0	0	0
GCF_022409515.1_ASM2240951v1_genomic	GB_GCA_022409515.1	NZ_CP054122.1	2308076	2539488	3.138	0	0	0	0	0	2	1	1	0	0	0	0
GCF_022409535.1_ASM2240953v1_genomic	GB_GCA_022409535.1	NZ_CP054123.1	1603510	1834922	3.138	0	0	0	0	0	2	1	1	0	0	0	0
GCF_022409575.1_ASM2240957v1_genomic	GB_GCA_022409575.1	NZ_CP054125.1	1663338	2389582	3.138	0	0	0	0	0	2	1	1	0	0	0	0
GCF_022410435.1_ASM2241043v1_genomic	GB_GCA_022410435.1	NZ_CP090152.1	524049	528663	3.125	1	0	0	1	0	1	1	0	0	0	0	0
GCF_022429605.1_ASM2242960v1_genomic	GB_GCA_022429605.1	NZ_CP092481.1	2551574	2720164	3.1129	1	0	0	1	0	1	0	0	0	1	1	1
GCF_022539405.1_ASM2253940v1_genomic	GB_GCA_022539405.1	NZ_CP054394.1	2216258	3050156	3.1265	1	0	0	1	0	1	0	0	0	1	1	1
GCF_022558445.1_ASM2255844v1_genomic	GB_GCA_022558445.1	NZ_CP054699.1	105968	109566	2.0966	1	0	0	1	0	1	0	0	0	0	0	0
GCF_022674245.1_ASM2267424v1_genomic	GB_GCA_022674245.1	NZ_CP080467.1	288546	292043	2.0962	1	0	0	1	0	1	0	0	0	0	0	0
GCF_022682355.1_ASM2268235v1_genomic	GB_GCA_022682355.1	NZ_CP093547.1	284031	4723948	6.1743	1	0	0	1	0	1	1	1	1	1	1	1
GCF_022701275.1_ASM2270127v1_genomic	GB_GCA_022701275.1	NZ_CP031740.1	995522	6093694	4.128	2	0	0	2	0	1	0	0	1	0	0	0
GCF_022749535.1_ASM2274953v1_genomic	GB_GCA_022749535.1	NZ_CP094239.1	4992766	4997614	2.1016	0	0	0	0	0	2	0	0	0	0	0	0
GCF_022749555.1_ASM2274955v1_genomic	GB_GCA_022749555.1	NZ_CP094238.1	728102	732950	2.1016	0	0	0	0	0	2	0	0	0	0	0	0
GCF_022749575.1_ASM2274957v1_genomic	GB_GCA_022749575.1	NZ_CP094240.1	4980712	4985560	2.1016	0	0	0	0	0	2	0	0	0	0	0	0
GCF_022788715.1_ASM2278871v1_genomic	GB_GCA_022788715.1	NZ_CP085167.1	2798983	2802693	2.0829	1	0	0	1	0	1	0	0	0	0	0	0
GCF_022833145.1_ASM2283314v1_genomic	GB_GCA_022833145.1	NZ_CP050251.1	80246	3644256	3.1198	1	0	0	1	0	1	0	0	0	1	1	1
GCF_022846195.1_ASM2284619v1_genomic	GB_GCA_022846195.1	NZ_AP025556.1	1017403	3411858	4.1338	0	0	0	0	0	2	1	0	0	0	0	0
GCF_022921055.1_ASM2292105v1_genomic	GB_GCA_022921055.1	NZ_CP095061.1	312025	3863890	4.148	2	0	0	2	0	1	1	1	0	0	0	0
GCF_022982435.1_ASM2298243v1_genomic	GB_GCA_022982435.1	NZ_CP095210.1	176882	180667	2.0909	1	0	0	1	0	1	0	0	0	0	0	0
GCF_023066175.1_ASM2306617v1_genomic	GB_GCA_023066175.1	NZ_CP095715.1	176882	180667	2.0909	1	0	0	1	0	1	0	0	0	0	0	0
GCF_023066195.1_ASM2306619v1_genomic	GB_GCA_023066195.1	NZ_CP095694.1	176882	180667	2.0909	1	0	0	1	0	1	0	0	0	0	0	0
GCF_023195755.1_ASM2319575v1_genomic	GB_GCA_023195755.1	NZ_CP096203.1	445987	1120986	5.146	2	0	0	3	0	1	0	0	1	0	0	0
GCF_023195775.1_ASM2319577v1_genomic	GB_GCA_023195775.1	NZ_CP096205.1	114935	3076148	3.155	1	0	0	1	0	2	0	0	0	0	0	0
GCF_023278365.1_ASM2327836v1_genomic	GB_GCA_023278365.1	NZ_CP075338.1	703169	3865904	3.1095	2	0	0	2	0	1	0	0	0	0	0	0
GCF_023278615.1_ASM2327861v1_genomic	GB_GCA_023278615.1	NZ_CP026143.1	807761	1020645	3.1152	1	0	0	1	0	1	0	0	0	1	1	1
GCF_023499255.1_ASM2349925v1_genomic	GB_GCA_023499255.1	NZ_CP092183.1	2810252	2813800	2.0821	1	0	0	1	0	1	0	0	0	0	0	0
GCF_023547405.1_ASM2354740v1_genomic	GB_GCA_023547405.1	NZ_CP097330.1	764800	1922726	3.1426	0	0	0	0	0	2	1	1	0	0	0	0
GCF_023573145.1_ASM2357314v1_genomic	GB_GCA_023573145.1	NZ_CP097636.1	377229	1883146	3.1437	0	1	0	0	0	2	0	0	0	0	0	0
GCF_023612135.1_ASM2361213v1_genomic	GB_GCA_023612135.1	NZ_CP086368.1	2167598	2889568	3.138	0	0	0	0	0	2	1	1	0	0	0	0
GCF_023614255.1_ASM2361425v1_genomic	GB_GCA_023614255.1	NZ_CP094265.1	318410	4389185	3.1019	1	0	0	1	0	1	0	0	0	1	1	0
GCF_023614275.1_ASM2361427v1_genomic	GB_GCA_023614275.1	NZ_CP094266.1	2392772	2396248	2.0785	1	0	0	1	0	1	0	0	0	0	0	0
GCF_023650955.1_ASM2365095v1_genomic	GB_GCA_023650955.1	NZ_CP098039.1	1627190	1630943	2.1309	1	0	0	1	0	1	0	0	0	0	0	0
GCF_901846895.1_Variovorax_sp._WDL-1_genomic	GB_GCA_901846895.1	NZ_LR594689.1	2027443	4707920	4.1292	0	0	0	0	0	2	1	0	0	0	0	0
GCF_902729405.1_GenomeAssemblyPeptococcaceaeBacteriumINE_genomic	GB_GCA_902729405.1	NZ_LR746496.1	571333	2264162	4.2042	1	0	0	1	0	1	0	0	0	2	2	2
GCF_903815225.1_hybrid_BB1455_genomic	GB_GCA_903815225.1	NZ_LR813084.1	1012243	1017075	2.1065	0	0	0	0	0	2	0	0	0	0	0	0
GCF_903815275.1_hybrid_BB1454_genomic	GB_GCA_903815275.1	NZ_LR813086.1	3549745	3554403	2.096	0	0	0	0	0	2	0	0	0	0	0	0
GCF_918731615.1_Flavobacterium_sp_CECT_9288_HGAP4_Prokka_genomic	GB_GCA_918731615.1	NZ_OU957226.1	629820	1823532	3.1111	1	0	0	1	0	1	0	0	1	0	0	0

## Sheet: CphA1 clusters
Organism	Scaffold	Start	End	Score	CphB_PCC6803	ABD70977.1_delta40	P_anguilliseptica_CphB	WP_018477907.1_CphB	CphI_DSM587	CphA1_Dhaf	Rhalodurans_IaaA	WP_188415469.1_IaaA	WP_138978951.1_IaaA	Lmucor_IadA	MBS3792760.1_IadA	WP_034545427.1_IadA
GCF_000007085.1_ASM708v1_genomic	NC_003869.1	2673495	2676965	2.0987	1	0	0	1	0	1	0	0	0	0	0	0
GCF_000007625.1_ASM762v1_genomic	NC_004557.1	263893	267319	2.0849	1	0	0	1	0	1	0	0	0	0	0	0
GCF_000009685.1_ASM968v1_genomic	NC_003366.1	2533079	2536518	2.082	1	0	0	1	0	1	0	0	0	0	0	0
GCF_000010045.1_ASM1004v1_genomic	NC_007907.1	151756	155355	2.1953	1	0	0	1	0	1	0	0	0	0	0	0
GCF_000010265.1_ASM1026v1_genomic	NC_011837.1	3697114	3700827	2.083	1	0	0	1	0	1	0	0	0	0	0	0
GCF_000010625.1_ASM1062v1_genomic	NC_010296.1	2476168	2479764	2.0995	1	0	0	1	0	1	0	0	0	0	0	0
GCF_000011345.1_ASM1134v1_genomic	NC_004113.1	2248049	2251802	2.1343	1	0	0	1	0	1	0	0	0	0	0	0
GCF_000012325.1_ASM1232v1_genomic	NC_003910.7	1919966	1925060	3.1347	1	0	0	1	0	1	0	0	0	1	1	1
GCF_000013285.1_ASM1328v1_genomic	NC_008261.1	2747110	2750549	2.0826	1	0	0	1	0	1	0	0	0	0	0	0
GCF_000013845.2_ASM1384v2_genomic	NC_008262.1	2413656	2417095	2.0822	1	0	0	1	0	1	0	0	0	0	0	0
GCF_000014725.1_ASM1472v1_genomic	NC_008346.1	1561655	1566327	3.1239	1	0	0	1	0	1	0	0	0	1	1	1
GCF_000015865.1_ASM1586v1_genomic	NC_009012.1	2631795	2636900	3.1257	1	0	0	1	0	1	0	0	0	1	1	1
GCF_000016505.1_ASM1650v1_genomic	NC_009706.1	3765612	3769325	2.083	1	0	0	1	0	1	0	0	0	0	0	0
GCF_000016965.1_ASM1696v1_genomic	NC_009617.1	478868	482328	2.0824	1	0	0	1	0	1	0	0	0	0	0	0
GCF_000016985.1_ASM1698v1_genomic	NC_009633.1	1273221	1276748	2.0922	1	0	0	1	0	1	0	0	0	0	0	0
GCF_000017025.1_ASM1702v1_genomic	NC_009697.1	147670	151136	2.0874	1	0	0	1	0	1	0	0	0	0	0	0
GCF_000017045.1_ASM1704v1_genomic	NC_009698.1	147672	151138	2.0874	1	0	0	1	0	1	0	0	0	0	0	0
GCF_000017065.1_ASM1706v1_genomic	NC_009699.1	149674	153140	2.0875	1	0	0	1	0	1	0	0	0	0	0	0
GCF_000017845.1_ASM1784v1_genomic	NC_010546.1	2278248	2281844	2.0976	1	0	0	1	0	1	0	0	0	0	0	0
GCF_000018325.1_ASM1832v1_genomic	NC_009922.1	2242602	2246114	2.095	1	0	0	1	0	1	0	0	0	0	0	0
GCF_000018345.1_ASM1834v1_genomic	NC_010612.1	2899080	2904017	3.1243	1	0	1	0	1	1	0	0	0	0	0	0
GCF_000019065.1_ASM1906v1_genomic	NC_010320.1	2440833	2444282	2.0981	1	0	0	1	0	1	0	0	0	0	0	0
GCF_000019085.1_ASM1908v1_genomic	NC_010321.1	2346279	2349728	2.0983	1	0	0	1	0	1	0	0	0	0	0	0
GCF_000019305.1_ASM1930v1_genomic	NC_010516.1	154657	158123	2.0877	1	0	0	1	0	1	0	0	0	0	0	0
GCF_000019485.1_ASM1948v1_genomic	NC_010475.1	2488691	2492430	2.0985	1	0	0	1	0	1	0	0	0	0	0	0
GCF_000019545.1_ASM1954v1_genomic	NC_010520.1	148289	151755	2.0865	1	0	0	1	0	1	0	0	0	0	0	0
GCF_000020005.1_ASM2000v1_genomic	NC_010718.1	67616	71114	2.0965	1	0	0	1	0	1	0	0	0	0	0	0
GCF_000020165.1_ASM2016v1_genomic	NC_010674.1	469350	472786	2.0844	1	0	0	1	0	1	0	0	0	0	0	0
GCF_000020285.1_ASM2028v1_genomic	NC_010723.1	464456	467892	2.0838	1	0	0	1	0	1	0	0	0	0	0	0
GCF_000020345.1_ASM2034v1_genomic	NC_012658.1	151948	155414	2.0864	1	0	0	1	0	1	0	0	0	0	0	0
GCF_000020685.1_ASM2068v1_genomic	NC_012529.1	179736	184259	3.1028	1	0	0	1	0	1	0	0	1	0	0	0
GCF_000021805.1_ASM2180v1_genomic	NC_011726.1	1010348	1013965	2.0986	1	0	0	1	0	1	0	0	0	0	0	0
GCF_000021825.1_ASM2182v1_genomic	NC_011729.1	975190	978795	2.0996	1	0	0	1	0	1	0	0	0	0	0	0
GCF_000021925.1_ASM2192v1_genomic	NC_011830.1	85277	88876	2.1957	1	0	0	1	0	1	0	0	0	0	0	0
GCF_000022065.1_ASM2206v1_genomic	NC_011898.1	145599	149143	2.09	1	0	0	1	0	1	0	0	0	0	0	0
GCF_000022765.1_ASM2276v1_genomic	NC_012563.1	148751	152217	2.0864	1	0	0	1	0	1	0	0	0	0	0	0
GCF_000023125.1_ASM2312v1_genomic	NC_013037.1	574308	579115	4.1128	1	0	0	1	0	1	1	0	1	0	0	0
GCF_000023185.1_ASM2318v1_genomic	NC_012853.1	376994	381488	3.0994	1	0	0	1	0	1	0	0	1	0	0	0
GCF_000023925.1_ASM2392v1_genomic	NC_013169.1	1402646	1406410	2.0841	1	0	0	1	0	1	0	0	0	0	0	0
GCF_000024285.1_ASM2428v1_genomic	NC_013205.1	189088	192573	2.0907	1	0	0	1	0	1	0	0	0	0	0	0
GCF_000024345.1_ASM2434v1_genomic	NC_013729.1	3986679	3990605	2.0843	1	0	0	0	0	1	0	0	0	0	0	0
GCF_000025645.1_ASM2564v1_genomic	NC_013921.1	2433579	2437028	2.0976	1	0	0	1	0	1	0	0	0	0	0	0
GCF_000046845.1_ASM4684v1_genomic	NC_005966.1	1278772	1283720	3.2003	0	0	0	0	1	1	0	0	0	0	0	0
GCF_000055785.1_ASM5578v1_genomic	NC_007963.1	1264958	1269627	3.1149	1	0	0	1	0	1	0	0	0	1	1	1
GCF_000060345.1_ASM6034v1_genomic	NC_008571.1	829103	833676	3.1166	1	0	0	1	0	1	1	1	1	0	0	0
GCF_000063585.1_ASM6358v1_genomic	NC_009495.1	154868	158334	2.0874	1	0	0	1	0	1	0	0	0	0	0	0
GCF_000064305.2_ASM6430v2_genomic	NC_009613.3	470685	474470	2.0909	1	0	0	1	0	1	0	0	0	0	0	0
GCF_000091785.1_ASM9178v1_genomic	NC_013861.1	2977682	2982088	3.0983	0	0	0	1	0	1	0	0	1	0	0	0
GCF_000092905.1_ASM9290v1_genomic	NC_014098.1	56812	60324	2.0918	1	0	1	1	0	1	0	0	0	0	0	0
GCF_000092945.1_ASM9294v1_genomic	NC_014152.1	132641	136158	2.1072	1	0	0	1	0	1	0	0	0	0	0	0
GCF_000092965.1_ASM9296v1_genomic	NC_014209.1	2289903	2293352	2.098	1	0	0	1	0	1	0	0	0	0	0	0
GCF_000143685.1_ASM14368v1_genomic	NC_014328.1	213691	217432	2.0862	1	0	0	1	0	1	0	0	0	0	0	0
GCF_000144645.1_ASM14464v1_genomic	NC_014377.1	38727	42243	2.1086	1	0	0	1	0	1	0	0	0	0	0	0
GCF_000145615.1_ASM14561v1_genomic	NC_014410.1	2768730	2772179	2.0948	1	0	0	1	0	1	0	0	0	0	0	0
GCF_000147335.1_ASM14733v1_genomic	NC_014501.1	3126490	3130095	2.1001	1	0	0	1	0	1	0	0	0	0	0	0
GCF_000147695.2_ASM14769v3_genomic	NC_015958.1	2768411	2771860	2.0983	1	0	0	1	0	1	0	0	0	0	0	0
GCF_000147835.2_ASM14783v3_genomic	NC_015594.1	597116	601582	3.1	1	0	0	1	0	1	0	0	1	0	0	0
GCF_000155735.2_ASM15573v2_genomic	NC_020908.1	3649391	3653132	2.0812	1	0	0	1	0	1	0	0	0	0	0	0
GCF_000175295.2_ASM17529v2_genomic	NC_014964.1	2328294	2331743	2.0983	1	0	0	1	0	1	0	0	0	0	0	0
GCF_000184925.1_ASM18492v1_genomic	NC_017304.1	3384591	3389695	3.1259	1	0	0	1	0	1	0	0	0	1	1	1
GCF_000185905.1_ASM18590v1_genomic	NC_014918.1	50364	54763	3.0961	1	0	0	1	0	1	0	0	1	0	0	0
GCF_000186385.1_ASM18638v1_genomic	NC_014958.1	3318845	3323331	2.0897	1	0	0	1	0	1	0	0	0	0	0	0
GCF_000189775.2_ASM18977v3_genomic	NC_015555.1	2517386	2520835	2.0958	1	0	0	1	0	1	0	0	0	0	0	0
GCF_000190635.1_ASM19063v1_genomic	NC_015172.1	197533	201063	2.1086	1	0	0	1	0	1	0	0	0	0	0	0
GCF_000196515.1_ASM19651v1_genomic	NC_014248.1	1258861	1262600	2.0979	1	0	0	1	0	1	0	0	0	0	0	0
GCF_000204075.1_ASM20407v1_genomic	NC_007413.1	2257752	2261494	2.0999	1	0	0	1	0	1	0	0	0	0	0	0
GCF_000213255.1_ASM21325v1_genomic	NC_015520.1	1187434	1190906	2.0973	1	0	0	1	0	1	0	0	0	0	0	0
GCF_000218895.1_ASM21889v1_genomic	NC_015703.1	4917605	4922083	3.1015	0	0	0	1	0	1	0	0	1	0	0	0
GCF_000219875.1_ASM21987v1_genomic	NC_017167.1	221748	225164	2.0888	1	0	0	1	0	1	0	0	0	0	0	0
GCF_000226565.1_ASM22656v1_genomic	NC_016041.1	3365196	3370246	3.1248	1	0	0	1	0	1	0	0	0	1	1	1
GCF_000231385.2_ASM23138v3_genomic	NC_018515.1	45820	49375	2.1393	1	0	0	1	0	1	0	0	0	0	0	0
GCF_000231405.2_ASM23140v3_genomic	NZ_CP007032.1	50051	53599	2.153	1	0	0	1	0	1	0	0	0	0	0	0
GCF_000233915.3_ASM23391v4_genomic	NC_016147.2	2259427	2263077	2.0808	1	0	0	1	0	1	0	0	0	0	0	0
GCF_000235605.1_ASM23560v1_genomic	NC_016584.1	48564	52123	2.1395	1	0	0	1	0	1	0	0	0	0	0	0
GCF_000237085.1_ASM23708v1_genomic	NC_016627.1	4694831	4699972	3.1258	1	0	0	1	0	1	0	0	0	1	1	1
GCF_000243135.2_ASM24313v3_genomic	NC_019903.1	49286	52845	2.1725	1	0	0	1	0	1	0	0	0	0	0	0
GCF_000243155.2_ASM24315v3_genomic	NC_018017.1	76923	80498	2.1838	1	0	0	1	0	1	0	0	0	0	0	0
GCF_000244875.1_ASM24487v1_genomic	NC_016791.1	129306	132849	2.0894	1	0	0	1	0	1	0	0	0	0	0	0
GCF_000246855.1_ASM24685v1_genomic	NC_016609.1	4049779	4054377	3.1205	1	0	0	1	0	1	1	1	0	0	0	0
GCF_000253195.1_ASM25319v1_genomic	NC_017299.1	148494	151960	2.0879	1	0	0	1	0	1	0	0	0	0	0	0
GCF_000255115.2_ASM25511v3_genomic	NC_018068.1	49070	52601	2.14	1	0	0	1	0	1	0	0	0	0	0	0
GCF_000255615.2_ASM25561v3_genomic	NZ_CP013828.1	3377827	3382931	3.1259	1	0	0	1	0	1	0	0	0	1	1	1
GCF_000264945.2_ASM26494v2_genomic	NZ_CP013070.1	3167011	3171471	3.1012	1	0	0	1	0	1	0	0	1	0	0	0
GCF_000265385.1_ASM26538v1_genomic	NC_018013.1	1000073	1010411	4.1411	1	0	0	1	0	1	1	1	2	0	0	0
GCF_000270205.1_ASM27020v1_genomic	NC_015913.1	1400317	1403739	2.0828	1	0	0	1	0	1	0	0	0	0	0	0
GCF_000270245.1_ASM27024v1_genomic	NC_015635.1	1602653	1606526	2.0874	1	0	0	0	0	1	0	0	0	0	0	0
GCF_000283555.1_ASM28355v1_genomic	NC_016012.1	1290326	1293748	2.0829	1	0	0	1	0	1	0	0	0	0	0	0
GCF_000284295.1_ASM28429v1_genomic	NC_017093.1	6737678	6741256	2.0795	1	0	0	1	0	1	0	0	0	0	0	0
GCF_000284435.1_ASM28443v1_genomic	NC_017294.1	1366749	1370171	2.0828	1	0	0	1	0	1	0	0	0	0	0	0
GCF_000299355.1_ASM29935v1_genomic	NC_018664.1	888628	893289	3.1233	1	0	0	1	0	1	0	0	0	1	1	1
GCF_000305775.1_ASM30577v1_genomic	NC_018866.1	259468	262971	2.1099	1	0	0	1	0	1	0	0	0	0	0	0
GCF_000305815.1_ASM30581v1_genomic	NC_018867.1	324962	328465	2.1099	1	0	0	1	0	1	0	0	0	0	0	0
GCF_000305935.1_ASM30593v1_genomic	NC_018870.1	2861763	2865302	2.1034	1	0	1	1	0	1	0	0	0	0	0	0
GCF_000307105.1_ASM30710v1_genomic	NC_018645.1	1153881	1157329	2.085	1	0	0	1	0	1	0	0	0	0	0	0
GCF_000307125.1_ASM30712v1_genomic	NC_018648.1	469658	473094	2.0844	1	0	0	1	0	1	0	0	0	0	0	0
GCF_000307585.2_ASM30758v2_genomic	NC_017992.1	558056	561505	2.0958	1	0	0	1	0	1	0	0	0	0	0	0
GCF_000312705.1_ASM31270v1_genomic	NC_019427.1	2126407	2130141	2.0974	1	0	0	1	0	1	0	0	0	0	0	0
GCF_000316575.1_ASM31657v1_genomic	NC_019682.1	881223	884965	2.0984	1	0	0	1	0	1	0	0	0	0	0	0
GCF_000316605.1_ASM31660v1_genomic	NC_019683.1	2512430	2516193	2.0989	1	0	0	1	0	1	0	0	0	0	0	0
GCF_000316625.1_ASM31662v1_genomic	NC_019676.1	4680534	4684277	2.0983	1	0	0	1	0	1	0	0	0	0	0	0
GCF_000316645.1_ASM31664v1_genomic	NC_019684.1	5784580	5788320	2.0989	1	0	0	1	0	1	0	0	0	0	0	0
GCF_000316665.1_ASM31666v1_genomic	NC_019678.1	1027833	1031576	2.0967	1	0	0	1	0	1	0	0	0	0	0	0
GCF_000316685.1_ASM31668v1_genomic	NC_019680.1	1256922	1260591	2.1113	1	0	0	1	0	1	0	0	0	0	0	0
GCF_000317025.1_ASM31702v1_genomic	NC_019689.1	2329109	2332727	2.0994	1	0	0	1	0	1	0	0	0	0	0	0
GCF_000317045.1_ASM31704v1_genomic	NC_019703.1	1019723	1023418	2.0986	1	0	0	1	0	1	0	0	0	0	0	0
GCF_000317105.1_ASM31710v1_genomic	NC_019693.1	6898186	6902016	2.0988	1	0	0	1	0	1	0	0	0	0	0	0
GCF_000317125.1_ASM31712v1_genomic	NC_019695.1	3752916	3756629	2.1033	1	0	0	1	0	1	0	0	0	0	0	0
GCF_000317435.1_ASM31743v1_genomic	NC_019751.1	6177707	6181442	2.0998	1	0	0	1	0	1	0	0	0	0	0	0
GCF_000317475.1_ASM31747v1_genomic	NC_019729.1	5648423	5652376	2.0974	1	0	0	1	0	1	0	0	0	0	0	0
GCF_000317495.1_ASM31749v1_genomic	NC_019753.1	2582251	2586083	2.1021	1	0	0	1	0	1	0	0	0	0	0	0
GCF_000317515.1_ASM31751v1_genomic	NC_019738.1	1243683	1248166	2.1003	1	0	0	1	0	1	0	0	0	0	0	0
GCF_000317555.1_ASM31755v1_genomic	NC_019745.1	1355448	1359190	2.0976	1	0	0	1	0	1	0	0	0	0	0	0
GCF_000317675.1_ASM31767v1_genomic	NC_019776.1	3419729	3423462	2.0975	1	0	0	1	0	1	0	0	0	0	0	0
GCF_000317695.1_ASM31769v1_genomic	NC_019771.1	3012452	3016188	2.0993	1	0	0	1	0	1	0	0	0	0	0	0
GCF_000317835.1_ASM31783v1_genomic	NC_019793.1	1300152	1304720	3.1036	1	0	0	1	0	1	0	0	1	0	0	0
GCF_000328545.1_ASM32854v1_genomic	NC_019970.1	2766620	2770069	2.0948	1	0	0	1	0	1	0	0	0	0	0	0
GCF_000328625.1_ASM32862v1_genomic	NC_019978.1	91482	94968	2.0961	1	0	0	1	0	1	0	0	0	0	0	0
GCF_000332115.1_ASM33211v1_genomic	NC_020156.1	3708497	3712371	2.0972	0	0	0	0	0	1	0	1	1	0	0	0
GCF_000340885.1_ASM34088v1_genomic	NC_020291.1	662688	666148	2.0832	1	0	0	1	0	1	0	0	0	0	0	0
GCF_000347635.1_ASM34763v1_genomic	NC_020514.1	4505233	4510243	3.1296	1	0	0	1	0	1	0	0	0	1	1	1
GCF_000389965.1_ASM38996v1_genomic	NC_021191.1	6933243	6936773	2.0805	1	0	0	1	0	1	0	0	0	0	0	0
GCF_000418325.1_ASM41832v1_genomic	NC_021658.1	11702282	11706683	3.1126	2	0	0	2	0	1	0	0	0	0	0	0
GCF_000473245.1_ASM47324v1_genomic	NC_022524.1	1460729	1464270	2.0678	1	0	0	1	0	1	0	0	0	0	0	0
GCF_000473995.1_ASM47399v1_genomic	NC_022571.1	508665	512104	2.0823	1	0	0	1	0	1	0	0	0	0	0	0
GCF_000478825.2_ASM47882v2_genomic	NZ_CP007542.1	3005306	3008892	2.0976	1	0	0	1	0	1	0	0	0	0	0	0
GCF_000484505.2_ASM48450v2_genomic	NC_022592.1	2472805	2476546	2.0862	1	0	0	1	0	1	0	0	0	0	0	0
GCF_000494755.1_ASM49475v1_genomic	NC_022657.1	6726613	6730185	2.0814	1	0	0	1	0	1	0	0	0	0	0	0
GCF_000506785.4_ASM50678v4_genomic	NZ_CP011966.3	432560	436020	2.0823	1	0	0	1	0	1	0	0	0	0	0	0
GCF_000517605.1_ASM51760v1_genomic	NZ_CP007045.1	3498782	3503276	3.0987	1	0	0	1	0	1	0	0	1	0	0	0
GCF_000695095.2_ASM69509v2_genomic	NZ_CP011454.1	3509739	3514658	3.1267	1	0	0	1	0	1	0	0	0	1	1	1
GCF_000709435.1_ASM70943v1_genomic	NZ_CP008713.1	1392237	1395659	2.0827	1	0	0	1	0	1	0	0	0	0	0	0
GCF_000723425.2_E11_genomic	NZ_HG917972.2	2761986	2766923	3.1244	1	0	1	0	1	1	0	0	0	0	0	0
GCF_000724485.1_ASM72448v1_genomic	NZ_CP007739.1	964900	968342	2.0833	1	0	0	1	0	1	0	0	0	0	0	0
GCF_000734895.2_ASM73489v2_genomic	NZ_CP011382.1	3769110	3773107	2.1002	1	0	0	1	0	1	0	0	0	0	0	0
GCF_000739395.1_ASM73939v1_genomic	NZ_CP007627.1	2232589	2236373	2.0909	1	0	0	1	0	1	0	0	0	0	0	0
GCF_000754365.1_ASM75436v1_genomic	NZ_CP007206.1	2180041	2183825	2.0909	1	0	0	1	0	1	0	0	0	0	0	0
GCF_000754405.1_ASM75440v1_genomic	NZ_CP007207.1	881780	885565	2.0909	1	0	0	1	0	1	0	0	0	0	0	0
GCF_000763575.1_ASM76357v1_genomic	NZ_CP009170.1	2381318	2384767	2.0971	1	0	0	1	0	1	0	0	0	0	0	0
GCF_000767745.1_ASM76774v1_genomic	NZ_CP006777.1	478868	482328	2.0824	1	0	0	1	0	1	0	0	0	0	0	0
GCF_000789355.1_ASM78935v1_genomic	NZ_CP006903.1	3054344	3057780	2.0841	1	0	0	1	0	1	0	0	0	0	0	0
GCF_000827935.1_ASM82793v1_genomic	NZ_CP010520.1	455648	459084	2.0838	1	0	0	1	0	1	0	0	0	0	0	0
GCF_000827955.1_ASM82795v1_genomic	NZ_CP010521.1	455648	459084	2.0838	1	0	0	1	0	1	0	0	0	0	0	0
GCF_000828715.1_ASM82871v1_genomic	NZ_AP014583.1	1033684	1039043	3.1218	1	0	0	1	0	1	1	1	1	0	0	0
GCF_000829015.1_ASM82901v1_genomic	NZ_AP014696.1	161044	164510	2.0873	1	0	0	1	0	1	0	0	0	0	0	0
GCF_000829375.1_ASM82937v1_genomic	NZ_AP014624.1	3255777	3259496	2.0912	1	0	0	1	0	1	0	0	0	0	0	0
GCF_000833105.2_ASM83310v2_genomic	NZ_CP010086.2	450183	453643	2.0823	1	0	0	1	0	1	0	0	0	0	0	0
GCF_000953655.1_LHA_genomic	NZ_LN681225.1	3231056	3235562	3.0972	1	0	0	1	0	1	0	0	1	0	0	0
GCF_000967115.2_CT1_genomic	NC_022777.1	261633	265059	2.0849	1	0	0	1	0	1	0	0	0	0	0	0
GCF_000973705.1_ASM97370v1_genomic	NZ_CP009225.1	148881	152347	2.086	1	0	0	1	0	1	0	0	0	0	0	0
GCF_000981785.2_ASM98178v2_genomic	NZ_CP011304.1	570729	575697	2.0999	1	0	0	1	0	1	0	0	0	0	0	0
GCF_001017435.1_ASM101743v1_genomic	NZ_CP011371.1	1309556	1313173	2.087	1	0	0	1	0	1	0	0	0	0	0	0
GCF_001020205.1_ASM102020v1_genomic	NZ_CP011663.1	148881	152347	2.086	1	0	0	1	0	1	0	0	0	0	0	0
GCF_001021975.1_ASM102197v1_genomic	NZ_CP009928.1	4242267	4245985	2.0914	1	0	0	1	0	1	0	0	0	0	0	0
GCF_001027285.1_ASM102728v1_genomic	NZ_CP011509.1	2087620	2093258	4.1282	2	0	0	2	0	1	0	0	0	1	1	0
GCF_001042715.1_ASM104271v1_genomic	NZ_CP009687.1	682169	685663	2.0933	1	0	0	1	0	1	0	0	0	0	0	0
GCF_001078055.1_ASM107805v1_genomic	NZ_CP010777.1	1449623	1453180	2.0912	1	0	0	1	0	1	0	0	0	0	0	0
GCF_001190945.1_ASM119094v1_genomic	NZ_CP011112.1	3093277	3097100	2.0849	1	0	0	1	0	1	0	0	0	0	0	0
GCF_001277295.1_ASM127729v1_genomic	NZ_CP011456.1	2061927	2065666	2.0976	1	0	0	1	0	1	0	0	0	0	0	0
GCF_001304735.1_ASM130473v1_genomic	NZ_CP009557.1	2837548	2840987	2.0823	1	0	0	1	0	1	0	0	0	0	0	0
GCF_001314325.1_ASM131432v1_genomic	NZ_CP009429.1	2309214	2313581	3.0974	1	0	0	1	0	1	0	0	1	0	0	0
GCF_001412595.2_ASM141259v2_genomic	NZ_CP012640.2	314493	320747	3.141	1	0	0	1	0	2	0	0	0	0	0	0
GCF_001442785.1_ASM144278v1_genomic	NZ_CP011130.1	4889766	4894884	3.126	1	0	0	1	0	1	0	0	0	1	1	1
GCF_001442805.1_ASM144280v1_genomic	NZ_CP011131.1	4719002	4723947	3.126	1	0	0	1	0	1	0	0	0	1	1	1
GCF_001456065.2_ASM145606v2_genomic	NZ_CP013252.1	776350	779778	2.0848	1	0	0	1	0	1	0	0	0	0	0	0
GCF_001456155.1_ASM145615v1_genomic	NZ_CP013293.1	1793150	1796868	2.0918	1	0	0	1	0	1	0	0	0	0	0	0
GCF_001465175.1_ASM146517v1_genomic	NZ_CP013352.1	464082	467510	2.0846	1	0	0	1	0	1	0	0	0	0	0	0
GCF_001484725.1_ASM148472v1_genomic	NZ_CP012395.1	2472948	2476689	2.0862	1	0	0	1	0	1	0	0	0	0	0	0
GCF_001521855.1_ASM152185v1_genomic	NZ_CP013998.1	2487793	2491532	2.0982	1	0	0	1	0	1	0	0	0	0	0	0
GCF_001548095.1_Gm3709_assembly_1.0_genomic	NZ_AP014815.1	1870488	1874096	2.0966	1	0	0	1	0	1	0	0	0	0	0	0
GCF_001548115.1_Gm3709_assembly_1.0_genomic	NZ_AP014821.1	301476	305101	2.0976	1	0	0	1	0	1	0	0	0	0	0	0
GCF_001548375.1_ASM154837v1_genomic	NZ_AP017295.1	465507	469248	2.0991	1	0	0	1	0	1	0	0	0	0	0	0
GCF_001548435.1_ASM154843v1_genomic	NZ_AP017308.1	5362589	5366417	2.0987	1	0	0	1	0	1	0	0	0	0	0	0
GCF_001548455.1_ASM154845v1_genomic	NZ_AP017305.1	179776	183514	2.0993	1	0	0	1	0	1	0	0	0	0	0	0
GCF_001578185.1_ASM157818v1_genomic	NZ_CP011008.1	1383352	1386783	2.0869	1	0	0	1	0	1	0	0	0	0	0	0
GCF_001579765.1_ASM157976v1_genomic	NZ_CP010993.1	2833791	2837230	2.0823	1	0	0	1	0	1	0	0	0	0	0	0
GCF_001579785.1_ASM157978v1_genomic	NZ_CP010994.1	3009120	3012559	2.0826	1	0	0	1	0	1	0	0	0	0	0	0
GCF_001590605.1_ASM159060v1_genomic	NZ_CP014504.1	4667194	4671323	2.0905	1	0	0	1	0	1	0	0	0	0	0	0
GCF_001610995.1_ASM161099v1_genomic	NZ_CP013344.1	1684841	1689208	3.0974	1	0	0	1	0	1	0	0	1	0	0	0
GCF_001629705.1_ASM162970v2_genomic	NZ_CP015378.1	1186550	1189988	2.0812	1	0	0	1	0	1	0	0	0	0	0	0
GCF_001642655.1_ASM164265v1_genomic	NZ_CP014170.1	134889	138342	2.0874	1	0	0	1	0	1	0	0	0	0	0	0
GCF_001642935.1_ASM164293v2_genomic	NZ_CP016761.1	1338082	1341524	2.0823	1	0	0	1	0	1	0	0	0	0	0	0
GCF_001645685.2_ASM164568v2_genomic	NZ_CP017080.1	1395659	1399093	2.0863	1	0	0	1	0	1	0	0	0	0	0	0
GCF_001646605.1_ASM164660v1_genomic	NZ_CP014704.1	448684	452112	2.0848	1	0	0	1	0	1	0	0	0	0	0	0
GCF_001648155.1_ASM164815v1_genomic	NZ_CP015199.1	4083295	4087012	2.0896	1	0	0	1	0	1	0	0	0	0	0	0
GCF_001653335.1_ASM165333v1_genomic	NZ_CP015079.1	3544557	3548381	2.0842	1	0	0	0	0	1	0	0	0	0	0	0
GCF_001679705.1_ASM167970v1_genomic	NZ_CP016280.1	85316	88769	2.0874	1	0	0	1	0	1	0	0	0	0	0	0
GCF_001692755.1_ASM169275v1_genomic	NZ_CP016502.1	3400274	3405378	3.1259	1	0	0	1	0	1	0	0	0	1	1	1
GCF_001693255.1_ASM169325v1_genomic	NZ_CP016474.1	2638975	2642717	2.0991	1	0	0	1	0	1	0	0	0	0	0	0
GCF_001693275.1_ASM169327v1_genomic	NZ_CP016477.1	2505412	2509151	2.0983	1	0	0	1	0	1	0	0	0	0	0	0
GCF_001693295.1_ASM169329v1_genomic	NZ_CP016483.1	2521748	2525487	2.0984	1	0	0	1	0	1	0	0	0	0	0	0
GCF_001704955.2_ASM170495v2_genomic	NZ_CP012375.1	567191	572159	2.0999	1	0	0	1	0	1	0	0	0	0	0	0
GCF_001721645.1_ASM172164v1_genomic	NZ_CP017141.1	2594298	2598061	2.0903	1	0	0	1	0	1	0	0	0	0	0	0
GCF_001735765.2_ASM173576v2_genomic	NZ_CP017253.2	430563	433999	2.0853	1	0	0	1	0	1	0	0	0	0	0	0
GCF_001767235.1_ASM176723v1_genomic	NZ_CP017599.1	9173645	9177628	2.1008	1	0	0	1	0	1	0	0	0	0	0	0
GCF_001831495.1_ASM183149v1_genomic	NZ_CP017689.1	926483	931684	3.1332	1	0	0	1	0	1	0	0	0	1	1	1
GCF_001854085.1_ASM185408v1_genomic	NZ_CP013101.1	2838359	2841798	2.0823	1	0	0	1	0	1	0	0	0	0	0	0
GCF_001854185.1_ASM185418v1_genomic	NZ_CP017603.1	2007889	2011380	2.0939	1	0	0	1	0	1	0	0	0	0	0	0
GCF_001879625.1_ASM187962v1_genomic	NZ_CP014148.1	265414	268880	2.0865	1	0	0	1	0	1	0	0	0	0	0	0
GCF_001886475.1_ASM188647v1_genomic	NZ_CP018031.1	1646148	1652849	3.1261	1	0	0	1	0	1	0	0	0	1	1	1
GCF_001889005.1_ASM188900v1_genomic	NZ_CP018153.1	202325	206865	3.1174	1	0	0	1	0	1	1	1	0	0	0	0
GCF_001902295.1_ASM190229v1_genomic	NZ_CP018335.1	4317836	4321550	2.0847	1	0	0	1	0	1	0	0	0	0	0	0
GCF_001921945.1_ASM192194v1_genomic	NZ_CP013683.1	286865	290331	2.0864	1	0	0	1	0	1	0	0	0	0	0	0
GCF_001971685.1_ASM197168v1_genomic	NZ_CP019326.1	3010659	3015309	3.1136	1	0	0	1	0	1	0	0	0	1	1	1
GCF_001991075.2_ASM199107v2_genomic	NZ_CP014204.2	501933	505357	2.0845	1	0	0	1	0	1	0	0	0	0	0	0
GCF_002003285.1_ASM200328v1_genomic	NZ_CP016086.1	508054	511493	2.0823	1	0	0	1	0	1	0	0	0	0	0	0
GCF_002003305.1_ASM200330v1_genomic	NZ_CP016087.1	626753	630198	2.0832	1	0	0	1	0	1	0	0	0	0	0	0
GCF_002003325.1_ASM200332v1_genomic	NZ_CP016089.1	508665	512104	2.0823	1	0	0	1	0	1	0	0	0	0	0	0
GCF_002003345.1_ASM200334v1_genomic	NZ_CP016090.1	438149	441609	2.0828	1	0	0	1	0	1	0	0	0	0	0	0
GCF_002003365.1_ASM200336v1_genomic	NZ_CP016091.1	525551	528990	2.0823	1	0	0	1	0	1	0	0	0	0	0	0
GCF_002003385.1_ASM200338v1_genomic	NZ_CP016092.1	508665	512104	2.0823	1	0	0	1	0	1	0	0	0	0	0	0
GCF_002025665.1_ASM202566v1_genomic	NZ_CP018786.1	2741859	2745579	2.0904	1	0	0	1	0	1	0	0	0	0	0	0
GCF_002080475.1_ASM208047v1_genomic	NZ_CP020559.1	813715	817206	2.0939	1	0	0	1	0	1	0	0	0	0	0	0
GCF_002113845.3_ASM211384v3_genomic	NZ_CP020894.3	3041524	3045930	3.0983	0	0	0	1	0	1	0	0	1	0	0	0
GCF_002142475.1_ASM214247v1_genomic	NZ_AP014638.1	1732359	1736201	2.0993	1	0	0	1	0	1	0	0	0	0	0	0
GCF_002142495.1_ASM214249v1_genomic	NZ_AP014642.1	1732359	1736201	2.0993	1	0	0	1	0	1	0	0	0	0	0	0
GCF_002157225.2_ASM215722v2_genomic	NZ_CP020038.1	6463386	6468379	3.1278	1	0	0	1	0	1	0	0	0	1	1	1
GCF_002163585.1_ASM216358v1_genomic	NZ_CP015579.1	2395216	2400116	3.1277	0	0	1	0	1	1	0	0	0	0	0	0
GCF_002163605.1_ASM216360v1_genomic	NZ_CP015581.1	2394888	2399788	3.1277	0	0	1	0	1	1	0	0	0	0	0	0
GCF_002215215.1_ASM221521v1_genomic	NZ_CP018632.1	3277087	3281888	3.1274	1	0	0	1	0	1	0	0	0	1	1	1
GCF_002216065.1_ASM221606v1_genomic	NZ_CP022282.1	1180626	1184344	2.0901	1	0	0	1	0	1	0	0	0	0	0	0
GCF_002224645.1_ASM222464v1_genomic	NZ_CP022121.1	2976189	2980914	3.1212	1	0	0	1	0	1	0	0	0	1	1	0
GCF_002240035.1_ASM224003v1_genomic	NZ_CP016397.1	242878	247356	3.0976	1	0	0	1	0	1	0	0	1	0	0	0
GCF_002243645.1_ASM224364v1_genomic	NZ_CP017704.1	1191781	1195212	2.0874	1	0	0	1	0	1	0	0	0	0	0	0
GCF_002250075.1_ASM225007v1_genomic	NZ_CP016893.1	1144272	1147721	2.0947	1	0	0	1	0	1	0	0	0	0	0	0
GCF_002257585.1_ASM225758v1_genomic	NZ_CP022743.1	866323	870052	2.0921	1	0	0	1	0	1	0	0	0	0	0	0
GCF_002285495.1_ASM228549v1_genomic	NZ_CP016786.1	2451586	2455019	2.0802	1	0	0	1	0	1	0	0	0	0	0	0
GCF_002312985.1_ASM231298v1_genomic	NZ_CP023410.1	500896	504335	2.0826	1	0	0	1	0	1	0	0	0	0	0	0
GCF_002327185.1_ASM232718v1_genomic	NZ_CP018624.1	156901	160343	2.0817	1	0	0	1	0	1	0	0	0	0	0	0
GCF_002327205.1_ASM232720v1_genomic	NZ_CP018630.1	2661758	2665200	2.0817	1	0	0	1	0	1	0	0	0	0	0	0
GCF_002355295.1_ASM235529v1_genomic	NZ_CP023465.1	4941076	4946194	3.1257	1	0	0	1	0	1	0	0	0	1	1	1
GCF_002356215.1_ASM235621v1_genomic	NZ_AP017959.1	2557058	2560755	2.0995	1	0	0	1	0	1	0	0	0	0	0	0
GCF_002368255.1_ASM236825v1_genomic	NZ_AP018203.1	5196743	5200549	2.0993	1	0	0	1	0	1	0	0	0	0	0	0
GCF_002368355.1_ASM236835v1_genomic	NZ_AP018281.1	3493531	3497236	2.0989	1	0	0	1	0	1	0	0	0	0	0	0
GCF_002368395.1_ASM236839v1_genomic	NZ_AP018254.1	2987904	2991714	2.1025	1	0	0	1	0	1	0	0	0	0	0	0
GCF_002368455.1_ASM236845v1_genomic	NZ_AP018255.1	8926566	8930303	2.0985	1	0	0	1	0	1	0	0	0	0	0	0
GCF_002591275.1_ASM259127v1_genomic	NZ_CP023968.1	1950598	1954318	2.0911	1	0	0	1	0	1	0	0	0	0	0	0
GCF_002752675.1_ASM275267v1_genomic	NZ_CP024608.1	6290387	6293860	2.0792	1	0	0	1	0	1	0	0	0	0	0	0
GCF_002754935.1_ASM275493v1_genomic	NZ_CP018092.1	711843	715500	2.123	1	0	0	1	0	1	0	0	0	0	0	0
GCF_002770595.1_ASM277059v1_genomic	NZ_CP022986.1	622699	626418	2.0921	1	0	0	1	0	1	0	0	0	0	0	0
GCF_002777255.1_ASM277725v1_genomic	NZ_CP017634.1	1620580	1625301	3.1225	1	0	0	1	0	1	0	0	0	1	1	1
GCF_002795845.1_ASM279584v1_genomic	NZ_CP011797.1	1954252	1957995	2.0804	1	0	0	1	0	1	0	0	0	0	0	0
GCF_002804065.1_ASM280406v1_genomic	NZ_CP024955.1	57280	60792	2.0913	1	0	1	1	0	1	0	0	0	0	0	0
GCF_002813575.1_ASM281357v1_genomic	NZ_CP024785.1	2584855	2588848	2.1002	1	0	0	1	0	1	0	0	0	0	0	0
GCF_002831665.1_ASM283166v1_genomic	NZ_CP025118.1	3229535	3236409	4.1377	1	0	0	1	0	1	0	1	2	0	0	0
GCF_002848365.2_ASM284836v2_genomic	NZ_CP025491.2	2588492	2592898	3.0984	1	0	0	1	0	1	0	0	1	0	0	0
GCF_002865585.1_ASM286558v1_genomic	NZ_CP025581.1	2028327	2032178	2.086	1	0	0	1	0	1	0	0	0	0	0	0
GCF_002865745.1_ASM286574v1_genomic	NZ_CP013843.1	148748	152214	2.0873	1	0	0	1	0	1	0	0	0	0	0	0
GCF_002865765.1_ASM286576v1_genomic	NZ_CP013849.1	148911	152377	2.0876	1	0	0	1	0	1	0	0	0	0	0	0
GCF_002865805.1_ASM286580v1_genomic	NZ_CP013841.1	149908	153374	2.0864	1	0	0	1	0	1	0	0	0	0	0	0
GCF_002865845.1_ASM286584v1_genomic	NZ_CP013847.1	148784	152250	2.0864	1	0	0	1	0	1	0	0	0	0	0	0
GCF_002866045.1_ASM286604v1_genomic	NZ_CP014151.1	181154	184620	2.0864	1	0	0	1	0	1	0	0	0	0	0	0
GCF_002866125.1_ASM286612v1_genomic	NZ_CP014219.1	154951	158417	2.0874	1	0	0	1	0	1	0	0	0	0	0	0
GCF_002866225.1_ASM286622v1_genomic	NZ_CP014174.1	154521	157987	2.0874	1	0	0	1	0	1	0	0	0	0	0	0
GCF_002896855.1_ASM289685v1_genomic	NZ_CP021850.1	198503	203682	3.1267	1	0	0	1	0	1	0	0	0	1	1	1
GCF_002896875.1_ASM289687v1_genomic	NZ_CP023278.1	6295100	6298841	2.0983	1	0	0	1	0	1	0	0	0	0	0	0
GCF_002949735.1_ASM294973v1_genomic	NZ_CP026681.1	979859	983799	2.0998	1	0	0	1	0	1	0	0	0	0	0	0
GCF_002949795.1_ASM294979v1_genomic	NZ_CP026692.1	1675288	1679032	2.0995	1	0	0	1	0	1	0	0	0	0	0	0
GCF_002950945.1_ASM295094v1_genomic	NZ_CP012673.1	11537692	11543190	4.1376	2	0	0	2	0	1	0	0	0	1	1	0
GCF_003013635.1_ASM301363v1_genomic	NZ_CP027782.1	2057050	2060476	2.0849	1	0	0	1	0	1	0	0	0	0	0	0
GCF_003017145.1_ASM301714v1_genomic	NZ_CP027777.1	574133	577599	2.0853	1	0	0	1	0	1	0	0	0	0	0	0
GCF_003017195.1_ASM301719v1_genomic	NZ_CP027778.1	2858623	2862089	2.0853	1	0	0	1	0	1	0	0	0	0	0	0
GCF_003017225.1_ASM301722v1_genomic	NZ_CP027779.1	872329	875795	2.0854	1	0	0	1	0	1	0	0	0	0	0	0
GCF_003019735.1_ASM301973v1_genomic	NZ_CP020664.1	3165210	3170178	2.1006	1	0	0	1	0	1	0	0	0	0	0	0
GCF_003028855.1_ASM302885v1_genomic	NZ_CP028324.1	3650471	3654016	2.0844	1	0	0	1	0	1	0	0	0	0	0	0
GCF_003030345.1_ASM303034v1_genomic	NZ_CP028158.1	4972039	4975609	2.0813	1	0	0	1	0	1	0	0	0	0	0	0
GCF_003030385.1_ASM303038v1_genomic	NZ_CP028159.1	3817132	3820702	2.0807	1	0	0	1	0	1	0	0	0	0	0	0
GCF_003054475.1_ASM305447v1_genomic	NZ_CP020114.1	2418263	2422043	2.0971	1	0	0	1	0	1	0	0	0	0	0	0
GCF_003055625.1_ASM305562v1_genomic	NZ_CP028811.1	2041223	2044977	2.0952	1	0	0	1	0	1	0	0	0	0	0	0
GCF_003058345.1_ASM305834v1_genomic	NZ_CP028842.1	154743	158209	2.0874	1	0	0	1	0	1	0	0	0	0	0	0
GCF_003058445.1_ASM305844v1_genomic	NZ_CP028859.1	154723	158189	2.0874	1	0	0	1	0	1	0	0	0	0	0	0
GCF_003061515.1_ASM306151v1_genomic	NZ_CP028924.1	699811	704867	2.1146	0	0	0	0	0	1	0	0	0	1	1	1
GCF_003076475.1_ASM307647v1_genomic	NZ_CP020919.1	4061556	4065328	2.0929	1	0	0	1	0	1	0	0	0	0	0	0
GCF_003096035.1_ASM309603v1_genomic	NZ_CP029186.1	3778167	3781909	2.0915	1	0	0	1	0	1	0	0	0	0	0	0
GCF_003097535.1_ASM309753v1_genomic	NZ_CP029187.1	2178660	2182425	2.0946	1	0	0	1	0	1	0	0	0	0	0	0
GCF_003143515.1_ASM314351v1_genomic	NZ_CP029343.1	297777	305498	3.1444	1	0	0	1	0	2	0	0	0	0	0	0
GCF_003269425.1_ASM326942v1_genomic	NZ_CP030104.1	2574595	2579110	3.1198	1	0	0	1	0	1	0	1	1	0	0	0
GCF_003286425.2_ASM328642v2_genomic	NZ_CP043451.1	5306393	5310114	2.0939	1	0	0	1	0	1	0	0	0	0	0	0
GCF_003315755.1_ASM331575v1_genomic	NZ_CP030775.1	3287347	3290775	2.0847	1	0	0	1	0	1	0	0	0	0	0	0
GCF_003350945.1_ASM335094v1_genomic	NZ_CP028149.1	2805787	2809226	2.0822	1	0	0	1	0	1	0	0	0	0	0	0
GCF_003352045.1_ASM335204v1_genomic	NZ_CP025815.1	2499598	2504526	3.1248	1	0	0	1	0	1	0	0	0	1	1	1
GCF_003352065.1_ASM335206v1_genomic	NZ_CP025803.1	2317330	2321060	2.0803	1	0	0	1	0	1	0	0	0	0	0	0
GCF_003352465.1_ASM335246v1_genomic	NZ_CP031153.1	1883900	1889033	3.1218	0	0	0	1	0	1	0	1	0	0	0	0
GCF_003391395.1_ASM339139v1_genomic	NZ_CP024190.1	2729017	2733954	3.1244	1	0	1	0	1	1	0	0	0	0	0	0
GCF_003391415.1_ASM339141v1_genomic	NZ_CP025779.1	2786377	2791314	3.1244	1	0	1	0	1	1	0	0	0	0	0	0
GCF_003444775.1_ASM344477v1_genomic	NZ_CP021083.1	50024	54452	2.0867	1	0	0	1	0	1	0	0	0	0	0	0
GCF_003576455.2_ASM357645v2_genomic	NZ_CP032869.1	6203119	6206851	2.0933	1	0	0	1	0	1	0	0	0	0	0	0
GCF_003600355.1_ASM360035v1_genomic	NZ_CP032416.1	162378	165875	2.0879	1	0	0	1	0	1	0	0	0	0	0	0
GCF_003606265.1_ASM360626v1_genomic	NZ_CP023671.1	2201528	2204964	2.0834	1	0	0	1	0	1	0	0	0	0	0	0
GCF_003609695.1_ASM360969v1_genomic	NZ_AP018496.1	2726949	2731886	3.1244	1	0	1	0	1	1	0	0	0	0	0	0
GCF_003711105.1_ASM371110v1_genomic	NZ_CP023865.1	6138889	6142455	2.0809	1	0	0	1	0	1	0	0	0	0	0	0
GCF_003718715.1_ASM371871v1_genomic	NZ_CP033465.1	157299	160788	2.0863	1	0	0	1	0	1	0	0	0	0	0	0
GCF_003722335.1_ASM372233v1_genomic	NZ_CP026100.1	3337170	3341610	3.1003	1	0	0	1	0	1	0	0	1	0	0	0
GCF_003797775.2_ASM379777v2_genomic	NZ_CP060725.1	526964	531358	3.0965	1	0	0	1	0	1	0	0	1	0	0	0
GCF_003815955.1_ASM381595v1_genomic	NZ_CP033931.1	1125804	1129523	2.0917	1	0	0	1	0	1	0	0	0	0	0	0
GCF_003815995.1_ASM381599v1_genomic	NZ_CP033934.1	1385579	1389290	2.0909	1	0	0	1	0	1	0	0	0	0	0	0
GCF_003860405.1_ASM386040v1_genomic	NZ_CP034170.1	631861	635645	2.0836	1	0	0	0	0	1	0	0	0	0	0	0
GCF_003860505.1_ASM386050v1_genomic	NZ_CP034158.1	2156533	2160241	2.089	1	0	0	1	0	1	0	0	0	0	0	0
GCF_003945305.1_ASM394530v1_genomic	NZ_AP019314.1	424858	428454	2.1001	1	0	0	1	0	1	0	0	0	0	0	0
GCF_004006395.2_ASM400639v2_genomic	NZ_CP029758.2	194958	198728	2.0861	1	0	0	1	0	1	0	0	0	0	0	0
GCF_004006475.1_ASM400647v1_genomic	NZ_CP030063.1	1893774	1897205	2.086	1	0	0	1	0	1	0	0	0	0	0	0
GCF_004101825.1_ASM410182v1_genomic	NZ_CP034358.1	1002828	1006264	2.0834	1	0	0	1	0	1	0	0	0	0	0	0
GCF_004103695.1_ASM410369v1_genomic	NZ_CP035280.1	202820	206265	2.0869	1	0	0	1	0	1	0	0	0	0	0	0
GCF_004103755.1_ASM410375v1_genomic	NZ_CP035283.1	1322654	1327229	3.1113	1	0	0	1	0	1	0	0	0	1	0	1
GCF_004135755.1_ASM413575v1_genomic	NZ_CP012672.1	11539822	11544252	3.1119	2	0	0	2	0	1	0	0	0	0	0	0
GCF_004168365.1_ASM416836v1_genomic	NZ_CP035704.1	3688000	3694025	4.1584	1	0	0	1	0	1	1	1	0	1	1	1
GCF_004328885.1_ASM432888v1_genomic	NZ_CP027286.1	2460859	2464301	2.0817	1	0	0	1	0	1	0	0	0	0	0	0
GCF_004353525.1_ASM435352v2_genomic	NZ_CP085524.1	2864412	2867896	2.1044	1	0	0	1	0	1	0	0	0	0	0	0
GCF_004421005.1_ASM442100v1_genomic	NZ_CP038026.1	811318	814878	2.0832	1	0	1	1	0	1	0	0	0	0	0	0
GCF_004564155.1_ASM456415v1_genomic	NZ_CP038254.1	709125	713563	3.0959	1	0	0	1	0	1	0	0	1	0	0	0
GCF_004564375.1_ASM456437v1_genomic	NZ_CP038267.1	316675	320418	2.0883	1	0	0	1	0	1	0	0	0	0	0	0
GCF_005145085.1_ASM514508v1_genomic	NZ_CP039705.1	2271866	2275294	2.0848	1	0	0	1	0	1	0	0	0	0	0	0
GCF_005406185.2_ASM540618v2_genomic	NZ_CP053223.1	550471	554943	2.0878	1	0	0	1	0	1	0	0	0	0	0	0
GCF_005473905.2_ASM547390v2_genomic	NZ_CP061336.1	213326	217204	2.089	1	0	0	1	0	1	0	0	0	0	0	0
GCF_005938645.2_ASM593864v2_genomic	NZ_CP042171.1	5011973	5015761	2.0909	1	0	0	1	0	1	0	0	0	0	0	0
GCF_005943945.1_ASM594394v1_genomic	NZ_CP040710.1	654161	658668	3.1213	1	0	0	1	0	1	1	1	0	0	0	0
GCF_006016075.1_ASM601607v1_genomic	NZ_CP040093.1	1338920	1342383	2.0915	1	0	0	1	0	1	0	0	0	0	0	0
GCF_006351925.1_ASM635192v1_genomic	NZ_CP040924.1	3189144	3192630	2.0868	1	0	0	1	0	1	0	0	0	0	0	0
GCF_006363875.1_ASM636387v1_genomic	NZ_CP041017.1	694266	698738	2.0872	1	0	0	1	0	1	0	0	0	0	0	0
GCF_006711645.1_ASM671164v1_genomic	NZ_CP041247.1	3580322	3585255	3.1329	0	0	1	0	1	1	0	0	0	0	0	0
GCF_006742065.1_ASM674206v1_genomic	NZ_AP019716.1	463213	466641	2.0845	1	0	0	1	0	1	0	0	0	0	0	0
GCF_007971525.1_ASM797152v1_genomic	NZ_CP042437.1	3502999	3506815	2.0929	1	0	0	1	0	1	0	0	0	0	0	0
GCF_008247605.1_ASM824760v1_genomic	NZ_CP043420.1	2344963	2349602	3.1119	1	0	0	1	0	1	0	0	0	1	1	1
GCF_008274825.1_ASM827482v1_genomic	NZ_CP030848.1	155817	159286	2.0835	1	0	0	1	0	1	0	0	0	0	0	0
GCF_008298035.1_ASM829803v1_genomic	NZ_CP042910.1	4239946	4244449	2.0796	1	0	0	1	0	1	0	0	0	0	0	0
GCF_008386235.1_ASM838623v1_genomic	NZ_CP040671.1	827520	831273	2.1309	1	0	0	1	0	1	0	0	0	0	0	0
GCF_008705175.1_ASM870517v1_genomic	NZ_CP043998.1	449316	452776	2.0824	1	0	0	1	0	1	0	0	0	0	0	0
GCF_008761635.1_ASM876163v1_genomic	NZ_CP044344.1	1122503	1126300	2.0853	1	0	0	0	0	1	0	0	0	0	0	0
GCF_008807315.1_ASM880731v1_genomic	NZ_CP042254.1	3168741	3173147	3.0981	0	0	0	1	0	1	0	0	1	0	0	0
GCF_009363575.1_ASM936357v1_genomic	NZ_CP045389.1	1381704	1386335	3.1228	1	0	0	1	0	1	1	0	0	0	0	0
GCF_009363615.1_ASM936361v1_genomic	NZ_CP045385.1	616013	619724	2.0831	1	0	0	1	0	1	0	0	0	0	0	0
GCF_009363655.1_ASM936365v1_genomic	NZ_CP045393.1	2944427	2949033	3.1269	1	0	0	1	0	1	1	0	0	0	0	0
GCF_009363715.1_ASM936371v1_genomic	NZ_CP045404.1	2776600	2781206	3.125	1	0	0	1	0	1	1	0	0	0	0	0
GCF_009498015.1_ASM949801v1_genomic	NZ_CP034058.1	1760112	1763854	2.0999	1	0	0	1	0	1	0	0	0	0	0	0
GCF_009650315.1_ASM965031v1_genomic	NZ_CP033247.1	507002	510430	2.0848	1	0	0	1	0	1	0	0	0	0	0	0
GCF_009650335.1_ASM965033v1_genomic	NZ_CP033249.1	507005	510433	2.0848	1	0	0	1	0	1	0	0	0	0	0	0
GCF_009707485.1_ASM970748v1_genomic	NZ_CP046121.1	910237	913998	2.0741	1	0	0	1	0	1	0	0	0	0	0	0
GCF_009730675.1_ASM973067v1_genomic	NZ_CP046374.1	1237945	1241729	2.0909	1	0	0	1	0	1	0	0	0	0	0	0
GCF_009792235.1_ASM979223v1_genomic	NZ_CP046973.1	1519484	1523080	2.0996	1	0	0	1	0	1	0	0	0	0	0	0
GCF_009792295.1_ASM979229v1_genomic	NZ_CP039934.1	3364588	3368213	2.0863	1	0	0	1	0	1	0	0	0	0	0	0
GCF_009796305.1_ASM979630v1_genomic	NZ_CP046996.1	215619	219122	2.1091	1	0	0	1	0	1	0	0	0	0	0	0
GCF_009796745.1_ASM979674v1_genomic	NZ_CP047024.1	3262045	3267025	3.1276	1	0	0	1	0	1	0	0	0	1	1	1
GCF_009858215.1_ASM985821v1_genomic	NZ_CP047394.1	1279217	1282658	2.0808	1	0	0	1	0	1	0	0	0	0	0	0
GCF_009873495.1_ASM987349v1_genomic	NZ_CP046703.1	3155036	3159029	2.1002	1	0	0	1	0	1	0	0	0	0	0	0
GCF_009901525.1_ASM990152v1_genomic	NZ_CP019288.1	4101703	4106723	3.1236	1	0	0	1	0	1	1	1	1	0	0	0
GCF_009905255.1_ASM990525v1_genomic	NZ_CP047602.1	15028	18477	2.0958	1	0	0	1	0	1	0	0	0	0	0	0
GCF_009913235.1_ASM991323v1_genomic	NZ_CP047897.1	322231	325774	2.0881	1	0	0	1	0	1	0	0	0	0	0	0
GCF_010728525.1_ASM1072852v1_genomic	NZ_AP022572.1	3549821	3554758	3.1249	1	0	1	0	1	1	0	0	0	0	0	0
GCF_011058315.1_ASM1105831v1_genomic	NZ_CP049298.1	2914816	2918571	2.0911	1	0	0	1	0	1	0	0	0	0	0	0
GCF_011064265.1_ASM1106426v1_genomic	NZ_CP049329.1	1143688	1147458	2.0935	1	0	0	1	0	1	0	0	0	0	0	0
GCF_012272695.1_ASM1227269v1_genomic	NZ_CP050902.1	1930671	1934465	2.0842	1	0	0	0	0	1	0	0	0	0	0	0
GCF_012295525.1_ASM1229552v1_genomic	NZ_CP051167.1	1185621	1189554	2.1015	1	0	0	1	0	1	0	0	0	0	0	0
GCF_012849215.1_ASM1284921v1_genomic	NZ_CP051682.1	1845661	1849363	2.0928	1	0	0	1	0	1	0	0	0	0	0	0
GCF_012974865.1_ASM1297486v1_genomic	NZ_CP043633.1	2612701	2619576	3.1216	0	0	0	1	0	1	0	1	1	0	0	0
GCF_013177315.1_ASM1317731v1_genomic	NZ_CP053661.1	3786346	3790350	2.1009	1	0	0	1	0	1	0	0	0	0	0	0
GCF_013343175.2_ASM1334317v2_genomic	NZ_CP039119.2	176884	180656	2.0909	1	0	0	1	0	1	0	0	0	0	0	0
GCF_013343235.1_ASM1334323v1_genomic	NZ_CP040094.1	503854	507848	2.1	1	0	0	1	0	1	0	0	0	0	0	0
GCF_013364275.1_ASM1336427v1_genomic	NZ_CP054932.1	4355701	4359205	2.0788	1	0	0	1	0	1	0	0	0	0	0	0
GCF_013393905.1_ASM1339390v1_genomic	NZ_CP040272.1	6924745	6928693	2.0999	1	0	0	1	0	1	0	0	0	0	0	0
GCF_013393925.1_ASM1339392v1_genomic	NZ_CP040281.1	4030987	4034980	2.1002	1	0	0	1	0	1	0	0	0	0	0	0
GCF_013393945.1_ASM1339394v1_genomic	NZ_CP040297.1	2856970	2860711	2.0992	1	0	0	1	0	1	0	0	0	0	0	0
GCF_013394595.1_ASM1339459v1_genomic	NZ_CP053348.1	3819800	3824433	3.1207	1	0	0	1	0	1	0	1	1	0	0	0
GCF_013394675.1_ASM1339467v1_genomic	NZ_CP053352.1	3551901	3560695	4.1389	1	0	0	1	0	1	1	1	2	0	0	0
GCF_013457195.1_ASM1345719v1_genomic	NZ_CP059135.1	591401	595174	2.0909	1	0	0	1	0	1	0	0	0	0	0	0
GCF_013466985.1_ASM1346698v1_genomic	NZ_CP059164.1	2326733	2330499	2.0855	1	0	0	1	0	1	0	0	0	0	0	0
GCF_013781885.1_ASM1378188v1_genomic	NZ_CP059378.1	3929188	3932615	2.0835	1	0	0	1	0	1	0	0	0	0	0	0
GCF_013874595.1_ASM1387459v1_genomic	NZ_CP059431.1	2111329	2114964	2.0868	1	0	0	1	0	1	0	0	0	0	0	0
GCF_014041915.1_ASM1404191v1_genomic	NZ_CP059472.1	226350	230093	2.0908	1	0	0	1	0	1	0	0	0	0	0	0
GCF_014068615.1_ASM1406861v1_genomic	NZ_CP059677.1	153866	157332	2.0865	1	0	0	1	0	1	0	0	0	0	0	0
GCF_014109805.1_ASM1410980v1_genomic	NZ_CP059400.1	3066332	3070746	3.0988	1	0	0	1	0	1	0	0	1	0	0	0
GCF_014109825.1_ASM1410982v1_genomic	NZ_CP059576.1	2781722	2786137	3.0978	1	0	0	1	0	1	0	0	1	0	0	0
GCF_014127485.1_ASM1412748v1_genomic	NZ_CP059903.1	2283189	2286965	2.0846	1	0	0	0	0	1	0	0	0	0	0	0
GCF_014131795.1_ASM1413179v1_genomic	NZ_CP040626.1	3455916	3459344	2.0845	1	0	0	1	0	1	0	0	0	0	0	0
GCF_014217565.1_ASM1421756v1_genomic	NZ_CP043661.1	7871188	7875165	2.0837	1	0	0	0	0	1	0	0	0	0	0	0
GCF_014263395.1_ASM1426339v1_genomic	NZ_CP058321.1	2981700	2986351	3.114	1	0	0	1	0	1	0	0	0	1	1	1
GCF_014295415.1_ASM1429541v1_genomic	NZ_CP052909.1	1316074	1320597	3.1256	0	0	0	1	0	1	1	1	1	0	0	0
GCF_014673475.1_ASM1467347v1_genomic	NZ_CP050509.1	3964060	3967491	2.0844	1	0	0	1	0	1	0	0	0	0	0	0
GCF_014692875.1_ASM1469287v1_genomic	NZ_CP061171.1	4585172	4588959	2.0916	1	0	0	1	0	1	0	0	0	0	0	0
GCF_014764385.1_ASM1476438v1_genomic	NZ_CP061714.1	477981	481644	2.0825	1	0	0	1	0	1	0	0	0	0	0	0
GCF_014779555.2_ASM1477955v2_genomic	NZ_CP094357.1	4941627	4946742	3.1257	1	0	0	1	0	1	0	0	0	1	1	1
GCF_014840935.1_ASM1484093v1_genomic	NZ_CP062005.1	3319844	3324579	3.1147	1	0	0	1	0	1	0	0	0	1	1	1
GCF_015074805.1_ASM1507480v1_genomic	NZ_CP060036.1	705853	710325	2.0877	1	0	0	1	0	1	0	0	0	0	0	0
GCF_015101885.1_ASM1510188v1_genomic	NZ_CP062941.1	4067262	4073630	3.1447	1	0	0	1	0	2	0	0	0	0	0	0
GCF_015191005.1_ASM1519100v1_genomic	NZ_CP040442.1	660136	663852	2.0879	1	0	0	1	0	1	0	0	0	0	0	0
GCF_015689335.1_ASM1568933v1_genomic	NZ_CP065053.1	4671049	4674546	2.0798	1	0	0	1	0	1	0	0	0	0	0	0
GCF_015767635.1_ASM1576763v1_genomic	NZ_CP065230.1	3161792	3166470	3.1134	1	0	0	1	0	1	0	0	0	1	1	1
GCF_016027155.1_ASM1602715v1_genomic	NZ_CP065677.1	1068051	1071490	2.0826	1	0	0	1	0	1	0	0	0	0	0	0
GCF_016134045.1_ASM1613404v1_genomic	NZ_CP065915.1	1400900	1405536	3.1117	1	0	0	1	0	1	1	0	0	0	0	0
GCF_016406125.1_ASM1640612v1_genomic	NZ_CP066339.1	581955	585436	2.0958	1	0	0	1	0	1	0	0	0	0	0	0
GCF_016615815.1_ASM1661581v1_genomic	NZ_CP067112.1	478262	481925	2.0821	1	0	0	1	0	1	0	0	0	0	0	0
GCF_016615955.1_ASM1661595v1_genomic	NZ_CP067113.1	363666	368496	3.129	1	0	0	1	0	1	0	0	0	1	1	1
GCF_016657085.1_ASM1665708v1_genomic	NZ_CP067432.1	89594	93305	2.0907	1	0	0	1	0	1	0	0	0	0	0	0
GCF_016694815.1_ASM1669481v1_genomic	NZ_CP067044.1	1031424	1035144	2.0908	1	0	0	1	0	1	0	0	0	0	0	0
GCF_016727005.1_ASM1672700v1_genomic	NZ_CP068107.1	2272302	2275934	2.0866	0	0	0	1	0	1	0	0	0	0	0	0
GCF_016757735.1_ASM1675773v1_genomic	NZ_CP068439.1	1323973	1328583	3.1269	1	0	0	1	0	1	1	1	1	0	0	0
GCF_016798345.1_ASM1679834v1_genomic	NZ_CP068960.1	141043	144509	2.0874	1	0	0	1	0	1	0	0	0	0	0	0
GCF_016803475.1_ASM1680347v1_genomic	NZ_CP059075.1	2753076	2756861	2.0906	1	0	0	1	0	1	0	0	0	0	0	0
GCF_016804365.1_ASM1680436v1_genomic	NZ_CP044434.1	117652	121143	2.0938	1	0	0	1	0	1	0	0	0	0	0	0
GCF_016838665.1_ASM1683866v1_genomic	NZ_CP069280.1	149155	152621	2.0862	1	0	0	1	0	1	0	0	0	0	0	0
GCF_016864015.1_ASM1686401v1_genomic	NZ_CP045067.1	1675283	1681491	3.1212	1	0	0	1	0	1	1	1	1	0	0	0
GCF_016864235.1_ASM1686423v1_genomic	NZ_CP045732.1	2852611	2856112	2.0852	1	0	0	1	0	1	0	0	0	0	0	0
GCF_017086385.1_ASM1708638v1_genomic	NZ_CP070960.1	1685884	1689535	2.1257	1	0	0	1	0	1	0	0	0	0	0	0
GCF_017086465.1_ASM1708646v1_genomic	NZ_CP070961.1	2221102	2224866	2.0847	1	0	0	0	0	1	0	0	0	0	0	0
GCF_017164015.1_ASM1716401v1_genomic	NZ_CP071065.1	8494825	8498561	2.0991	1	0	0	1	0	1	0	0	0	0	0	0
GCF_017301615.1_ASM1730161v1_genomic	NZ_CP059066.1	906800	910375	2.1092	1	0	0	1	0	1	0	0	0	0	0	0
GCF_017310035.1_ASM1731003v1_genomic	NZ_CP022296.1	2698517	2702271	2.0848	1	0	0	1	0	1	0	0	0	0	0	0
GCF_017348895.1_ASM1734889v1_genomic	NZ_CP071376.1	744962	748404	2.0815	1	0	0	1	0	1	0	0	0	0	0	0
GCF_017357245.1_ASM1735724v1_genomic	NZ_CP071613.1	319096	323572	3.1005	1	0	0	1	0	1	0	0	1	0	0	0
GCF_017357265.1_ASM1735726v1_genomic	NZ_CP071619.1	317594	322070	3.1007	1	0	0	1	0	1	0	0	1	0	0	0
GCF_017487405.1_ASM1748740v1_genomic	NZ_CP062222.1	2771599	2775188	2.0839	1	0	0	1	0	1	0	0	0	0	0	0
GCF_017569385.1_ASM1756938v1_genomic	NZ_CP071881.1	808475	812196	2.0939	1	0	0	1	0	1	0	0	0	0	0	0
GCF_017569405.1_ASM1756940v1_genomic	NZ_CP071882.1	6970491	6974212	2.0939	1	0	0	1	0	1	0	0	0	0	0	0
GCF_017654605.1_ASM1765460v1_genomic	NZ_CP072113.1	1511826	1515589	2.0855	1	0	0	1	0	1	0	0	0	0	0	0
GCF_018135545.1_ASM1813554v1_genomic	NZ_CP073070.1	2793722	2797161	2.0824	1	0	0	1	0	1	0	0	0	0	0	0
GCF_018140595.1_ASM1814059v1_genomic	NZ_CP073279.1	478589	482049	2.0824	1	0	0	1	0	1	0	0	0	0	0	0
GCF_018140655.1_ASM1814065v1_genomic	NZ_CP073277.1	484514	487942	2.0848	1	0	0	1	0	1	0	0	0	0	0	0
GCF_018324205.1_ASM1832420v1_genomic	NZ_AP023356.1	2390824	2394305	2.0795	1	0	0	1	0	1	0	0	0	0	0	0
GCF_018362995.1_ASM1836299v1_genomic	NZ_CP074372.1	1287773	1291493	2.0907	1	0	0	1	0	1	0	0	0	0	0	0
GCF_018459925.1_ASM1845992v1_genomic	NZ_CP075371.1	2523517	2527326	2.0844	1	0	0	0	0	1	0	0	0	0	0	0
GCF_018732085.1_ASM1873208v1_genomic	NZ_CP076103.1	4996834	5001963	3.1258	1	0	0	1	0	1	0	0	0	1	1	1
GCF_018802225.1_ASM1880222v1_genomic	NZ_CP047971.1	57646	61158	2.0913	1	0	0	1	0	1	0	0	0	0	0	0
GCF_018802245.1_ASM1880224v1_genomic	NZ_CP047972.1	57402	60914	2.0913	1	0	0	1	0	1	0	0	0	0	0	0
GCF_019039255.1_ASM1903925v1_genomic	NZ_CP077062.1	1590926	1594672	2.0848	1	0	0	0	0	1	0	0	0	0	0	0
GCF_019056555.1_ASM1905655v1_genomic	NZ_CP020473.1	2550014	2553888	2.0865	1	0	0	1	0	1	0	0	0	0	0	0
GCF_019056575.1_ASM1905657v1_genomic	NZ_CP021056.1	4046634	4050362	2.0985	1	0	0	1	0	1	0	0	0	0	0	0
GCF_019317285.1_ASM1931728v1_genomic	NZ_CP079218.1	5330873	5334661	2.0913	1	0	0	1	0	1	0	0	0	0	0	0
GCF_019317325.1_ASM1931732v1_genomic	NZ_CP079219.1	1145987	1149708	2.0909	1	0	0	1	0	1	0	0	0	0	0	0
GCF_019456695.1_ASM1945669v1_genomic	NZ_CP014860.1	2906751	2911688	3.1249	1	0	1	0	1	1	0	0	0	0	0	0
GCF_019623905.1_ASM1962390v1_genomic	NZ_CP069370.1	2802830	2807775	3.1153	0	0	1	0	1	1	0	0	0	0	0	0
GCF_019668485.1_ASM1966848v1_genomic	NZ_AP024619.1	277463	280999	2.1019	1	0	0	1	0	1	0	0	0	0	0	0
GCF_019704275.1_ASM1970427v1_genomic	NZ_AP024565.1	2671415	2675011	2.0993	1	0	0	1	0	1	0	0	0	0	0	0
GCF_019704555.1_ASM1970455v1_genomic	NZ_AP024745.1	9822750	9826276	2.078	1	0	0	1	0	1	0	0	0	0	0	0
GCF_019774515.1_ASM1977451v1_genomic	NZ_CP081492.1	2008919	2012657	2.0935	1	0	0	1	0	1	0	0	0	0	0	0
GCF_019880385.1_ASM1988038v1_genomic	NZ_CP082273.1	1793502	1797242	2.0869	1	0	0	1	0	1	0	0	0	0	0	0
GCF_019891175.1_ASM1989117v1_genomic	NZ_CP072600.1	1146715	1150740	2.1002	1	0	0	1	0	1	0	0	0	0	0	0
GCF_019904175.1_ASM1990417v1_genomic	NZ_CP061913.1	11149601	11153079	2.0811	1	0	0	1	0	1	0	0	0	0	0	0
GCF_019924095.1_ASM1992409v1_genomic	NZ_CP063659.1	1119779	1123364	2.0976	1	0	0	1	0	1	0	0	0	0	0	0
GCF_019976755.1_ASM1997675v1_genomic	NZ_AP023441.1	2748095	2751839	2.0996	1	0	0	1	0	1	0	0	0	0	0	0
GCF_019977655.1_ASM1997765v1_genomic	NZ_AP024849.1	619340	622788	2.0824	1	0	0	1	0	1	0	0	0	0	0	0
GCF_019977735.1_ASM1997773v1_genomic	NZ_AP025018.1	747847	751584	2.0982	1	0	0	1	0	1	0	0	0	0	0	0
GCF_020042665.1_ASM2004266v1_genomic	NZ_CP083376.1	1520098	1523709	2.0782	1	0	0	1	0	1	0	0	0	0	0	0
GCF_020084865.1_ASM2008486v1_genomic	NZ_CP071953.1	487273	490985	2.0904	1	0	0	1	0	1	0	0	0	0	0	0
GCF_020091585.1_ASM2009158v1_genomic	NZ_CP083582.1	6457295	6461184	2.0989	1	0	0	1	0	1	0	0	0	0	0	0
GCF_020138335.1_ASM2013833v1_genomic	NZ_CP075903.1	2617185	2620624	2.0822	1	0	0	1	0	1	0	0	0	0	0	0
GCF_020138355.1_ASM2013835v1_genomic	NZ_CP075905.1	2745470	2748909	2.0826	1	0	0	1	0	1	0	0	0	0	0	0
GCF_020138375.1_ASM2013837v1_genomic	NZ_CP075908.1	2653858	2657297	2.0824	1	0	0	1	0	1	0	0	0	0	0	0
GCF_020138395.1_ASM2013839v1_genomic	NZ_CP075912.1	2848634	2852073	2.082	1	0	0	1	0	1	0	0	0	0	0	0
GCF_020138415.1_ASM2013841v1_genomic	NZ_CP075917.1	2784568	2788007	2.0824	1	0	0	1	0	1	0	0	0	0	0	0
GCF_020138435.1_ASM2013843v1_genomic	NZ_CP075922.1	2794734	2798173	2.0826	1	0	0	1	0	1	0	0	0	0	0	0
GCF_020138455.1_ASM2013845v1_genomic	NZ_CP075927.1	2854946	2858385	2.0823	1	0	0	1	0	1	0	0	0	0	0	0
GCF_020138475.1_ASM2013847v1_genomic	NZ_CP075932.1	2625045	2628484	2.0826	1	0	0	1	0	1	0	0	0	0	0	0
GCF_020138495.1_ASM2013849v1_genomic	NZ_CP075934.1	2742726	2746165	2.0823	1	0	0	1	0	1	0	0	0	0	0	0
GCF_020138515.1_ASM2013851v1_genomic	NZ_CP075941.1	2613361	2616800	2.0826	1	0	0	1	0	1	0	0	0	0	0	0
GCF_020138535.1_ASM2013853v1_genomic	NZ_CP075945.1	2503546	2506985	2.0822	1	0	0	1	0	1	0	0	0	0	0	0
GCF_020138555.1_ASM2013855v1_genomic	NZ_CP075947.1	2479946	2483385	2.0822	1	0	0	1	0	1	0	0	0	0	0	0
GCF_020138575.1_ASM2013857v1_genomic	NZ_CP075950.1	2463988	2467427	2.0822	1	0	0	1	0	1	0	0	0	0	0	0
GCF_020138595.1_ASM2013859v1_genomic	NZ_CP075953.1	2753418	2756857	2.0826	1	0	0	1	0	1	0	0	0	0	0	0
GCF_020138615.1_ASM2013861v1_genomic	NZ_CP075956.1	2475946	2479385	2.0822	1	0	0	1	0	1	0	0	0	0	0	0
GCF_020138635.1_ASM2013863v1_genomic	NZ_CP075961.1	2470972	2474411	2.0827	1	0	0	1	0	1	0	0	0	0	0	0
GCF_020138655.1_ASM2013865v1_genomic	NZ_CP075964.1	2548759	2552198	2.0822	1	0	0	1	0	1	0	0	0	0	0	0
GCF_020138675.1_ASM2013867v1_genomic	NZ_CP075966.1	2418763	2422202	2.0827	1	0	0	1	0	1	0	0	0	0	0	0
GCF_020138695.1_ASM2013869v1_genomic	NZ_CP075968.1	2480666	2484105	2.0828	1	0	0	1	0	1	0	0	0	0	0	0
GCF_020138715.1_ASM2013871v1_genomic	NZ_CP075970.1	2697191	2700630	2.0823	1	0	0	1	0	1	0	0	0	0	0	0
GCF_020138735.1_ASM2013873v1_genomic	NZ_CP075973.1	2625001	2628440	2.0826	1	0	0	1	0	1	0	0	0	0	0	0
GCF_020138755.1_ASM2013875v1_genomic	NZ_CP075977.1	2438143	2441582	2.0822	1	0	0	1	0	1	0	0	0	0	0	0
GCF_020138775.1_ASM2013877v1_genomic	NZ_CP075979.1	2772492	2775931	2.0823	1	0	0	1	0	1	0	0	0	0	0	0
GCF_020138795.1_ASM2013879v1_genomic	NZ_CP075981.1	2751101	2754540	2.0825	1	0	0	1	0	1	0	0	0	0	0	0
GCF_020139215.1_ASM2013921v1_genomic	NZ_CP075985.1	2802222	2805661	2.082	1	0	0	1	0	1	0	0	0	0	0	0
GCF_020139235.1_ASM2013923v1_genomic	NZ_CP075988.1	2746496	2749935	2.0824	1	0	0	1	0	1	0	0	0	0	0	0
GCF_020139255.1_ASM2013925v1_genomic	NZ_CP075992.1	2950428	2953867	2.0826	1	0	0	1	0	1	0	0	0	0	0	0
GCF_020139275.1_ASM2013927v1_genomic	NZ_CP076000.1	2797365	2800804	2.0824	1	0	0	1	0	1	0	0	0	0	0	0
GCF_020139295.1_ASM2013929v1_genomic	NZ_CP076004.1	2475921	2479360	2.0822	1	0	0	1	0	1	0	0	0	0	0	0
GCF_020341635.1_ASM2034163v1_genomic	NZ_CP084379.1	1323995	1328605	3.1269	1	0	0	1	0	1	1	1	1	0	0	0
GCF_020342415.1_ASM2034241v1_genomic	NZ_CP084347.1	1084258	1087977	2.0917	1	0	0	1	0	1	0	0	0	0	0	0
GCF_020410745.1_ASM2041074v1_genomic	NZ_CP084528.1	618822	622544	2.0901	1	0	0	1	0	1	0	0	0	0	0	0
GCF_020535545.1_ASM2053554v1_genomic	NZ_CP084754.1	724763	728467	2.0839	1	0	0	1	0	1	0	0	0	0	0	0
GCF_020683005.1_ASM2068300v1_genomic	NZ_CP085529.1	2799953	2803673	2.0911	1	0	0	1	0	1	0	0	0	0	0	0
GCF_020783335.1_ASM2078333v1_genomic	NZ_CP086068.1	4560949	4564692	2.0921	1	0	0	1	0	1	0	0	0	0	0	0
GCF_020872015.1_ASM2087201v1_genomic	NZ_CP073074.1	1056328	1060049	2.0897	1	0	0	1	0	1	0	0	0	0	0	0
GCF_020883495.1_ASM2088349v1_genomic	NZ_CP086612.1	35422	39126	2.0837	1	0	0	1	0	1	0	0	0	0	0	0
GCF_020911865.1_ASM2091186v1_genomic	NZ_CP087131.1	742153	745863	2.0903	1	0	0	1	0	1	0	0	0	0	0	0
GCF_020985365.1_ASM2098536v1_genomic	NZ_CP087583.1	233371	237089	2.0915	1	0	0	1	0	1	0	0	0	0	0	0
GCF_021117365.1_ASM2111736v1_genomic	NZ_CP088262.1	2323730	2327494	2.0852	1	0	0	1	0	1	0	0	0	0	0	0
GCF_021172085.1_ASM2117208v1_genomic	NZ_CP089094.1	1643632	1647225	2.1003	1	0	0	1	0	1	0	0	0	0	0	0
GCF_021278965.1_ASM2127896v1_genomic	NZ_CP065589.1	1790943	1794662	2.0915	1	0	0	1	0	1	0	0	0	0	0	0
GCF_021379005.1_ASM2137900v1_genomic	NZ_CP075171.1	2733533	2737402	2.0969	1	0	0	1	0	1	0	0	0	0	0	0
GCF_021389955.1_ASM2138995v1_genomic	NZ_CP089980.1	1003913	1008439	3.1221	1	0	0	1	0	1	0	1	1	0	0	0
GCF_021391335.1_ASM2139133v1_genomic	NZ_CP090051.1	2472643	2476433	2.0826	1	0	0	1	0	1	0	0	0	0	0	0
GCF_021484805.1_ASM2148480v1_genomic	NZ_CP090557.1	3457085	3460694	2.0833	0	0	0	1	0	1	0	0	0	0	0	0
GCF_021495975.1_ASM2149597v1_genomic	NZ_CP090904.1	148727	152193	2.086	1	0	0	1	0	1	0	0	0	0	0	0
GCF_021537535.1_ASM2153753v1_genomic	NZ_CP084539.1	1462666	1466097	2.0857	1	0	0	1	0	1	0	0	0	0	0	0
GCF_021650815.1_ASM2165081v1_genomic	NZ_CP091284.1	1059575	1063250	2.0982	1	0	0	1	0	1	0	0	0	0	0	0
GCF_021729445.1_ASM2172944v1_genomic	NZ_CP053893.1	4798180	4801640	2.0824	1	0	0	1	0	1	0	0	0	0	0	0
GCF_022063185.1_ASM2206318v1_genomic	NZ_CP091913.1	4007542	4011282	2.0985	1	0	0	1	0	1	0	0	0	0	0	0
GCF_022200785.1_ASM2220078v1_genomic	NZ_CP087585.1	4419765	4423550	2.0913	1	0	0	1	0	1	0	0	0	0	0	0
GCF_022372495.1_ASM2237249v1_genomic	NZ_CP092419.1	5199078	5202920	2.0993	1	0	0	1	0	1	0	0	0	0	0	0
GCF_022376295.1_ASM2237629v1_genomic	NZ_CP060140.1	2542415	2546172	2.0975	1	0	0	1	0	1	0	0	0	0	0	0
GCF_022394675.1_ASM2239467v1_genomic	NZ_CP091882.1	1472014	1475448	2.0856	1	0	0	1	0	1	0	0	0	0	0	0
GCF_022410435.1_ASM2241043v1_genomic	NZ_CP090152.1	524049	528663	3.125	1	0	0	1	0	1	1	0	0	0	0	0
GCF_022429605.1_ASM2242960v1_genomic	NZ_CP092481.1	2551574	2555013	2.0829	1	0	0	1	0	1	0	0	0	0	0	0
GCF_022539405.1_ASM2253940v1_genomic	NZ_CP054394.1	3046702	3050156	2.0952	1	0	0	1	0	1	0	0	0	0	0	0
GCF_022558445.1_ASM2255844v1_genomic	NZ_CP054699.1	105968	109566	2.0966	1	0	0	1	0	1	0	0	0	0	0	0
GCF_022674245.1_ASM2267424v1_genomic	NZ_CP080467.1	288546	292043	2.0962	1	0	0	1	0	1	0	0	0	0	0	0
GCF_022682355.1_ASM2268235v1_genomic	NZ_CP093547.1	4719003	4723948	3.126	1	0	0	1	0	1	0	0	0	1	1	1
GCF_022701275.1_ASM2270127v1_genomic	NZ_CP031740.1	995522	999475	2.0966	1	0	0	1	0	1	0	0	0	0	0	0
GCF_022788715.1_ASM2278871v1_genomic	NZ_CP085167.1	2798983	2802693	2.0829	1	0	0	1	0	1	0	0	0	0	0	0
GCF_022833145.1_ASM2283314v1_genomic	NZ_CP050251.1	3640790	3644256	2.0864	1	0	0	1	0	1	0	0	0	0	0	0
GCF_022982435.1_ASM2298243v1_genomic	NZ_CP095210.1	176882	180667	2.0909	1	0	0	1	0	1	0	0	0	0	0	0
GCF_023066175.1_ASM2306617v1_genomic	NZ_CP095715.1	176882	180667	2.0909	1	0	0	1	0	1	0	0	0	0	0	0
GCF_023066195.1_ASM2306619v1_genomic	NZ_CP095694.1	176882	180667	2.0909	1	0	0	1	0	1	0	0	0	0	0	0
GCF_023195755.1_ASM2319575v1_genomic	NZ_CP096203.1	880867	884587	2.0912	1	0	0	1	0	1	0	0	0	0	0	0
GCF_023195775.1_ASM2319577v1_genomic	NZ_CP096205.1	3072365	3076148	2.0916	1	0	0	1	0	1	0	0	0	0	0	0
GCF_023278365.1_ASM2327836v1_genomic	NZ_CP075338.1	3861967	3865904	2.0912	1	0	0	1	0	1	0	0	0	0	0	0
GCF_023278615.1_ASM2327861v1_genomic	NZ_CP026143.1	1017203	1020645	2.0832	1	0	0	1	0	1	0	0	0	0	0	0
GCF_023499255.1_ASM2349925v1_genomic	NZ_CP092183.1	2810252	2813800	2.0821	1	0	0	1	0	1	0	0	0	0	0	0
GCF_023614255.1_ASM2361425v1_genomic	NZ_CP094265.1	318410	321886	2.0789	1	0	0	1	0	1	0	0	0	0	0	0
GCF_023614275.1_ASM2361427v1_genomic	NZ_CP094266.1	2392772	2396248	2.0785	1	0	0	1	0	1	0	0	0	0	0	0
GCF_023650955.1_ASM2365095v1_genomic	NZ_CP098039.1	1627190	1630943	2.1309	1	0	0	1	0	1	0	0	0	0	0	0
GCF_900010805.1_C._beijerinckii_DSM_6423_genomic	NZ_LN908213.1	543350	546810	2.083	1	0	0	1	0	1	0	0	0	0	0	0
GCF_900130145.1_FpsyOSU-THCO2-90_genomic	NZ_LT670843.1	2174028	2177813	2.0909	1	0	0	1	0	1	0	0	0	0	0	0
GCF_900168365.1_JF4335_genomic	NZ_LT799839.1	2464610	2468052	2.0817	1	0	0	1	0	1	0	0	0	0	0	0
GCF_900475545.1_44310_G02_genomic	NZ_LS483393.1	2785124	2788563	2.0826	1	0	0	1	0	1	0	0	0	0	0	0
GCF_900478015.1_48269_B01_genomic	NZ_LS483461.1	2777921	2781360	2.0824	1	0	0	1	0	1	0	0	0	0	0	0
GCF_900564155.1_PRJEB26455_genomic	NZ_LS999839.1	1295198	1298920	2.0908	1	0	0	1	0	1	0	0	0	0	0	0
GCF_900635835.1_34410_B02_genomic	NZ_LR134178.1	2946115	2950522	2.076	0	0	0	0	0	1	0	0	1	0	0	0
GCF_900636535.1_42727_A01_genomic	NZ_LR134289.1	1047843	1051563	2.0908	1	0	0	1	0	1	0	0	0	0	0	0
GCF_900637635.1_52313_A01_genomic	NZ_LR134383.1	791438	795881	3.0959	1	0	0	1	0	1	0	0	1	0	0	0
GCF_900637665.1_52437_G01_genomic	NZ_LR134386.1	3317943	3321662	2.0912	1	0	0	1	0	1	0	0	0	0	0	0
GCF_900637895.1_52700_G01_genomic	NZ_LR134441.1	880635	884350	2.0885	1	0	0	1	0	1	0	0	0	0	0	0
GCF_900638245.1_56772_F02_genomic	NZ_LR134503.1	684732	688448	2.0912	1	0	0	1	0	1	0	0	0	0	0	0
GCF_900683405.1_57566_G01_genomic	NZ_LR215967.1	1036244	1039964	2.0911	1	0	0	1	0	1	0	0	0	0	0	0
GCF_900683625.1_56279_G01_genomic	NZ_LR215974.1	1037375	1041090	2.0909	1	0	0	1	0	1	0	0	0	0	0	0
GCF_902386435.1_UHGG_MGYG-HGUT-02372_genomic	NZ_LR698985.1	2838359	2841798	2.0823	1	0	0	1	0	1	0	0	0	0	0	0
GCF_902729405.1_GenomeAssemblyPeptococcaceaeBacteriumINE_genomic	NZ_LR746496.1	571333	574862	2.1359	1	0	0	1	0	1	0	0	0	0	0	0
GCF_902829265.1_FAVT5_genomic	NZ_LR792684.1	57646	61158	2.0913	1	0	0	1	0	1	0	0	0	0	0	0
GCF_902829275.1_COOX1_genomic	NZ_LR792683.1	57402	60914	2.0913	1	0	0	1	0	1	0	0	0	0	0	0
GCF_903969135.1_CHRYMOREF3PV03_genomic	NZ_LR824569.1	788164	791885	2.0909	1	0	0	1	0	1	0	0	0	0	0	0
GCF_918731615.1_Flavobacterium_sp_CECT_9288_HGAP4_Prokka_genomic	NZ_OU957226.1	1819794	1823532	2.0933	1	0	0	1	0	1	0	0	0	0	0	0
GCF_000026445.2_ASM2644v2_genomic	NC_020133.1	3492603	3496793	3.1715	1	0	1	0	1	1	0	0	0	0	0	0

## Sheet: CphB genomes
Organism	Scaffold	Start	End	Score	CphB_PCC6803	Rhalodurans_IaaA	WP_188415469.1_IaaA	WP_138978951.1_IaaA	Lmucor_IadA	MBS3792760.1_IadA	WP_034545427.1_IadA	CphA1_Bbranch1	CphA1_UTEX2470	CphA1_Abaylyi	CphA1_Dhaf	CphA1_Bbronch3
GCF_000006905.1_ASM690v1_genomic	NC_002696.2	628145	2560397	2.0262	1	0	0	1	0	0	0	0	0	0	0	0
GCF_000007085.1_ASM708v1_genomic	NC_003869.1	845347	2676965	3.1333	1	0	0	0	1	1	1	1	1	1	1	1
GCF_000007625.1_ASM762v1_genomic	NC_004557.1	263893	267319	2.0849	1	0	0	0	0	0	0	1	1	1	1	1
GCF_000008985.1_ASM898v1_genomic	NC_006570.2	820935	1143452	2.1125	1	0	0	0	0	0	0	1	1	1	1	1
GCF_000009245.1_ASM924v1_genomic	NC_007880.1	812027	1349917	2.1121	1	0	0	0	0	0	0	1	1	1	1	1
GCF_000009325.1_ASM932v1_genomic	NC_008245.1	820888	1143405	2.1125	1	0	0	0	0	0	0	1	1	1	1	1
GCF_000009685.1_ASM968v1_genomic	NC_003366.1	2533079	2715656	3.1119	1	0	0	0	1	1	1	1	1	1	1	1
GCF_000010045.1_ASM1004v1_genomic	NC_007907.1	151756	2109776	3.2285	1	0	0	0	1	1	1	1	1	1	1	1
GCF_000010265.1_ASM1026v1_genomic	NC_011837.1	2427375	3700827	3.1102	1	0	0	0	1	1	1	1	1	1	1	1
GCF_000010625.1_ASM1062v1_genomic	NC_010296.1	2476168	2664530	3.1894	2	0	0	0	0	0	0	1	1	1	1	1
GCF_000011345.1_ASM1134v1_genomic	NC_004113.1	2248049	2251802	2.188	1	0	0	0	0	0	0	1	1	1	1	1
GCF_000011385.1_ASM1138v1_genomic	NC_005125.1	4323564	4561864	2.1261	1	0	0	0	0	0	0	1	1	1	1	1
GCF_000011405.1_ASM1140v1_genomic	NC_017463.1	815669	1353370	2.1121	1	0	0	0	0	0	0	1	1	1	1	1
GCF_000012325.1_ASM1232v1_genomic	NC_003910.7	1919966	4997825	4.2024	1	1	1	0	1	1	1	1	1	1	1	1
GCF_000013225.1_ASM1322v1_genomic	NC_007776.1	945777	2144576	2.1259	1	0	0	0	0	0	0	1	1	1	1	1
GCF_000013285.1_ASM1328v1_genomic	NC_008261.1	2747110	2938297	3.1125	1	0	0	0	1	1	1	1	1	1	1	1
GCF_000013845.2_ASM1384v2_genomic	NC_008262.1	2413656	2580701	3.1122	1	0	0	0	1	1	1	1	1	1	1	1
GCF_000013925.1_ASM1392v2_genomic	NC_008611.1	1714764	1716786	1.0099	1	0	0	0	0	0	0	0	0	0	0	0
GCF_000014605.1_ASM1460v1_genomic	NC_008369.1	815669	1353370	2.1121	1	0	0	0	0	0	0	1	1	1	1	1
GCF_000014645.1_ASM1464v1_genomic	NC_008601.1	1174114	1279639	2.1126	1	0	0	0	0	0	0	1	1	1	1	1
GCF_000014725.1_ASM1472v1_genomic	NC_008346.1	1561655	1566327	3.1239	1	0	0	0	1	1	1	1	1	1	1	1
GCF_000015865.1_ASM1586v1_genomic	NC_009012.1	2631795	2636900	3.1254	1	0	0	0	1	1	1	1	1	1	1	1
GCF_000016105.1_ASM1610v1_genomic	NC_009257.1	591959	1104403	2.1123	1	0	0	0	0	0	0	1	1	1	1	1
GCF_000016505.1_ASM1650v1_genomic	NC_009706.1	2495872	3769325	3.1102	1	0	0	0	1	1	1	1	1	1	1	1
GCF_000016965.1_ASM1696v1_genomic	NC_009617.1	225843	482328	3.1126	1	0	0	0	1	1	1	1	1	1	1	0
GCF_000016985.1_ASM1698v1_genomic	NC_009633.1	1273221	1276748	2.0922	1	0	0	0	0	0	0	1	1	1	1	1
GCF_000017025.1_ASM1702v1_genomic	NC_009697.1	147670	3652120	3.1212	1	0	0	0	1	1	1	1	1	1	1	1
GCF_000017045.1_ASM1704v1_genomic	NC_009698.1	147672	3549229	3.1212	1	0	0	0	1	1	1	1	1	1	1	1
GCF_000017065.1_ASM1706v1_genomic	NC_009699.1	149674	3778913	3.1212	1	0	0	0	1	1	1	1	1	1	1	1
GCF_000017785.1_ASM1778v1_genomic	NC_009749.1	813779	1349567	2.1123	1	0	0	0	0	0	0	1	1	1	1	1
GCF_000017845.1_ASM1784v1_genomic	NC_010546.1	2278248	2281844	2.1745	1	0	0	0	0	0	0	1	1	1	1	1
GCF_000018325.1_ASM1832v1_genomic	NC_009922.1	2242602	2246114	2.095	1	0	0	0	0	0	0	1	1	1	1	1
GCF_000018345.1_ASM1834v1_genomic	NC_010612.1	2899080	2904017	2.1384	1	0	0	0	0	0	0	1	1	1	1	1
GCF_000018865.1_ASM1886v1_genomic	NC_010175.1	3725431	4708693	2.0312	1	0	0	1	0	0	0	0	0	0	0	0
GCF_000019065.1_ASM1906v1_genomic	NC_010320.1	2174760	2444282	3.1334	1	0	0	0	1	1	1	1	1	1	1	1
GCF_000019085.1_ASM1908v1_genomic	NC_010321.1	1523415	2349728	3.1336	1	0	0	0	1	1	1	1	1	1	1	1
GCF_000019305.1_ASM1930v1_genomic	NC_010516.1	154657	3747132	3.1214	1	0	0	0	1	1	1	1	1	1	1	1
GCF_000019485.1_ASM1948v1_genomic	NC_010475.1	2488691	2492430	2.1673	1	0	0	0	0	0	0	1	1	1	1	1
GCF_000019545.1_ASM1954v1_genomic	NC_010520.1	148289	3776699	3.1205	1	0	0	0	1	1	1	1	1	1	1	1
GCF_000020005.1_ASM2000v1_genomic	NC_010718.1	67616	1068764	4.1596	1	0	0	0	2	2	2	1	1	1	1	1
GCF_000020165.1_ASM2016v1_genomic	NC_010674.1	288440	472786	3.115	1	0	0	0	1	1	1	1	1	1	1	1
GCF_000020285.1_ASM2028v1_genomic	NC_010723.1	290951	467892	3.1144	1	0	0	0	1	1	1	1	1	1	1	1
GCF_000020345.1_ASM2034v1_genomic	NC_012658.1	151948	3766816	3.1204	1	0	0	0	1	1	1	1	1	1	1	1
GCF_000020665.1_ASM2066v1_genomic	NC_011071.1	864602	1978760	4.0579	1	1	1	1	0	0	0	0	0	0	0	0
GCF_000020685.1_ASM2068v1_genomic	NC_012529.1	179736	184259	3.1103	1	0	0	1	0	0	0	1	1	1	1	1
GCF_000021805.1_ASM2180v1_genomic	NC_011726.1	1010348	1013965	2.1754	1	0	0	0	0	0	0	1	1	1	1	1
GCF_000021825.1_ASM2182v1_genomic	NC_011729.1	975190	5504264	3.1949	2	0	0	0	0	0	0	1	1	1	1	1
GCF_000021925.1_ASM2192v1_genomic	NC_011830.1	85277	3195974	3.2291	1	0	0	0	1	1	1	1	1	1	1	1
GCF_000022005.1_ASM2200v1_genomic	NC_011916.1	654175	2586378	2.0262	1	0	0	1	0	0	0	0	0	0	0	0
GCF_000022065.1_ASM2206v1_genomic	NC_011898.1	145599	3121038	3.1171	1	0	0	0	1	1	1	1	1	1	1	1
GCF_000022765.1_ASM2276v1_genomic	NC_012563.1	148751	3944036	3.1205	1	0	0	0	1	1	1	1	1	1	1	1
GCF_000023125.1_ASM2312v1_genomic	NC_013037.1	274568	3200637	5.1734	1	2	1	2	0	0	0	1	1	1	1	1
GCF_000023185.1_ASM2318v1_genomic	NC_012853.1	376994	381488	3.1078	1	0	0	1	0	0	0	1	1	1	1	1
GCF_000023305.1_ASM2330v1_genomic	NC_017453.1	820992	1143516	2.1125	1	0	0	0	0	0	0	1	1	1	1	1
GCF_000023925.1_ASM2392v1_genomic	NC_013169.1	1402646	1406410	2.0891	1	0	0	0	0	0	0	1	1	1	1	1
GCF_000024285.1_ASM2428v1_genomic	NC_013205.1	189088	192573	2.0907	1	0	0	0	0	0	0	1	1	1	1	1
GCF_000024345.1_ASM2434v1_genomic	NC_013729.1	3986679	3990605	2.0941	1	0	0	0	0	0	0	1	1	1	1	1
GCF_000024365.1_ASM2436v1_genomic	NC_013235.1	5410622	5419552	2.0946	1	0	0	0	0	0	0	1	1	1	1	1
GCF_000025645.1_ASM2564v1_genomic	NC_013921.1	852576	2437028	3.1325	1	0	0	0	1	1	1	1	1	1	1	1
GCF_000026445.2_ASM2644v2_genomic	NC_020133.1	3492603	3496793	2.1143	1	0	0	0	0	0	0	1	0	1	0	0
GCF_000055785.1_ASM5578v1_genomic	NC_007963.1	1264958	1269627	3.1229	1	0	0	0	1	1	1	1	1	1	1	1
GCF_000060345.1_ASM6034v1_genomic	NC_008571.1	171836	3562008	5.1862	1	1	2	2	0	0	0	1	1	1	1	1
GCF_000063585.1_ASM6358v1_genomic	NC_009495.1	154868	3676131	3.1212	1	0	0	0	1	1	1	1	1	1	1	1
GCF_000064305.2_ASM6430v2_genomic	NC_009613.3	470685	474470	2.1052	1	0	0	0	0	0	0	1	1	1	1	1
GCF_000092905.1_ASM9290v1_genomic	NC_014098.1	56812	60324	2.0918	1	0	0	0	0	0	0	1	1	1	1	1
GCF_000092945.1_ASM9294v1_genomic	NC_014152.1	132641	1417096	3.1391	1	0	0	0	1	1	1	1	1	1	1	1
GCF_000092965.1_ASM9296v1_genomic	NC_014209.1	866626	2293352	3.1331	1	0	0	0	1	1	1	1	1	1	1	1
GCF_000143685.1_ASM14368v1_genomic	NC_014328.1	213691	2950490	3.1139	1	0	0	0	1	1	1	1	1	1	1	1
GCF_000144645.1_ASM14464v1_genomic	NC_014377.1	38727	2012089	5.1892	1	0	0	1	1	1	1	1	1	1	1	1
GCF_000145615.1_ASM14561v1_genomic	NC_014410.1	1099456	2772179	3.1292	1	0	0	0	1	1	1	1	1	1	1	1
GCF_000147335.1_ASM14733v1_genomic	NC_014501.1	1293872	3130095	3.195	2	0	0	0	0	0	0	1	1	1	1	1
GCF_000147695.2_ASM14769v3_genomic	NC_015958.1	962938	2771860	3.1335	1	0	0	0	1	1	1	1	1	1	1	1
GCF_000147835.2_ASM14783v3_genomic	NC_015594.1	597116	601582	3.1032	1	0	0	1	0	0	0	1	1	1	1	1
GCF_000155735.2_ASM15573v2_genomic	NC_020908.1	3649391	3653132	2.1171	1	0	0	0	0	0	0	1	1	1	1	1
GCF_000168775.2_ASM16877v2_genomic	NC_019551.1	813998	1351889	2.1121	1	0	0	0	0	0	0	1	1	1	1	1
GCF_000175295.2_ASM17529v2_genomic	NC_014964.1	1515628	2331743	3.1336	1	0	0	0	1	1	1	1	1	1	1	1
GCF_000184925.1_ASM18492v1_genomic	NC_017304.1	3384591	3389695	3.1256	1	0	0	0	1	1	1	1	1	1	1	1
GCF_000185905.1_ASM18590v1_genomic	NC_014918.1	50364	54763	3.101	1	0	0	1	0	0	0	1	1	1	1	1
GCF_000186385.1_ASM18638v1_genomic	NC_014958.1	1843220	3323331	4.185	1	0	0	1	0	0	0	2	2	2	2	2
GCF_000189775.2_ASM18977v3_genomic	NC_015555.1	1693319	2520835	3.1308	1	0	0	0	1	1	1	1	1	1	1	1
GCF_000190635.1_ASM19063v1_genomic	NC_015172.1	197533	201063	2.1086	1	0	0	0	0	0	0	1	1	1	1	1
GCF_000195535.1_ASM19553v1_genomic	NC_017450.1	1174578	1280018	2.1124	1	0	0	0	0	0	0	1	1	1	1	1
GCF_000195555.1_ASM19555v1_genomic	NC_017449.1	770485	1273707	2.1128	1	0	0	0	0	0	0	1	1	1	1	1
GCF_000196515.1_ASM19651v1_genomic	NC_014248.1	1258861	1262600	2.1563	1	0	0	0	0	0	0	1	1	1	1	1
GCF_000204075.1_ASM20407v1_genomic	NC_007413.1	435127	2261494	3.1775	2	0	0	0	0	0	0	1	1	1	1	1
GCF_000213255.1_ASM21325v1_genomic	NC_015520.1	1187434	1190906	2.0973	1	0	0	0	0	0	0	1	1	1	1	1
GCF_000219045.1_ASM21904v1_genomic	NC_015696.1	1150493	1638615	2.1119	1	0	0	0	0	0	0	1	1	1	1	1
GCF_000219875.1_ASM21987v1_genomic	NC_017167.1	221748	1006387	3.1181	1	0	0	0	1	0	1	1	1	1	1	1
GCF_000223885.1_ASM22388v1_genomic	NC_015947.1	850946	1998909	4.0574	1	1	1	1	0	0	0	0	0	0	0	0
GCF_000226565.1_ASM22656v1_genomic	NC_016041.1	3365196	3370246	3.1601	1	0	0	0	1	1	1	1	1	1	1	1
GCF_000231385.2_ASM23138v3_genomic	NC_018515.1	45820	2740634	3.1712	1	0	0	0	1	1	1	1	1	1	1	1
GCF_000231405.2_ASM23140v3_genomic	NZ_CP007032.1	50051	1305231	3.186	1	0	0	0	1	1	1	1	1	1	1	1
GCF_000233915.3_ASM23391v4_genomic	NC_016147.2	966634	2263077	4.1402	1	1	0	0	0	0	0	1	1	1	1	1
GCF_000235605.1_ASM23560v1_genomic	NC_016584.1	48564	3461548	3.1704	1	0	0	0	1	1	1	1	1	1	1	1
GCF_000237085.1_ASM23708v1_genomic	NC_016627.1	4694831	4699972	3.1252	1	0	0	0	1	1	1	1	1	1	1	1
GCF_000242455.2_ASM24245v3_genomic	NC_019892.1	703605	7737104	4.2171	1	0	0	0	0	0	0	3	2	2	2	3
GCF_000243135.2_ASM24313v3_genomic	NC_019903.1	49286	2102098	3.2052	1	0	0	0	1	1	1	1	1	1	1	1
GCF_000243155.2_ASM24315v3_genomic	NC_018017.1	76923	2461108	3.2172	1	0	0	0	1	1	1	1	1	1	1	1
GCF_000244875.1_ASM24487v1_genomic	NC_016791.1	129306	686503	3.1168	1	0	0	0	1	1	1	1	1	1	1	1
GCF_000246855.1_ASM24685v1_genomic	NC_016609.1	4049779	4975315	4.1457	1	1	1	1	0	0	0	1	1	1	1	1
GCF_000248415.2_ASM24841v2_genomic	NC_016933.2	896785	1219303	2.1125	1	0	0	0	0	0	0	1	1	1	1	1
GCF_000248435.2_ASM24843v2_genomic	NC_016937.2	820876	1143393	2.1125	1	0	0	0	0	0	0	1	1	1	1	1
GCF_000253195.1_ASM25319v1_genomic	NC_017299.1	148494	3706756	3.1221	1	0	0	0	1	1	1	1	1	1	1	1
GCF_000255115.2_ASM25511v3_genomic	NC_018068.1	49070	3210341	3.1723	1	0	0	0	1	1	1	1	1	1	1	1
GCF_000255615.2_ASM25561v3_genomic	NZ_CP013828.1	3377827	3382931	3.1256	1	0	0	0	1	1	1	1	1	1	1	1
GCF_000262205.1_ASM26220v1_genomic	NC_017909.1	1303142	1633736	2.1099	1	0	0	0	0	0	0	1	1	1	1	1
GCF_000264945.2_ASM26494v2_genomic	NZ_CP013070.1	3167011	3171471	3.1059	1	0	0	1	0	0	0	1	1	1	1	1
GCF_000265385.1_ASM26538v1_genomic	NC_018013.1	1000073	1179052	5.1916	1	2	2	2	0	0	0	1	1	1	1	1
GCF_000270205.1_ASM27020v1_genomic	NC_015913.1	440236	1481027	4.1377	1	0	0	1	1	1	0	1	1	1	1	1
GCF_000270245.1_ASM27024v1_genomic	NC_015635.1	1602653	1606526	2.0976	1	0	0	0	0	0	0	1	1	1	1	1
GCF_000283555.1_ASM28355v1_genomic	NC_016012.1	1290326	1370819	3.1113	1	0	0	0	1	1	0	1	1	1	1	1
GCF_000284295.1_ASM28429v1_genomic	NC_017093.1	6737678	6741256	2.0794	1	0	0	0	0	0	0	1	1	1	1	1
GCF_000284435.1_ASM28443v1_genomic	NC_017294.1	434579	1447419	4.1377	1	0	0	1	1	1	0	1	1	1	1	1
GCF_000284515.1_ASM28451v1_genomic	NC_017668.1	832740	3176771	2.0462	1	0	0	0	1	1	1	0	0	0	0	0
GCF_000284595.1_ASM28459v1_genomic	NC_017671.1	878922	2159138	4.057	1	1	1	1	0	0	0	0	0	0	0	0
GCF_000299355.1_ASM29935v1_genomic	NC_018664.1	888628	893289	3.1233	1	0	0	0	1	1	1	1	1	1	1	1
GCF_000305775.1_ASM30577v1_genomic	NC_018866.1	259468	262971	2.1099	1	0	0	0	0	0	0	1	1	1	1	1
GCF_000305815.1_ASM30581v1_genomic	NC_018867.1	324962	328465	2.1099	1	0	0	0	0	0	0	1	1	1	1	1
GCF_000305935.1_ASM30593v1_genomic	NC_018870.1	2861763	2865302	2.1034	1	0	0	0	0	0	0	1	1	1	1	1
GCF_000307105.1_ASM30710v1_genomic	NC_018645.1	1153881	1157329	2.0841	1	0	0	0	0	0	0	1	1	1	1	1
GCF_000307125.1_ASM30712v1_genomic	NC_018648.1	288264	473094	3.115	1	0	0	0	1	1	1	1	1	1	1	1
GCF_000307585.2_ASM30758v2_genomic	NC_017992.1	558056	1614000	3.1305	1	0	0	0	1	1	1	1	1	1	1	1
GCF_000312705.1_ASM31270v1_genomic	NC_019427.1	2126407	2130141	2.1552	1	0	0	0	0	0	0	1	1	1	1	1
GCF_000316575.1_ASM31657v1_genomic	NC_019682.1	881223	1140828	3.1769	2	0	0	0	0	0	0	1	1	1	1	1
GCF_000316605.1_ASM31660v1_genomic	NC_019683.1	2512430	2516193	2.1665	1	0	0	0	0	0	0	1	1	1	1	1
GCF_000316625.1_ASM31662v1_genomic	NC_019676.1	4680534	5919801	3.177	2	0	0	0	0	0	0	1	1	1	1	1
GCF_000316645.1_ASM31664v1_genomic	NC_019684.1	413529	5788320	3.1775	2	0	0	0	0	0	0	1	1	1	1	1
GCF_000316665.1_ASM31666v1_genomic	NC_019678.1	1027833	1031576	2.1563	1	0	0	0	0	0	0	1	1	1	1	1
GCF_000316685.1_ASM31668v1_genomic	NC_019680.1	1256922	1260591	2.1627	1	0	0	0	0	0	0	1	1	1	1	1
GCF_000317025.1_ASM31702v1_genomic	NC_019689.1	209003	2332727	3.1946	2	0	0	0	0	0	0	1	1	1	1	1
GCF_000317045.1_ASM31704v1_genomic	NC_019703.1	1019723	1023418	2.1607	1	0	0	0	0	0	0	1	1	1	1	1
GCF_000317065.1_ASM31706v1_genomic	NC_019701.1	1165631	3435236	2.1405	1	0	0	0	0	0	0	1	1	1	1	1
GCF_000317085.1_ASM31708v1_genomic	NC_019702.1	266896	2480949	2.1424	1	0	0	0	0	0	0	1	1	1	1	1
GCF_000317105.1_ASM31710v1_genomic	NC_019693.1	6898186	6902016	2.1637	1	0	0	0	0	0	0	1	1	1	1	1
GCF_000317125.1_ASM31712v1_genomic	NC_019695.1	48052	5943318	5.4155	2	0	0	0	0	0	0	3	3	3	3	3
GCF_000317435.1_ASM31743v1_genomic	NC_019751.1	6177707	6181442	2.157	1	0	0	0	0	0	0	1	1	1	1	1
GCF_000317475.1_ASM31747v1_genomic	NC_019729.1	1773027	5652376	3.1729	2	0	0	0	0	0	0	1	1	1	1	1
GCF_000317495.1_ASM31749v1_genomic	NC_019753.1	2582251	3931662	3.182	2	0	0	0	0	0	0	1	1	1	1	1
GCF_000317515.1_ASM31751v1_genomic	NC_019738.1	1243683	6755434	3.1807	2	0	0	0	0	0	0	1	1	1	1	1
GCF_000317555.1_ASM31755v1_genomic	NC_019745.1	1355448	3305989	4.1942	2	0	0	1	0	0	0	1	1	1	1	1
GCF_000317575.1_ASM31757v1_genomic	NC_019748.1	352832	1868832	4.2056	3	0	0	0	0	0	0	1	1	1	1	1
GCF_000317675.1_ASM31767v1_genomic	NC_019776.1	3419729	3423462	2.1672	1	0	0	0	0	0	0	1	1	1	1	1
GCF_000317695.1_ASM31769v1_genomic	NC_019771.1	3012452	5181945	3.1775	2	0	0	0	0	0	0	1	1	1	1	1
GCF_000317835.1_ASM31783v1_genomic	NC_019793.1	1300152	1304720	3.1113	1	0	0	1	0	0	0	1	1	1	1	1
GCF_000328545.1_ASM32854v1_genomic	NC_019970.1	1027049	2770069	3.1289	1	0	0	0	1	1	1	1	1	1	1	1
GCF_000328625.1_ASM32862v1_genomic	NC_019978.1	91482	2503105	3.1293	1	0	0	0	1	1	1	1	1	1	1	1
GCF_000332115.1_ASM33211v1_genomic	NC_020156.1	1637169	3712371	6.1912	1	0	2	3	0	0	0	1	1	1	1	1
GCF_000340885.1_ASM34088v1_genomic	NC_020291.1	662688	666148	2.0832	1	0	0	0	0	0	0	1	1	1	1	0
GCF_000347635.1_ASM34763v1_genomic	NC_020514.1	4505233	4510243	3.1626	1	0	0	0	1	1	1	1	1	1	1	1
GCF_000389965.1_ASM38996v1_genomic	NC_021191.1	6933243	6936773	2.0805	1	0	0	0	0	0	0	1	1	1	1	1
GCF_000418325.1_ASM41832v1_genomic	NC_021658.1	11702282	11706683	3.1126	2	0	0	0	0	0	0	1	1	1	1	1
GCF_000473245.1_ASM47324v1_genomic	NC_022524.1	1168737	1464270	3.102	1	0	0	0	1	1	1	1	1	1	1	1
GCF_000473995.1_ASM47399v1_genomic	NC_022571.1	254716	512104	3.1132	1	0	0	0	1	1	1	1	1	1	1	0
GCF_000478825.2_ASM47882v2_genomic	NZ_CP007542.1	3005306	3008892	2.204	1	0	0	0	0	0	0	1	1	1	1	1
GCF_000484505.2_ASM48450v2_genomic	NC_022592.1	807815	2476546	3.1139	1	0	0	0	1	1	1	1	1	1	1	1
GCF_000484535.1_ASM48453v1_genomic	NC_022600.1	1151405	2555967	2.1273	1	0	0	0	0	0	0	1	1	1	1	1
GCF_000494755.1_ASM49475v1_genomic	NC_022657.1	6726613	6730185	2.0814	1	0	0	0	0	0	0	1	1	1	1	1
GCF_000505725.1_ASM50572v1_genomic	NC_023029.1	751735	1249443	2.1099	1	0	0	0	0	0	0	1	1	1	1	1
GCF_000506785.4_ASM50678v4_genomic	NZ_CP011966.3	226502	436020	3.1124	1	0	0	0	1	1	1	1	1	1	1	0
GCF_000517605.1_ASM51760v1_genomic	NZ_CP007045.1	3498782	3503276	3.1084	1	0	0	1	0	0	0	1	1	1	1	1
GCF_000522985.1_ASM52298v1_genomic	NZ_CP007130.1	658317	659208	1.0122	1	0	0	0	0	0	0	0	0	0	0	0
GCF_000524575.1_ASM52457v1_genomic	NZ_CP007148.1	808542	1344034	2.1122	1	0	0	0	0	0	0	1	1	1	1	1
GCF_000576555.1_ASM57655v1_genomic	NZ_CP007145.1	241553	3756653	7.1903	2	2	2	1	0	0	0	1	1	1	1	1
GCF_000695095.2_ASM69509v2_genomic	NZ_CP011454.1	766525	3514658	5.1792	2	0	0	1	1	1	1	1	1	1	1	1
GCF_000709435.1_ASM70943v1_genomic	NZ_CP008713.1	435065	1472885	4.1376	1	0	0	1	1	1	0	1	1	1	1	1
GCF_000723425.2_E11_genomic	NZ_HG917972.2	2761986	2766923	2.1383	1	0	0	0	0	0	0	1	1	1	1	1
GCF_000724485.1_ASM72448v1_genomic	NZ_CP007739.1	767885	968342	3.1153	1	0	0	0	1	1	1	1	1	1	1	1
GCF_000734895.2_ASM73489v2_genomic	NZ_CP011382.1	3769110	3773107	2.158	1	0	0	0	0	0	0	1	1	1	1	1
GCF_000737515.1_ASM73751v1_genomic	NZ_CP006587.1	1624200	3887425	5.1812	2	2	2	0	0	0	0	1	1	1	1	1
GCF_000739395.1_ASM73939v1_genomic	NZ_CP007627.1	2232589	2236373	2.1052	1	0	0	0	0	0	0	1	1	1	1	1
GCF_000754365.1_ASM75436v1_genomic	NZ_CP007206.1	2180041	2183825	2.1052	1	0	0	0	0	0	0	1	1	1	1	1
GCF_000754405.1_ASM75440v1_genomic	NZ_CP007207.1	881780	885565	2.1052	1	0	0	0	0	0	0	1	1	1	1	1
GCF_000763575.1_ASM76357v1_genomic	NZ_CP009170.1	824266	2384767	3.1328	1	0	0	0	1	1	1	1	1	1	1	1
GCF_000767745.1_ASM76774v1_genomic	NZ_CP006777.1	225843	482328	3.1126	1	0	0	0	1	1	1	1	1	1	1	0
GCF_000789355.1_ASM78935v1_genomic	NZ_CP006903.1	2869521	3057780	3.1147	1	0	0	0	1	1	1	1	1	1	1	1
GCF_000827935.1_ASM82793v1_genomic	NZ_CP010520.1	282143	459084	3.1144	1	0	0	0	1	1	1	1	1	1	1	1
GCF_000827955.1_ASM82795v1_genomic	NZ_CP010521.1	282143	459084	3.1144	1	0	0	0	1	1	1	1	1	1	1	1
GCF_000828715.1_ASM82871v1_genomic	NZ_AP014583.1	1025243	1241763	5.1923	1	1	2	2	0	0	0	1	1	1	1	1
GCF_000829015.1_ASM82901v1_genomic	NZ_AP014696.1	161044	3690311	3.1208	1	0	0	0	1	1	1	1	1	1	1	1
GCF_000829375.1_ASM82937v1_genomic	NZ_AP014624.1	1940576	3259496	3.1238	1	0	0	1	0	0	0	1	1	1	1	1
GCF_000833105.2_ASM83310v2_genomic	NZ_CP010086.2	229595	453643	3.1129	1	0	0	0	1	1	1	1	1	1	1	0
GCF_000833335.1_ASM83333v1_genomic	NZ_CP009694.1	181486	1539412	2.1121	1	0	0	0	0	0	0	1	1	1	1	1
GCF_000833355.1_ASM83335v1_genomic	NZ_CP009607.1	1515644	1613538	2.1124	1	0	0	0	0	0	0	1	1	1	1	1
GCF_000953655.1_LHA_genomic	NZ_LN681225.1	3231056	3235562	3.1077	1	0	0	1	0	0	0	1	1	1	1	1
GCF_000967115.2_CT1_genomic	NC_022777.1	261633	265059	2.0849	1	0	0	0	0	0	0	1	1	1	1	1
GCF_000973705.1_ASM97370v1_genomic	NZ_CP009225.1	148881	3927120	3.1195	1	0	0	0	1	1	1	1	1	1	1	1
GCF_000973725.1_ASM97372v1_genomic	NZ_CP009621.1	742818	4843560	10.3198	3	2	2	2	0	0	0	2	2	2	2	2
GCF_000981785.2_ASM98178v2_genomic	NZ_CP011304.1	570729	2273955	3.1899	2	0	0	0	0	0	0	1	1	1	1	1
GCF_001011135.1_ASM101113v1_genomic	NZ_CP009753.1	592345	1219453	2.1123	1	0	0	0	0	0	0	1	1	1	1	1
GCF_001017435.1_ASM101743v1_genomic	NZ_CP011371.1	907226	4341255	5.3254	2	0	0	0	0	0	0	3	3	3	3	3
GCF_001020205.1_ASM102020v1_genomic	NZ_CP011663.1	148881	3928127	3.1195	1	0	0	0	1	1	1	1	1	1	1	1
GCF_001021975.1_ASM102197v1_genomic	NZ_CP009928.1	3232004	4417522	4.1371	2	0	0	1	0	0	0	1	1	1	1	1
GCF_001027285.1_ASM102728v1_genomic	NZ_CP011509.1	2043967	2093258	5.1425	3	0	0	0	1	1	0	1	1	1	1	1
GCF_001042525.2_ASM104252v2_genomic	NZ_CP011921.2	691932	1192220	2.1099	1	0	0	0	0	0	0	1	1	1	1	1
GCF_001042545.2_ASM104254v2_genomic	NZ_CP011922.2	692001	1192296	2.1099	1	0	0	0	0	0	0	1	1	1	1	1
GCF_001042565.2_ASM104256v2_genomic	NZ_CP011923.2	691993	1192263	2.1099	1	0	0	0	0	0	0	1	1	1	1	1
GCF_001042715.1_ASM104271v1_genomic	NZ_CP009687.1	682169	685663	2.0933	1	0	0	0	0	0	0	1	1	1	1	1
GCF_001078055.1_ASM107805v1_genomic	NZ_CP010777.1	935052	4502526	8.2121	5	1	1	2	0	0	0	1	1	1	1	1
GCF_001190905.2_ASM119090v2_genomic	NZ_CP012153.2	692107	1192419	2.1099	1	0	0	0	0	0	0	1	1	1	1	1
GCF_001190945.1_ASM119094v1_genomic	NZ_CP011112.1	3093277	3097100	2.0932	1	0	0	0	0	0	0	1	1	1	1	1
GCF_001267475.1_ASM126747v1_genomic	NZ_CP012372.1	820799	1143307	2.1125	1	0	0	0	0	0	0	1	1	1	1	1
GCF_001274655.1_ASM127465v1_genomic	NZ_CP011305.1	819392	1988364	4.0573	1	1	1	1	0	0	0	0	0	0	0	0
GCF_001274675.1_ASM127467v1_genomic	NZ_CP011306.1	819392	1988364	4.0573	1	1	1	1	0	0	0	0	0	0	0	0
GCF_001277295.1_ASM127729v1_genomic	NZ_CP011456.1	2061927	2065666	2.1549	1	0	0	0	0	0	0	1	1	1	1	1
GCF_001280305.1_ASM128030v1_genomic	NZ_CP012623.1	431095	3043411	5.181	2	2	2	0	0	0	0	1	1	1	1	1
GCF_001304735.1_ASM130473v1_genomic	NZ_CP009557.1	2837548	3010210	3.1124	1	0	0	0	1	1	1	1	1	1	1	1
GCF_001314325.1_ASM131432v1_genomic	NZ_CP009429.1	1525109	3625758	5.1412	1	1	1	2	0	0	0	1	1	1	1	1
GCF_001412595.2_ASM141259v2_genomic	NZ_CP012640.2	314493	2716016	6.3555	2	0	0	0	0	0	0	4	4	4	4	4
GCF_001442785.1_ASM144278v1_genomic	NZ_CP011130.1	288568	4894884	6.2088	1	1	1	1	1	1	1	1	1	1	1	1
GCF_001442805.1_ASM144280v1_genomic	NZ_CP011131.1	284031	4723947	6.2072	1	1	1	1	1	1	1	1	1	1	1	1
GCF_001456065.2_ASM145606v2_genomic	NZ_CP013252.1	559323	779778	3.1169	1	0	0	0	1	1	1	1	1	1	1	1
GCF_001456155.1_ASM145615v1_genomic	NZ_CP013293.1	1002688	1796868	4.137	2	0	0	1	0	0	0	1	1	1	1	1
GCF_001465175.1_ASM146517v1_genomic	NZ_CP013352.1	247058	467510	3.1168	1	0	0	0	1	1	1	1	1	1	1	1
GCF_001484725.1_ASM148472v1_genomic	NZ_CP012395.1	807868	2476689	3.1139	1	0	0	0	1	1	1	1	1	1	1	1
GCF_001521855.1_ASM152185v1_genomic	NZ_CP013998.1	2487793	2491532	2.1669	1	0	0	0	0	0	0	1	1	1	1	1
GCF_001545155.1_ASM154515v1_genomic	NZ_CP014226.1	1009538	3584723	2.0453	1	0	0	0	1	1	1	0	0	0	0	0
GCF_001548095.1_Gm3709_assembly_1.0_genomic	NZ_AP014815.1	1870488	1874096	2.1652	1	0	0	0	0	0	0	1	1	1	1	1
GCF_001548115.1_Gm3709_assembly_1.0_genomic	NZ_AP014821.1	301476	305101	2.1669	1	0	0	0	0	0	0	1	1	1	1	1
GCF_001548375.1_ASM154837v1_genomic	NZ_AP017295.1	465507	1638440	3.1763	2	0	0	0	0	0	0	1	1	1	1	1
GCF_001548435.1_ASM154843v1_genomic	NZ_AP017308.1	5362589	5702258	3.1731	2	0	0	0	0	0	0	1	1	1	1	1
GCF_001548455.1_ASM154845v1_genomic	NZ_AP017305.1	179776	183514	2.1586	1	0	0	0	0	0	0	1	1	1	1	1
GCF_001578185.1_ASM157818v1_genomic	NZ_CP011008.1	355674	1386783	4.1515	1	0	0	0	2	2	2	1	1	1	1	1
GCF_001579765.1_ASM157976v1_genomic	NZ_CP010993.1	2833791	3016628	3.1122	1	0	0	0	1	1	1	1	1	1	1	1
GCF_001579785.1_ASM157978v1_genomic	NZ_CP010994.1	3009120	3189733	3.1126	1	0	0	0	1	1	1	1	1	1	1	1
GCF_001590605.1_ASM159060v1_genomic	NZ_CP014504.1	815468	4671323	5.1748	1	1	1	2	0	0	0	1	1	1	1	1
GCF_001596155.1_ASM159615v1_genomic	NZ_CP014771.1	1210113	2864984	4.1389	2	1	1	0	0	0	0	1	1	1	1	1
GCF_001610995.1_ASM161099v1_genomic	NZ_CP013344.1	1684841	3820577	6.1412	1	1	1	2	0	0	0	1	1	1	1	1
GCF_001611815.4_ASM161181v4_genomic	NZ_CP066295.1	811800	1349691	2.1121	1	0	0	0	0	0	0	1	1	1	1	1
GCF_001629705.1_ASM162970v2_genomic	NZ_CP015378.1	1186550	1364108	3.1148	1	0	0	0	1	1	1	1	1	1	1	1
GCF_001642655.1_ASM164265v1_genomic	NZ_CP014170.1	134889	1210572	3.1174	1	0	0	0	1	1	1	1	1	1	1	1
GCF_001642935.1_ASM164293v2_genomic	NZ_CP016761.1	1338082	1527076	3.1145	1	0	0	0	1	1	1	1	1	1	1	1
GCF_001645685.2_ASM164568v2_genomic	NZ_CP017080.1	1127360	1803811	4.1498	1	0	0	0	2	2	2	1	1	1	1	1
GCF_001646605.1_ASM164660v1_genomic	NZ_CP014704.1	230926	452112	3.1169	1	0	0	0	1	1	1	1	1	1	1	1
GCF_001648155.1_ASM164815v1_genomic	NZ_CP015199.1	442964	4087012	3.1234	1	0	0	1	0	0	0	1	1	1	1	1
GCF_001653335.1_ASM165333v1_genomic	NZ_CP015079.1	3544557	3548381	2.0934	1	0	0	0	0	0	0	1	1	1	1	1
GCF_001653795.1_ASM165379v1_genomic	NZ_CP011515.1	161653	162589	1.0126	1	0	0	0	0	0	0	0	0	0	0	0
GCF_001679705.1_ASM167970v1_genomic	NZ_CP016280.1	85316	1108599	3.1174	1	0	0	0	1	1	1	1	1	1	1	1
GCF_001692755.1_ASM169275v1_genomic	NZ_CP016502.1	3400274	3405378	3.1256	1	0	0	0	1	1	1	1	1	1	1	1
GCF_001693255.1_ASM169325v1_genomic	NZ_CP016474.1	2638975	2642717	2.1674	1	0	0	0	0	0	0	1	1	1	1	1
GCF_001693275.1_ASM169327v1_genomic	NZ_CP016477.1	2505412	2509151	2.1669	1	0	0	0	0	0	0	1	1	1	1	1
GCF_001693295.1_ASM169329v1_genomic	NZ_CP016483.1	2521748	2525487	2.1674	1	0	0	0	0	0	0	1	1	1	1	1
GCF_001704955.2_ASM170495v2_genomic	NZ_CP012375.1	567191	2270502	3.1899	2	0	0	0	0	0	0	1	1	1	1	1
GCF_001721645.1_ASM172164v1_genomic	NZ_CP017141.1	2594298	6233395	5.1739	1	1	1	1	0	0	0	1	1	1	1	1
GCF_001735765.2_ASM173576v2_genomic	NZ_CP017253.2	270507	433999	3.116	1	0	0	0	1	1	1	1	1	1	1	1
GCF_001767235.1_ASM176723v1_genomic	NZ_CP017599.1	9173645	9177628	2.162	1	0	0	0	0	0	0	1	1	1	1	1
GCF_001831495.1_ASM183149v1_genomic	NZ_CP017689.1	926483	931684	3.1699	1	0	0	0	1	1	1	1	1	1	1	1
GCF_001854085.1_ASM185408v1_genomic	NZ_CP013101.1	2838359	3025751	3.1124	1	0	0	0	1	1	1	1	1	1	1	1
GCF_001854185.1_ASM185418v1_genomic	NZ_CP017603.1	2007889	2011380	2.0939	1	0	0	0	0	0	0	1	1	1	1	1
GCF_001879625.1_ASM187962v1_genomic	NZ_CP014148.1	265414	3855041	3.1206	1	0	0	0	1	1	1	1	1	1	1	1
GCF_001885235.1_ASM188523v1_genomic	NZ_CP018093.1	828797	1307545	2.1131	1	0	0	0	0	0	0	1	1	1	1	1
GCF_001885275.1_ASM188527v1_genomic	NZ_CP018051.1	691980	1189654	2.1099	1	0	0	0	0	0	0	1	1	1	1	1
GCF_001886475.1_ASM188647v1_genomic	NZ_CP018031.1	1646148	1652849	3.1619	1	0	0	0	1	1	1	1	1	1	1	1
GCF_001889005.1_ASM188900v1_genomic	NZ_CP018153.1	202325	2244705	7.1891	1	1	2	1	0	0	0	1	1	1	1	1
GCF_001895265.1_ASM189526v1_genomic	NZ_CP016796.1	794506	1432404	2.1116	1	0	0	0	0	0	0	1	1	1	1	1
GCF_001902295.1_ASM190229v1_genomic	NZ_CP018335.1	2842437	4321550	3.1119	1	0	0	0	1	1	1	1	1	1	1	1
GCF_001921945.1_ASM192194v1_genomic	NZ_CP013683.1	286865	3846290	3.1211	1	0	0	0	1	1	1	1	1	1	1	1
GCF_001971685.1_ASM197168v1_genomic	NZ_CP019326.1	3010659	3314242	5.1466	1	0	0	0	2	2	2	1	1	1	1	1
GCF_001983935.1_ASM198393v1_genomic	NZ_CP017641.1	1766093	7434498	2.0288	1	0	0	1	0	0	0	0	0	0	0	0
GCF_001991075.2_ASM199107v2_genomic	NZ_CP014204.2	315686	2515419	4.1609	1	0	0	1	1	1	1	1	1	1	1	1
GCF_002003285.1_ASM200328v1_genomic	NZ_CP016086.1	254715	511493	3.1132	1	0	0	0	1	1	1	1	1	1	1	0
GCF_002003305.1_ASM200330v1_genomic	NZ_CP016087.1	626753	630198	2.0832	1	0	0	0	0	0	0	1	1	1	1	0
GCF_002003325.1_ASM200332v1_genomic	NZ_CP016089.1	254715	512104	3.1132	1	0	0	0	1	1	1	1	1	1	1	0
GCF_002003345.1_ASM200334v1_genomic	NZ_CP016090.1	228178	441609	3.113	1	0	0	0	1	1	1	1	1	1	1	0
GCF_002003365.1_ASM200336v1_genomic	NZ_CP016091.1	266367	528990	3.1133	1	0	0	0	1	1	1	1	1	1	1	0
GCF_002003385.1_ASM200338v1_genomic	NZ_CP016092.1	254715	512104	3.1132	1	0	0	0	1	1	1	1	1	1	1	0
GCF_002025665.1_ASM202566v1_genomic	NZ_CP018786.1	1633864	2745579	3.1231	1	0	0	1	0	0	0	1	1	1	1	1
GCF_002080475.1_ASM208047v1_genomic	NZ_CP020559.1	813715	817206	2.0939	1	0	0	0	0	0	0	1	1	1	1	1
GCF_002102455.2_ASM210245v2_genomic	NZ_CP048229.1	814023	1351408	2.1121	1	0	0	0	0	0	0	1	1	1	1	1
GCF_002142475.1_ASM214247v1_genomic	NZ_AP014638.1	117453	1736201	3.1757	2	0	0	0	0	0	0	1	1	1	1	1
GCF_002142495.1_ASM214249v1_genomic	NZ_AP014642.1	117453	1736201	3.1757	2	0	0	0	0	0	0	1	1	1	1	1
GCF_002157225.2_ASM215722v2_genomic	NZ_CP020038.1	6463386	6468379	3.1632	1	0	0	0	1	1	1	1	1	1	1	1
GCF_002189545.2_ASM218954v2_genomic	NZ_CP028899.1	887980	2070958	4.0571	1	1	1	1	0	0	0	0	0	0	0	0
GCF_002192255.1_ASM219225v1_genomic	NZ_CP021768.1	879955	1996917	4.0568	1	1	1	1	0	0	0	0	0	0	0	0
GCF_002211785.1_ASM221178v1_genomic	NZ_CP022132.1	662414	686219	2.1112	1	0	0	0	0	0	0	1	1	1	1	1
GCF_002215215.1_ASM221521v1_genomic	NZ_CP018632.1	3059699	3281888	4.1956	1	1	1	0	1	1	1	1	1	1	1	1
GCF_002216065.1_ASM221606v1_genomic	NZ_CP022282.1	1180626	4742995	3.1225	1	0	0	1	0	0	0	1	1	1	1	1
GCF_002224645.1_ASM222464v1_genomic	NZ_CP022121.1	2976189	2980914	3.1212	1	0	0	0	1	1	0	1	1	1	1	1
GCF_002240035.1_ASM224003v1_genomic	NZ_CP016397.1	242878	247356	3.107	1	0	0	1	0	0	0	1	1	1	1	1
GCF_002243645.1_ASM224364v1_genomic	NZ_CP017704.1	228375	1469079	4.1512	1	0	0	0	2	2	2	1	1	1	1	1
GCF_002250075.1_ASM225007v1_genomic	NZ_CP016893.1	1144272	2401718	3.1292	1	0	0	0	1	1	1	1	1	1	1	1
GCF_002257585.1_ASM225758v1_genomic	NZ_CP022743.1	866323	3713890	3.1214	1	0	0	1	0	0	0	1	1	1	1	1
GCF_002285495.1_ASM228549v1_genomic	NZ_CP016786.1	285175	2455019	3.1131	1	0	0	0	1	1	1	1	1	1	1	1
GCF_002310295.2_ASM231029v2_genomic	NZ_CP023313.2	645010	2690715	2.0264	1	0	0	1	0	0	0	0	0	0	0	0
GCF_002310455.2_ASM231045v2_genomic	NZ_CP023314.2	654175	2680191	2.0262	1	0	0	1	0	0	0	0	0	0	0	0
GCF_002312985.1_ASM231298v1_genomic	NZ_CP023410.1	330069	504335	3.1125	1	0	0	0	1	1	1	1	1	1	1	1
GCF_002327185.1_ASM232718v1_genomic	NZ_CP018624.1	156901	2341421	3.115	1	0	0	0	1	1	1	1	1	1	1	0
GCF_002327205.1_ASM232720v1_genomic	NZ_CP018630.1	279798	2665200	3.115	1	0	0	0	1	1	1	1	1	1	1	0
GCF_002355295.1_ASM235529v1_genomic	NZ_CP023465.1	284779	4946194	6.2088	1	1	1	1	1	1	1	1	1	1	1	1
GCF_002355455.1_ASM235545v1_genomic	NZ_AP017375.1	330208	5195813	4.2041	3	0	0	0	0	0	0	1	1	1	1	1
GCF_002355775.1_ASM235577v1_genomic	NZ_AP017624.1	3214362	3215898	1.0099	1	0	0	0	0	0	0	0	0	0	0	0
GCF_002356215.1_ASM235621v1_genomic	NZ_AP017959.1	2557058	2560755	2.1673	1	0	0	0	0	0	0	1	1	1	1	1
GCF_002368255.1_ASM236825v1_genomic	NZ_AP018203.1	561384	5200549	3.1757	2	0	0	0	0	0	0	1	1	1	1	1
GCF_002368355.1_ASM236835v1_genomic	NZ_AP018281.1	3493531	3497236	2.1665	1	0	0	0	0	0	0	1	1	1	1	1
GCF_002368395.1_ASM236839v1_genomic	NZ_AP018254.1	2987904	2991714	2.1589	1	0	0	0	0	0	0	1	1	1	1	1
GCF_002368455.1_ASM236845v1_genomic	NZ_AP018255.1	4423422	8930303	3.1755	2	0	0	0	0	0	0	1	1	1	1	1
GCF_002591275.1_ASM259127v1_genomic	NZ_CP023968.1	788319	1954318	3.1238	1	0	0	1	0	0	0	1	1	1	1	1
GCF_002752675.1_ASM275267v1_genomic	NZ_CP024608.1	3588281	6293860	7.3623	2	0	0	0	0	0	0	4	4	4	4	4
GCF_002754935.1_ASM275493v1_genomic	NZ_CP018092.1	711843	715500	2.1761	1	0	0	0	0	0	0	1	1	1	1	1
GCF_002770595.1_ASM277059v1_genomic	NZ_CP022986.1	551296	837270	4.1368	2	0	0	1	0	0	0	1	1	1	1	1
GCF_002777255.1_ASM277725v1_genomic	NZ_CP017634.1	1620580	1625301	3.1225	1	0	0	0	1	1	1	1	1	1	1	1
GCF_002795845.1_ASM279584v1_genomic	NZ_CP011797.1	1954252	3328337	3.1456	1	0	0	0	1	1	1	1	1	1	1	1
GCF_002804065.1_ASM280406v1_genomic	NZ_CP024955.1	57280	2643422	3.1235	1	0	0	0	1	1	1	1	1	1	1	1
GCF_002813575.1_ASM281357v1_genomic	NZ_CP024785.1	1693265	5069959	5.2078	3	0	0	1	0	0	0	1	1	1	1	1
GCF_002831665.1_ASM283166v1_genomic	NZ_CP025118.1	2726837	3236409	5.1903	1	1	2	2	0	0	0	1	1	1	1	1
GCF_002847385.1_ASM284738v1_genomic	NZ_CP025298.1	871015	2067879	4.0573	1	1	1	1	0	0	0	0	0	0	0	0
GCF_002848365.2_ASM284836v2_genomic	NZ_CP025491.2	2588492	2592898	3.1062	1	0	0	1	0	0	0	1	1	1	1	1
GCF_002865585.1_ASM286558v1_genomic	NZ_CP025581.1	2028327	2032178	2.0937	1	0	0	0	0	0	0	1	1	1	1	1
GCF_002865745.1_ASM286574v1_genomic	NZ_CP013843.1	148748	3734073	3.1211	1	0	0	0	1	1	1	1	1	1	1	1
GCF_002865765.1_ASM286576v1_genomic	NZ_CP013849.1	148911	3704931	3.1215	1	0	0	0	1	1	1	1	1	1	1	1
GCF_002865805.1_ASM286580v1_genomic	NZ_CP013841.1	149908	3693396	3.1211	1	0	0	0	1	1	1	1	1	1	1	1
GCF_002865845.1_ASM286584v1_genomic	NZ_CP013847.1	148784	3905614	3.1205	1	0	0	0	1	1	1	1	1	1	1	1
GCF_002866045.1_ASM286604v1_genomic	NZ_CP014151.1	181154	3717273	3.1208	1	0	0	0	1	1	1	1	1	1	1	1
GCF_002866125.1_ASM286612v1_genomic	NZ_CP014219.1	154951	3748950	3.1212	1	0	0	0	1	1	1	1	1	1	1	1
GCF_002866225.1_ASM286622v1_genomic	NZ_CP014174.1	154521	3817895	3.1212	1	0	0	0	1	1	1	1	1	1	1	1
GCF_002886065.1_ASM288606v1_genomic	NZ_CP025778.1	813651	1349385	2.1123	1	0	0	0	0	0	0	1	1	1	1	1
GCF_002896855.1_ASM289685v1_genomic	NZ_CP021850.1	198503	203682	3.1267	1	0	0	0	1	1	1	1	1	1	1	1
GCF_002896875.1_ASM289687v1_genomic	NZ_CP023278.1	2373773	6298841	4.1921	2	0	0	1	0	0	0	1	1	1	1	1
GCF_002949735.1_ASM294973v1_genomic	NZ_CP026681.1	979859	3483386	3.1761	2	0	0	0	0	0	0	1	1	1	1	1
GCF_002949795.1_ASM294979v1_genomic	NZ_CP026692.1	1675288	2348240	3.1751	2	0	0	0	0	0	0	1	1	1	1	1
GCF_002950945.1_ASM295094v1_genomic	NZ_CP012673.1	11537692	11543190	4.1376	2	0	0	0	1	1	0	1	1	1	1	1
GCF_002953415.1_ASM295341v1_genomic	NZ_CP026516.1	2143991	2144849	1.0193	1	0	0	0	0	0	0	0	0	0	0	0
GCF_003013635.1_ASM301363v1_genomic	NZ_CP027782.1	2057050	2060476	2.0849	1	0	0	0	0	0	0	1	1	1	1	1
GCF_003015185.1_ASM301518v1_genomic	NZ_CP027860.1	516031	4309331	4.1742	1	1	1	0	1	1	1	1	1	1	1	1
GCF_003017145.1_ASM301714v1_genomic	NZ_CP027777.1	574133	1271426	3.1193	1	0	0	0	1	1	1	1	1	1	1	1
GCF_003017195.1_ASM301719v1_genomic	NZ_CP027778.1	1161167	2862089	3.1193	1	0	0	0	1	1	1	1	1	1	1	1
GCF_003017225.1_ASM301722v1_genomic	NZ_CP027779.1	872329	999315	3.1196	1	0	0	0	1	1	1	1	1	1	1	1
GCF_003019735.1_ASM301973v1_genomic	NZ_CP020664.1	3000619	3170178	3.1895	2	0	0	0	0	0	0	1	1	1	1	1
GCF_003028855.1_ASM302885v1_genomic	NZ_CP028324.1	3089203	3654016	6.3651	2	0	0	0	0	0	0	4	4	4	4	4
GCF_003030345.1_ASM303034v1_genomic	NZ_CP028158.1	4972039	4975609	2.0813	1	0	0	0	0	0	0	1	1	1	1	1
GCF_003030385.1_ASM303038v1_genomic	NZ_CP028159.1	3817132	3820702	2.0807	1	0	0	0	0	0	0	1	1	1	1	1
GCF_003054475.1_ASM305447v1_genomic	NZ_CP020114.1	2418263	2422043	2.1555	1	0	0	0	0	0	0	1	1	1	1	1
GCF_003055625.1_ASM305562v1_genomic	NZ_CP028811.1	2041223	2322479	3.19	1	0	0	0	0	0	0	2	2	2	2	2
GCF_003058345.1_ASM305834v1_genomic	NZ_CP028842.1	154743	3647181	3.1212	1	0	0	0	1	1	1	1	1	1	1	1
GCF_003058445.1_ASM305844v1_genomic	NZ_CP028859.1	154723	3708988	3.1212	1	0	0	0	1	1	1	1	1	1	1	1
GCF_003076475.1_ASM307647v1_genomic	NZ_CP020919.1	4061556	4065328	2.1066	1	0	0	0	0	0	0	1	1	1	1	1
GCF_003096035.1_ASM309603v1_genomic	NZ_CP029186.1	3631039	3781909	4.2084	2	0	0	0	0	0	0	2	2	2	2	2
GCF_003097535.1_ASM309753v1_genomic	NZ_CP029187.1	2178660	3176837	3.1902	1	0	0	0	0	0	0	2	2	2	2	2
GCF_003143515.1_ASM314351v1_genomic	NZ_CP029343.1	297777	4492667	5.3472	1	0	0	0	0	0	0	4	4	4	4	4
GCF_003143555.1_ASM314355v1_genomic	NZ_CP029347.1	702862	1897888	3.0748	1	0	1	0	1	1	1	0	0	0	0	0
GCF_003173015.1_ASM317301v1_genomic	NZ_CP029494.1	1623244	2535702	2.0889	1	0	0	0	0	0	0	1	1	1	1	1
GCF_003269425.1_ASM326942v1_genomic	NZ_CP030104.1	2574595	2579110	3.1368	1	0	1	1	0	0	0	1	1	1	1	1
GCF_003286425.2_ASM328642v2_genomic	NZ_CP043451.1	3414523	5310114	3.1209	1	0	0	1	0	0	0	1	1	1	1	1
GCF_003290445.1_ASM329044v1_genomic	NZ_CP021781.1	1329109	1419027	2.1128	1	0	0	0	0	0	0	1	1	1	1	1
GCF_003315755.1_ASM331575v1_genomic	NZ_CP030775.1	3287347	3501631	3.1168	1	0	0	0	1	1	1	1	1	1	1	1
GCF_003350945.1_ASM335094v1_genomic	NZ_CP028149.1	2805787	2988261	3.1121	1	0	0	0	1	1	1	1	1	1	1	1
GCF_003352045.1_ASM335204v1_genomic	NZ_CP025815.1	2499598	2504526	3.1576	1	0	0	0	1	1	1	1	1	1	1	1
GCF_003352065.1_ASM335206v1_genomic	NZ_CP025803.1	2317330	2321060	2.1151	1	0	0	0	0	0	0	1	1	1	1	1
GCF_003391395.1_ASM339139v1_genomic	NZ_CP024190.1	2729017	2733954	2.1383	1	0	0	0	0	0	0	1	1	1	1	1
GCF_003391415.1_ASM339141v1_genomic	NZ_CP025779.1	2786377	2791314	2.1383	1	0	0	0	0	0	0	1	1	1	1	1
GCF_003444775.1_ASM344477v1_genomic	NZ_CP021083.1	50024	54452	2.094	1	0	0	0	0	0	0	1	1	1	1	1
GCF_003574965.1_ASM357496v1_genomic	NZ_CP032317.1	148012	3999244	7.2097	3	2	2	1	0	0	0	1	1	1	1	1
GCF_003576455.2_ASM357645v2_genomic	NZ_CP032869.1	3512045	6206851	3.1226	1	0	0	1	0	0	0	1	1	1	1	1
GCF_003585765.1_ASM358576v1_genomic	NZ_CP021235.1	958224	4685798	7.216	3	1	2	1	0	0	0	1	1	1	1	1
GCF_003590565.1_ASM359056v1_genomic	NZ_CP023642.1	3131781	3270653	2.0275	1	0	0	1	0	0	0	0	0	0	0	0
GCF_003600355.1_ASM360035v1_genomic	NZ_CP032416.1	162378	1763335	3.1182	1	0	0	0	1	1	1	1	1	1	1	1
GCF_003606265.1_ASM360626v1_genomic	NZ_CP023671.1	2048253	2204964	3.116	1	0	0	0	1	1	1	1	1	1	1	1
GCF_003609695.1_ASM360969v1_genomic	NZ_AP018496.1	2726949	2731886	2.1383	1	0	0	0	0	0	0	1	1	1	1	1
GCF_003711105.1_ASM371110v1_genomic	NZ_CP023865.1	6138889	6142455	2.0809	1	0	0	0	0	0	0	1	1	1	1	1
GCF_003718715.1_ASM371871v1_genomic	NZ_CP033465.1	157299	1222863	3.1156	1	0	0	0	1	1	1	1	1	1	1	1
GCF_003722335.1_ASM372233v1_genomic	NZ_CP026100.1	2677604	4605130	6.2319	2	1	1	2	0	0	0	2	2	2	2	2
GCF_003797775.2_ASM379777v2_genomic	NZ_CP060725.1	526964	3705203	6.1536	1	2	1	1	0	0	0	1	1	1	1	1
GCF_003815955.1_ASM381595v1_genomic	NZ_CP033931.1	1125804	1129523	2.1058	1	0	0	0	0	0	0	1	1	1	1	1
GCF_003815995.1_ASM381599v1_genomic	NZ_CP033934.1	1385579	2732264	3.1238	1	0	0	1	0	0	0	1	1	1	1	1
GCF_003856435.1_ASM385643v1_genomic	NZ_CP034122.1	653180	2582374	2.0264	1	0	0	1	0	0	0	0	0	0	0	0
GCF_003860405.1_ASM386040v1_genomic	NZ_CP034170.1	631861	635645	2.0949	1	0	0	0	0	0	0	1	1	1	1	1
GCF_003860505.1_ASM386050v1_genomic	NZ_CP034158.1	1957697	2160241	4.2105	1	1	1	0	0	0	0	2	2	2	2	2
GCF_003945305.1_ASM394530v1_genomic	NZ_AP019314.1	424858	562491	3.1896	2	0	0	0	0	0	0	1	1	1	1	1
GCF_003967015.1_ASM396701v1_genomic	NZ_AP017560.1	788320	4537640	2.1407	1	0	0	0	0	0	0	1	1	1	1	1
GCF_004006395.2_ASM400639v2_genomic	NZ_CP029758.2	194958	3016286	3.1139	1	0	0	0	1	1	1	1	1	1	1	1
GCF_004006475.1_ASM400647v1_genomic	NZ_CP030063.1	1893774	2192499	3.1178	1	0	0	0	1	1	1	1	1	1	1	1
GCF_004101825.1_ASM410182v1_genomic	NZ_CP034358.1	832976	1006264	3.116	1	0	0	0	1	1	1	1	1	1	1	1
GCF_004103695.1_ASM410369v1_genomic	NZ_CP035280.1	202820	1222306	5.1557	1	0	0	1	1	1	1	1	1	1	1	1
GCF_004103755.1_ASM410375v1_genomic	NZ_CP035283.1	1322654	2053480	4.145	1	0	0	0	2	1	2	1	1	1	1	1
GCF_004135755.1_ASM413575v1_genomic	NZ_CP012672.1	11539822	11544252	3.1119	2	0	0	0	0	0	0	1	1	1	1	1
GCF_004168365.1_ASM416836v1_genomic	NZ_CP035704.1	3688000	3694025	4.1931	1	1	1	0	1	1	1	1	1	1	1	1
GCF_004328885.1_ASM432888v1_genomic	NZ_CP027286.1	280209	2464301	3.115	1	0	0	0	1	1	1	1	1	1	1	0
GCF_004353525.1_ASM435352v2_genomic	NZ_CP085524.1	2864412	2867896	2.1044	1	0	0	0	0	0	0	1	1	1	1	1
GCF_004421005.1_ASM442100v1_genomic	NZ_CP038026.1	245543	814878	5.3041	2	0	0	0	0	0	0	3	3	3	3	3
GCF_004564155.1_ASM456415v1_genomic	NZ_CP038254.1	709125	713563	3.1074	1	0	0	1	0	0	0	1	1	1	1	1
GCF_004564375.1_ASM456437v1_genomic	NZ_CP038267.1	316675	320418	2.0962	1	0	0	0	0	0	0	1	1	1	1	1
GCF_005145085.1_ASM514508v1_genomic	NZ_CP039705.1	2061074	2275294	3.1169	1	0	0	0	1	1	1	1	1	1	1	1
GCF_005166025.1_ASM516602v1_genomic	NZ_CP028923.1	3911519	3943615	2.024	1	0	0	1	0	0	0	0	0	0	0	0
GCF_005406185.2_ASM540618v2_genomic	NZ_CP053223.1	550471	554943	2.0885	1	0	0	0	0	0	0	1	1	1	1	1
GCF_005473905.2_ASM547390v2_genomic	NZ_CP061336.1	213326	1392505	3.1169	1	0	0	0	1	1	1	1	1	1	1	1
GCF_005938645.2_ASM593864v2_genomic	NZ_CP042171.1	1935998	5015761	5.1829	1	1	1	2	0	0	0	1	1	1	1	1
GCF_005943945.1_ASM594394v1_genomic	NZ_CP040710.1	654161	3437886	5.1546	1	1	1	1	0	0	0	1	1	1	1	1
GCF_005954665.1_ASM595466v1_genomic	NZ_CP040656.1	2665314	5841504	3.0572	1	1	1	1	0	0	0	0	0	0	0	0
GCF_006016075.1_ASM601607v1_genomic	NZ_CP040093.1	339289	1342383	4.1862	1	0	0	1	1	1	1	1	1	1	1	1
GCF_006351925.1_ASM635192v1_genomic	NZ_CP040924.1	3189144	3319305	3.1183	1	0	0	0	1	1	1	1	1	1	1	1
GCF_006352025.1_ASM635202v1_genomic	NZ_CP040936.1	147802	3298800	5.1572	3	1	1	0	0	0	0	1	1	1	1	1
GCF_006363875.1_ASM636387v1_genomic	NZ_CP041017.1	694266	698738	2.0889	1	0	0	0	0	0	0	1	1	1	1	1
GCF_006742065.1_ASM674206v1_genomic	NZ_AP019716.1	248621	466641	3.1164	1	0	0	0	1	1	1	1	1	1	1	1
GCF_006974125.1_ASM697412v1_genomic	NZ_CP037858.1	2955831	4071590	4.0573	1	1	1	1	0	0	0	0	0	0	0	0
GCF_007197775.1_ASM719777v1_genomic	NZ_CP041638.1	1363623	2863450	3.0736	1	1	1	1	1	1	1	0	0	0	0	0
GCF_007748075.1_ASM774807v1_genomic	NZ_CP036280.1	1707020	1708544	1.0077	1	0	0	0	0	0	0	0	0	0	0	0
GCF_007752345.1_ASM775234v1_genomic	NZ_CP036299.1	2142661	4478110	4.2142	1	0	1	0	0	0	0	2	2	2	2	2
GCF_007971525.1_ASM797152v1_genomic	NZ_CP042437.1	3502999	6074071	3.1218	1	0	0	1	0	0	0	1	1	1	1	1
GCF_008247605.1_ASM824760v1_genomic	NZ_CP043420.1	2344963	2349602	3.1177	1	0	0	0	1	1	1	1	1	1	1	1
GCF_008274825.1_ASM827482v1_genomic	NZ_CP030848.1	155817	3907683	5.1501	1	1	1	2	0	0	0	1	1	1	1	1
GCF_008298035.1_ASM829803v1_genomic	NZ_CP042910.1	1179608	4244449	3.1061	1	0	0	1	0	0	0	1	1	1	1	1
GCF_008330245.1_ASM833024v1_genomic	NZ_CP022938.1	692234	1192524	2.1099	1	0	0	0	0	0	0	1	1	1	1	1
GCF_008330265.1_ASM833026v1_genomic	NZ_CP022940.1	692123	1192340	2.1099	1	0	0	0	0	0	0	1	1	1	1	1
GCF_008330285.1_ASM833028v1_genomic	NZ_CP022941.1	691953	1192230	2.1099	1	0	0	0	0	0	0	1	1	1	1	1
GCF_008330305.1_ASM833030v1_genomic	NZ_CP022942.1	692067	1192350	2.1099	1	0	0	0	0	0	0	1	1	1	1	1
GCF_008330325.1_ASM833032v1_genomic	NZ_CP022943.1	692060	1192342	2.1099	1	0	0	0	0	0	0	1	1	1	1	1
GCF_008330345.1_ASM833034v1_genomic	NZ_CP022944.1	692001	1192287	2.1099	1	0	0	0	0	0	0	1	1	1	1	1
GCF_008330365.1_ASM833036v1_genomic	NZ_CP022945.1	691971	1192233	2.1099	1	0	0	0	0	0	0	1	1	1	1	1
GCF_008330385.1_ASM833038v1_genomic	NZ_CP022946.1	691892	1192172	2.1099	1	0	0	0	0	0	0	1	1	1	1	1
GCF_008330405.1_ASM833040v1_genomic	NZ_CP022947.1	691969	1192249	2.1099	1	0	0	0	0	0	0	1	1	1	1	1
GCF_008330425.1_ASM833042v1_genomic	NZ_CP022949.1	692043	1192340	2.1099	1	0	0	0	0	0	0	1	1	1	1	1
GCF_008330445.1_ASM833044v1_genomic	NZ_CP022950.1	692130	1192425	2.1099	1	0	0	0	0	0	0	1	1	1	1	1
GCF_008330465.1_ASM833046v1_genomic	NZ_CP022953.1	691960	1192248	2.1099	1	0	0	0	0	0	0	1	1	1	1	1
GCF_008330485.1_ASM833048v1_genomic	NZ_CP022948.1	691905	1192164	2.1099	1	0	0	0	0	0	0	1	1	1	1	1
GCF_008330505.1_ASM833050v1_genomic	NZ_CP022952.1	692019	1192306	2.1099	1	0	0	0	0	0	0	1	1	1	1	1
GCF_008330525.1_ASM833052v1_genomic	NZ_CP022939.1	692073	1192363	2.1099	1	0	0	0	0	0	0	1	1	1	1	1
GCF_008330545.1_ASM833054v1_genomic	NZ_CP022951.1	692077	1192377	2.1099	1	0	0	0	0	0	0	1	1	1	1	1
GCF_008369765.1_ASM836976v1_genomic	NZ_CP043550.1	414948	978032	2.1121	1	0	0	0	0	0	0	1	1	1	1	1
GCF_008386235.1_ASM838623v1_genomic	NZ_CP040671.1	827520	831273	2.1853	1	0	0	0	0	0	0	1	1	1	1	1
GCF_008705175.1_ASM870517v1_genomic	NZ_CP043998.1	224348	452776	3.1126	1	0	0	0	1	1	1	1	1	1	1	0
GCF_008761635.1_ASM876163v1_genomic	NZ_CP044344.1	1122503	1126300	2.0926	1	0	0	0	0	0	0	1	1	1	1	1
GCF_009363575.1_ASM936357v1_genomic	NZ_CP045389.1	1381704	1386335	4.1317	1	1	0	0	0	0	0	1	1	1	1	1
GCF_009363615.1_ASM936361v1_genomic	NZ_CP045385.1	616013	619724	2.1146	1	0	0	0	0	0	0	1	1	1	1	1
GCF_009363655.1_ASM936365v1_genomic	NZ_CP045393.1	2944427	2949033	4.1344	1	1	0	0	0	0	0	1	1	1	1	1
GCF_009363715.1_ASM936371v1_genomic	NZ_CP045404.1	2776600	2781206	4.1345	1	1	0	0	0	0	0	1	1	1	1	1
GCF_009498015.1_ASM949801v1_genomic	NZ_CP034058.1	1760112	3009676	3.1775	2	0	0	0	0	0	0	1	1	1	1	1
GCF_009618035.1_ASM961803v1_genomic	NZ_AP021867.1	875104	2036260	4.0576	1	1	1	1	0	0	0	0	0	0	0	0
GCF_009650315.1_ASM965031v1_genomic	NZ_CP033247.1	257888	510430	3.1168	1	0	0	0	1	1	1	1	1	1	1	1
GCF_009650335.1_ASM965033v1_genomic	NZ_CP033249.1	257891	510433	3.1168	1	0	0	0	1	1	1	1	1	1	1	1
GCF_009676405.1_ASM967640v1_genomic	NZ_CP040430.1	859292	2107973	4.0572	1	1	1	1	0	0	0	0	0	0	0	0
GCF_009676445.1_ASM967644v1_genomic	NZ_CP040432.1	867794	2268710	4.0576	1	1	1	1	0	0	0	0	0	0	0	0
GCF_009676465.1_ASM967646v1_genomic	NZ_CP040433.1	833350	2035057	4.057	1	1	1	1	0	0	0	0	0	0	0	0
GCF_009676485.1_ASM967648v1_genomic	NZ_CP040434.1	871104	1960697	4.0568	1	1	1	1	0	0	0	0	0	0	0	0
GCF_009676505.1_ASM967650v1_genomic	NZ_CP040436.1	825176	2034964	4.0573	1	1	1	1	0	0	0	0	0	0	0	0
GCF_009707485.1_ASM970748v1_genomic	NZ_CP046121.1	910237	913998	2.0802	1	0	0	0	0	0	0	1	1	1	1	1
GCF_009730675.1_ASM973067v1_genomic	NZ_CP046374.1	1237945	1241729	2.1052	1	0	0	0	0	0	0	1	1	1	1	1
GCF_009792235.1_ASM979223v1_genomic	NZ_CP046973.1	1519484	1523080	2.1701	1	0	0	0	0	0	0	1	1	1	1	1
GCF_009792295.1_ASM979229v1_genomic	NZ_CP039934.1	3364588	3368213	2.102	1	0	0	0	0	0	0	1	1	1	1	1
GCF_009796305.1_ASM979630v1_genomic	NZ_CP046996.1	215619	219122	2.1091	1	0	0	0	0	0	0	1	1	1	1	1
GCF_009796745.1_ASM979674v1_genomic	NZ_CP047024.1	3262045	3267025	3.1607	1	0	0	0	1	1	1	1	1	1	1	1
GCF_009857175.1_ASM985717v1_genomic	NZ_CP047310.1	834002	1923847	4.0569	1	1	1	1	0	0	0	0	0	0	0	0
GCF_009858215.1_ASM985821v1_genomic	NZ_CP047394.1	1279217	1411676	3.1146	1	0	0	0	1	1	1	1	1	1	1	1
GCF_009873495.1_ASM987349v1_genomic	NZ_CP046703.1	1028745	3700929	4.1892	2	0	0	1	0	0	0	1	1	1	1	1
GCF_009901525.1_ASM990152v1_genomic	NZ_CP019288.1	119410	4106723	6.1916	1	1	2	3	0	0	0	1	1	1	1	1
GCF_009905255.1_ASM990525v1_genomic	NZ_CP047602.1	15028	1703179	3.1305	1	0	0	0	1	1	1	1	1	1	1	1
GCF_009906935.1_ASM990693v1_genomic	NZ_CP047647.1	540934	4549603	7.2063	3	2	2	1	0	0	0	1	1	1	1	1
GCF_009913235.1_ASM991323v1_genomic	NZ_CP047897.1	322231	4263251	11.2624	5	1	2	3	0	0	0	1	1	1	1	1
GCF_010232785.1_ASM1023278v1_genomic	NZ_CP044002.1	181466	1539717	2.1121	1	0	0	0	0	0	0	1	1	1	1	1
GCF_010232985.1_ASM1023298v1_genomic	NZ_CP044003.1	181465	1539715	2.1121	1	0	0	0	0	0	0	1	1	1	1	1
GCF_010233165.1_ASM1023316v1_genomic	NZ_CP044004.1	181491	1540145	2.1121	1	0	0	0	0	0	0	1	1	1	1	1
GCF_010233385.1_ASM1023338v1_genomic	NZ_CP044005.1	181486	1539874	2.1121	1	0	0	0	0	0	0	1	1	1	1	1
GCF_010728525.1_ASM1072852v1_genomic	NZ_AP022572.1	3549821	3554758	2.138	1	0	0	0	0	0	0	1	1	1	1	1
GCF_011058315.1_ASM1105831v1_genomic	NZ_CP049298.1	1010831	2918571	5.1613	1	0	1	1	0	0	0	1	1	1	1	1
GCF_011064265.1_ASM1106426v1_genomic	NZ_CP049329.1	1143688	3520370	3.1805	1	0	0	0	0	0	0	2	2	2	2	2
GCF_011326135.1_ASM1132613v1_genomic	NZ_CP046948.1	749528	1512354	3.0716	1	1	1	0	1	1	1	0	0	0	0	0
GCF_011751865.2_ASM1175186v2_genomic	NZ_CP061770.1	674191	675022	1.0179	1	0	0	0	0	0	0	0	0	0	0	0
GCF_012222825.1_ASM1222282v1_genomic	NZ_CP038017.1	1015746	1061326	2.1112	1	0	0	0	0	0	0	1	1	1	1	1
GCF_012222965.1_ASM1222296v1_genomic	NZ_CP038241.1	625369	675334	2.1115	1	0	0	0	0	0	0	1	1	1	1	1
GCF_012224145.1_ASM1222414v1_genomic	NZ_CP041030.1	844223	1432489	2.1121	1	0	0	0	0	0	0	1	1	1	1	1
GCF_012224465.1_ASM1222446v1_genomic	NZ_CP043424.1	1329229	1419147	2.1128	1	0	0	0	0	0	0	1	1	1	1	1
GCF_012272695.1_ASM1227269v1_genomic	NZ_CP050902.1	1930671	1934465	2.0934	1	0	0	0	0	0	0	1	1	1	1	1
GCF_012273015.1_ASM1227301v1_genomic	NZ_CP050954.1	272305	4134417	8.2303	4	2	2	1	0	0	0	1	1	1	1	1
GCF_012295525.1_ASM1229552v1_genomic	NZ_CP051167.1	1185621	1189554	2.1637	1	0	0	0	0	0	0	1	1	1	1	1
GCF_012295615.1_ASM1229561v1_genomic	NZ_CP051183.1	3487290	3489758	2.038	1	0	0	0	1	1	1	0	0	0	0	0
GCF_012849215.1_ASM1284921v1_genomic	NZ_CP051682.1	1845661	4548585	3.1219	1	0	0	1	0	0	0	1	1	1	1	1
GCF_013177315.1_ASM1317731v1_genomic	NZ_CP053661.1	451951	3790350	3.1772	2	0	0	0	0	0	0	1	1	1	1	1
GCF_013343175.2_ASM1334317v2_genomic	NZ_CP039119.2	176884	180656	2.1052	1	0	0	0	0	0	0	1	1	1	1	1
GCF_013343235.1_ASM1334323v1_genomic	NZ_CP040094.1	503854	4129725	3.1763	2	0	0	0	0	0	0	1	1	1	1	1
GCF_013347265.1_ASM1334726v1_genomic	NZ_CP054612.1	1808059	1808839	1.0123	1	0	0	0	0	0	0	0	0	0	0	0
GCF_013364275.1_ASM1336427v1_genomic	NZ_CP054932.1	4355701	4359205	2.0788	1	0	0	0	0	0	0	1	1	1	1	1
GCF_013393905.1_ASM1339390v1_genomic	NZ_CP040272.1	6039355	6928693	3.1761	2	0	0	0	0	0	0	1	1	1	1	1
GCF_013393925.1_ASM1339392v1_genomic	NZ_CP040281.1	1054704	4358865	4.1893	2	0	0	1	0	0	0	1	1	1	1	1
GCF_013393945.1_ASM1339394v1_genomic	NZ_CP040297.1	2856970	3180379	3.176	2	0	0	0	0	0	0	1	1	1	1	1
GCF_013394105.1_ASM1339410v1_genomic	NZ_CP041326.1	1798953	1893315	2.1129	1	0	0	0	0	0	0	1	1	1	1	1
GCF_013394595.1_ASM1339459v1_genomic	NZ_CP053348.1	3819800	3824433	3.1378	1	0	1	1	0	0	0	1	1	1	1	1
GCF_013394675.1_ASM1339467v1_genomic	NZ_CP053352.1	3551901	3560695	4.1555	1	1	1	2	0	0	0	1	1	1	1	1
GCF_013457195.1_ASM1345719v1_genomic	NZ_CP059135.1	591401	595174	2.1052	1	0	0	0	0	0	0	1	1	1	1	1
GCF_013466985.1_ASM1346698v1_genomic	NZ_CP059164.1	2326733	2330499	2.0922	1	0	0	0	0	0	0	1	1	1	1	1
GCF_013781885.1_ASM1378188v1_genomic	NZ_CP059378.1	3929188	4202535	3.1146	1	0	0	0	1	1	0	1	1	1	1	0
GCF_013874595.1_ASM1387459v1_genomic	NZ_CP059431.1	2111329	2114964	2.0947	1	0	0	0	0	0	0	1	1	1	1	1
GCF_014041915.1_ASM1404191v1_genomic	NZ_CP059472.1	226350	670158	4.1912	2	0	0	0	0	0	0	2	2	2	2	2
GCF_014068615.1_ASM1406861v1_genomic	NZ_CP059677.1	153866	3701054	3.1206	1	0	0	0	1	1	1	1	1	1	1	1
GCF_014083965.1_ASM1408396v1_genomic	NZ_CP046588.1	819209	2013392	4.0572	1	1	1	1	0	0	0	0	0	0	0	0
GCF_014109805.1_ASM1410980v1_genomic	NZ_CP059400.1	3066332	3070746	3.107	1	0	0	1	0	0	0	1	1	1	1	1
GCF_014109825.1_ASM1410982v1_genomic	NZ_CP059576.1	1335471	2786137	4.1764	1	0	0	1	0	0	0	2	2	2	2	2
GCF_014117325.1_ASM1411732v1_genomic	NZ_CP059732.1	245536	246430	1.0105	1	0	0	0	0	0	0	0	0	0	0	0
GCF_014127485.1_ASM1412748v1_genomic	NZ_CP059903.1	2283189	2286965	2.0935	1	0	0	0	0	0	0	1	1	1	1	1
GCF_014131795.1_ASM1413179v1_genomic	NZ_CP040626.1	3455916	3673936	3.1164	1	0	0	0	1	1	1	1	1	1	1	1
GCF_014217565.1_ASM1421756v1_genomic	NZ_CP043661.1	7871188	7875165	2.0938	1	0	0	0	0	0	0	1	1	1	1	1
GCF_014263395.1_ASM1426339v1_genomic	NZ_CP058321.1	2981700	2986351	3.119	1	0	0	0	1	1	1	1	1	1	1	1
GCF_014489555.1_ASM1448955v1_genomic	NZ_CP060784.1	1213377	3378304	4.0802	3	1	1	0	0	0	0	0	0	0	0	0
GCF_014673475.1_ASM1467347v1_genomic	NZ_CP050509.1	3964060	5080156	4.1475	1	0	0	0	2	2	2	1	1	1	1	1
GCF_014692875.1_ASM1469287v1_genomic	NZ_CP061171.1	1944584	4588959	5.183	1	1	1	1	0	0	0	1	1	1	1	1
GCF_014764385.1_ASM1476438v1_genomic	NZ_CP061714.1	223788	2185117	4.1736	1	2	1	0	0	0	0	1	1	1	1	1
GCF_014779555.2_ASM1477955v2_genomic	NZ_CP094357.1	286146	4946742	6.2086	1	1	1	1	1	1	1	1	1	1	1	1
GCF_014840935.1_ASM1484093v1_genomic	NZ_CP062005.1	3319844	3324579	3.1186	1	0	0	0	1	1	1	1	1	1	1	1
GCF_015074805.1_ASM1507480v1_genomic	NZ_CP060036.1	705853	710325	2.0884	1	0	0	0	0	0	0	1	1	1	1	1
GCF_015101885.1_ASM1510188v1_genomic	NZ_CP062941.1	2697358	4073630	5.3487	1	0	0	0	0	0	0	4	4	4	4	4
GCF_015191005.1_ASM1519100v1_genomic	NZ_CP040442.1	568191	663852	3.1422	1	1	1	0	0	0	0	1	1	1	1	1
GCF_015689335.1_ASM1568933v1_genomic	NZ_CP065053.1	4371493	7375066	7.363	2	0	0	0	0	0	0	4	4	4	4	4
GCF_015767635.1_ASM1576763v1_genomic	NZ_CP065230.1	3161792	3166470	3.1174	1	0	0	0	1	1	1	1	1	1	1	1
GCF_016027155.1_ASM1602715v1_genomic	NZ_CP065677.1	899472	1071490	3.1126	1	0	0	0	1	1	1	1	1	1	1	1
GCF_016134045.1_ASM1613404v1_genomic	NZ_CP065915.1	1400900	1405536	4.1157	1	1	0	0	0	0	0	1	1	1	1	1
GCF_016406125.1_ASM1640612v1_genomic	NZ_CP066339.1	581955	1671994	3.1267	1	0	0	0	1	1	1	1	1	1	1	1
GCF_016615815.1_ASM1661581v1_genomic	NZ_CP067112.1	478262	2282919	3.143	1	1	0	0	0	0	0	1	1	1	1	1
GCF_016615955.1_ASM1661595v1_genomic	NZ_CP067113.1	363666	368496	3.1616	1	0	0	0	1	1	1	1	1	1	1	1
GCF_016657085.1_ASM1665708v1_genomic	NZ_CP067432.1	89594	1403200	4.1351	2	0	0	1	0	0	0	1	1	1	1	1
GCF_016659185.1_ASM1665918v1_genomic	NZ_CP067993.1	815627	1992335	4.057	1	1	1	1	0	0	0	0	0	0	0	0
GCF_016694815.1_ASM1669481v1_genomic	NZ_CP067044.1	1031424	4821118	3.1235	1	0	0	1	0	0	0	1	1	1	1	1
GCF_016757735.1_ASM1675773v1_genomic	NZ_CP068439.1	1128502	1328583	4.1742	1	1	2	1	0	0	0	1	1	1	1	1
GCF_016798345.1_ASM1679834v1_genomic	NZ_CP068960.1	141043	3604323	3.1212	1	0	0	0	1	1	1	1	1	1	1	1
GCF_016803475.1_ASM1680347v1_genomic	NZ_CP059075.1	2753076	2756861	2.1054	1	0	0	0	0	0	0	1	1	1	1	1
GCF_016804365.1_ASM1680436v1_genomic	NZ_CP044434.1	117652	2137861	3.1235	1	0	0	0	1	1	1	1	1	1	1	1
GCF_016838665.1_ASM1683866v1_genomic	NZ_CP069280.1	149155	3881023	3.1205	1	0	0	0	1	1	1	1	1	1	1	1
GCF_016864015.1_ASM1686401v1_genomic	NZ_CP045067.1	1675283	1681491	3.1382	1	1	1	1	0	0	0	1	1	1	1	1
GCF_016864235.1_ASM1686423v1_genomic	NZ_CP045732.1	2852611	2856112	2.093	1	0	0	0	0	0	0	1	1	1	1	1
GCF_017086385.1_ASM1708638v1_genomic	NZ_CP070960.1	1685884	1689535	2.1804	1	0	0	0	0	0	0	1	1	1	1	1
GCF_017086465.1_ASM1708646v1_genomic	NZ_CP070961.1	2221102	2224866	2.0923	1	0	0	0	0	0	0	1	1	1	1	1
GCF_017164015.1_ASM1716401v1_genomic	NZ_CP071065.1	4595470	8498561	4.1977	3	0	0	0	0	0	0	1	1	1	1	1
GCF_017301615.1_ASM1730161v1_genomic	NZ_CP059066.1	392737	910375	3.1456	1	0	0	0	1	1	1	1	1	1	1	1
GCF_017310035.1_ASM1731003v1_genomic	NZ_CP022296.1	2698517	2702271	2.0928	1	0	0	0	0	0	0	1	1	1	1	1
GCF_017348895.1_ASM1734889v1_genomic	NZ_CP071376.1	744962	942202	3.1128	1	0	0	0	1	1	1	1	1	1	1	1
GCF_017357245.1_ASM1735724v1_genomic	NZ_CP071613.1	319096	323572	3.1089	1	0	0	1	0	0	0	1	1	1	1	1
GCF_017357265.1_ASM1735726v1_genomic	NZ_CP071619.1	317594	322070	3.1088	1	0	0	1	0	0	0	1	1	1	1	1
GCF_017487405.1_ASM1748740v1_genomic	NZ_CP062222.1	181119	2775188	3.1028	1	0	0	1	0	0	0	1	1	1	1	1
GCF_017569385.1_ASM1756938v1_genomic	NZ_CP071881.1	808475	6638349	3.1209	1	0	0	1	0	0	0	1	1	1	1	1
GCF_017569405.1_ASM1756940v1_genomic	NZ_CP071882.1	1144159	6974212	3.1209	1	0	0	1	0	0	0	1	1	1	1	1
GCF_017654605.1_ASM1765460v1_genomic	NZ_CP072113.1	1511826	1515589	2.0928	1	0	0	0	0	0	0	1	1	1	1	1
GCF_017798165.1_ASM1779816v1_genomic	NZ_CP059068.1	1552496	4573093	3.2235	1	0	0	0	0	0	0	2	2	2	2	2
GCF_018135545.1_ASM1813554v1_genomic	NZ_CP073070.1	2793722	2991101	3.1123	1	0	0	0	1	1	1	1	1	1	1	1
GCF_018140595.1_ASM1814059v1_genomic	NZ_CP073279.1	225564	482049	3.1126	1	0	0	0	1	1	1	1	1	1	1	0
GCF_018140655.1_ASM1814065v1_genomic	NZ_CP073277.1	249676	487942	3.1167	1	0	0	0	1	1	1	1	1	1	1	1
GCF_018324205.1_ASM1832420v1_genomic	NZ_AP023356.1	2390824	2394305	2.0794	1	0	0	0	0	0	0	1	1	1	1	1
GCF_018326105.1_ASM1832610v1_genomic	NZ_AP023082.1	202558	226348	2.111	1	0	0	0	0	0	0	1	1	1	1	1
GCF_018362995.1_ASM1836299v1_genomic	NZ_CP074372.1	1287773	4907064	3.123	1	0	0	1	0	0	0	1	1	1	1	1
GCF_018459925.1_ASM1845992v1_genomic	NZ_CP075371.1	2523517	2527326	2.092	1	0	0	0	0	0	0	1	1	1	1	1
GCF_018603435.1_ASM1860343v1_genomic	NZ_CP075682.1	858014	4812503	4.1359	2	0	0	1	0	0	0	1	1	1	1	1
GCF_018732085.1_ASM1873208v1_genomic	NZ_CP076103.1	293134	5001963	6.208	1	1	1	1	1	1	1	1	1	1	1	1
GCF_018802225.1_ASM1880222v1_genomic	NZ_CP047971.1	57646	2659404	3.1233	1	0	0	0	1	1	1	1	1	1	1	1
GCF_018802245.1_ASM1880224v1_genomic	NZ_CP047972.1	57402	2657767	3.1232	1	0	0	0	1	1	1	1	1	1	1	1
GCF_018972105.1_ASM1897210v1_genomic	NZ_CP076680.1	715701	1249547	2.1119	1	0	0	0	0	0	0	1	1	1	1	1
GCF_019039255.1_ASM1903925v1_genomic	NZ_CP077062.1	1590926	1594672	2.0931	1	0	0	0	0	0	0	1	1	1	1	1
GCF_019056555.1_ASM1905655v1_genomic	NZ_CP020473.1	765030	2553888	3.1143	1	0	0	0	1	1	1	1	1	1	1	1
GCF_019056575.1_ASM1905657v1_genomic	NZ_CP021056.1	1163639	4050362	3.1769	2	0	0	0	0	0	0	1	1	1	1	1
GCF_019134735.1_ASM1913473v1_genomic	NZ_CP073122.1	819340	1141888	2.1125	1	0	0	0	0	0	0	1	1	1	1	1
GCF_019134775.1_ASM1913477v1_genomic	NZ_CP073121.1	820894	1143419	2.1125	1	0	0	0	0	0	0	1	1	1	1	1
GCF_019134835.1_ASM1913483v1_genomic	NZ_CP073126.1	820927	1143450	2.1125	1	0	0	0	0	0	0	1	1	1	1	1
GCF_019137555.1_ASM1913755v1_genomic	NZ_CP073128.1	820918	1143435	2.1125	1	0	0	0	0	0	0	1	1	1	1	1
GCF_019182265.1_ASM1918226v1_genomic	NZ_CP073127.1	820946	1143455	2.1125	1	0	0	0	0	0	0	1	1	1	1	1
GCF_019317285.1_ASM1931728v1_genomic	NZ_CP079218.1	2893970	5334661	5.1848	1	1	1	1	0	0	0	1	1	1	1	1
GCF_019317325.1_ASM1931732v1_genomic	NZ_CP079219.1	1145987	4820127	3.1231	1	0	0	1	0	0	0	1	1	1	1	1
GCF_019356235.1_ASM1935623v1_genomic	NZ_CP079926.1	628004	2602981	2.0262	1	0	0	1	0	0	0	0	0	0	0	0
GCF_019456695.1_ASM1945669v1_genomic	NZ_CP014860.1	2906751	2911688	2.138	1	0	0	0	0	0	0	1	1	1	1	1
GCF_019469505.1_ASM1946950v1_genomic	NZ_CP058274.1	813724	1351614	2.1121	1	0	0	0	0	0	0	1	1	1	1	1
GCF_019469525.1_ASM1946952v1_genomic	NZ_CP058301.1	813750	1351396	2.1121	1	0	0	0	0	0	0	1	1	1	1	1
GCF_019469545.1_ASM1946954v1_genomic	NZ_CP058275.1	813786	1349642	2.1123	1	0	0	0	0	0	0	1	1	1	1	1
GCF_019469565.1_ASM1946956v1_genomic	NZ_CP058276.1	820899	1143416	2.1125	1	0	0	0	0	0	0	1	1	1	1	1
GCF_019668485.1_ASM1966848v1_genomic	NZ_AP024619.1	277463	2761245	3.136	1	0	0	0	1	1	1	1	1	1	1	1
GCF_019704275.1_ASM1970427v1_genomic	NZ_AP024565.1	2671415	5320290	3.1895	2	0	0	0	0	0	0	1	1	1	1	1
GCF_019704555.1_ASM1970455v1_genomic	NZ_AP024745.1	9822750	9826276	2.078	1	0	0	0	0	0	0	1	1	1	1	1
GCF_019774515.1_ASM1977451v1_genomic	NZ_CP081492.1	930759	2012657	3.1239	1	0	0	1	0	0	0	1	1	1	1	1
GCF_019880385.1_ASM1988038v1_genomic	NZ_CP082273.1	1793502	1797242	2.0943	1	0	0	0	0	0	0	1	1	1	1	1
GCF_019891175.1_ASM1989117v1_genomic	NZ_CP072600.1	1146715	4929087	3.1799	2	0	0	0	0	0	0	1	1	1	1	1
GCF_019904175.1_ASM1990417v1_genomic	NZ_CP061913.1	11149601	11153079	2.0811	1	0	0	0	0	0	0	1	1	1	1	1
GCF_019924095.1_ASM1992409v1_genomic	NZ_CP063659.1	1119779	1123364	2.1981	1	0	0	0	0	0	0	1	1	1	1	1
GCF_019976755.1_ASM1997675v1_genomic	NZ_AP023441.1	1288995	2751839	3.1765	2	0	0	0	0	0	0	1	1	1	1	1
GCF_019977655.1_ASM1997765v1_genomic	NZ_AP024849.1	619340	2032192	3.1102	1	0	0	0	1	1	1	1	1	1	1	0
GCF_019977735.1_ASM1997773v1_genomic	NZ_AP025018.1	747847	751584	2.1559	1	0	0	0	0	0	0	1	1	1	1	1
GCF_020042665.1_ASM2004266v1_genomic	NZ_CP083376.1	1520098	4059797	6.188	1	2	1	1	0	0	0	1	1	1	1	1
GCF_020084865.1_ASM2008486v1_genomic	NZ_CP071953.1	487273	490985	2.1074	1	0	0	0	0	0	0	1	1	1	1	1
GCF_020091585.1_ASM2009158v1_genomic	NZ_CP083582.1	3151644	6461184	3.179	2	0	0	0	0	0	0	1	1	1	1	1
GCF_020091585.1_ASM2009158v1_genomic	NZ_CP083583.1	925135	925972	1.0187	1	0	0	0	0	0	0	0	0	0	0	0
GCF_020132085.1_ASM2013208v1_genomic	NZ_CP060259.1	848350	2042510	4.0572	1	1	1	1	0	0	0	0	0	0	0	0
GCF_020138335.1_ASM2013833v1_genomic	NZ_CP075903.1	2617185	2796321	3.112	1	0	0	0	1	1	1	1	1	1	1	1
GCF_020138355.1_ASM2013835v1_genomic	NZ_CP075905.1	2745470	2937446	3.1125	1	0	0	0	1	1	1	1	1	1	1	1
GCF_020138375.1_ASM2013837v1_genomic	NZ_CP075908.1	2653858	2851412	3.1123	1	0	0	0	1	1	1	1	1	1	1	1
GCF_020138395.1_ASM2013839v1_genomic	NZ_CP075912.1	2848634	3023208	3.1119	1	0	0	0	1	1	1	1	1	1	1	1
GCF_020138415.1_ASM2013841v1_genomic	NZ_CP075917.1	2784568	2980096	3.1122	1	0	0	0	1	1	1	1	1	1	1	1
GCF_020138435.1_ASM2013843v1_genomic	NZ_CP075922.1	2794734	2968403	3.1126	1	0	0	0	1	1	1	1	1	1	1	1
GCF_020138455.1_ASM2013845v1_genomic	NZ_CP075927.1	2854946	3042504	3.1124	1	0	0	0	1	1	1	1	1	1	1	1
GCF_020138475.1_ASM2013847v1_genomic	NZ_CP075932.1	2625045	2821926	3.1125	1	0	0	0	1	1	1	1	1	1	1	1
GCF_020138495.1_ASM2013849v1_genomic	NZ_CP075934.1	2742726	2950495	3.1122	1	0	0	0	1	1	1	1	1	1	1	1
GCF_020138515.1_ASM2013851v1_genomic	NZ_CP075941.1	2613361	2810242	3.1125	1	0	0	0	1	1	1	1	1	1	1	1
GCF_020138535.1_ASM2013853v1_genomic	NZ_CP075945.1	2503546	2670481	3.1121	1	0	0	0	1	1	1	1	1	1	1	1
GCF_020138555.1_ASM2013855v1_genomic	NZ_CP075947.1	2479946	2646717	3.1121	1	0	0	0	1	1	1	1	1	1	1	1
GCF_020138575.1_ASM2013857v1_genomic	NZ_CP075950.1	2463988	2653965	3.1121	1	0	0	0	1	1	1	1	1	1	1	1
GCF_020138595.1_ASM2013859v1_genomic	NZ_CP075953.1	2753418	2933312	3.1125	1	0	0	0	1	1	1	1	1	1	1	1
GCF_020138615.1_ASM2013861v1_genomic	NZ_CP075956.1	2475946	2642694	3.1122	1	0	0	0	1	1	1	1	1	1	1	1
GCF_020138635.1_ASM2013863v1_genomic	NZ_CP075961.1	2470972	2636743	3.1127	1	0	0	0	1	1	1	1	1	1	1	1
GCF_020138655.1_ASM2013865v1_genomic	NZ_CP075964.1	2548759	2714639	3.1122	1	0	0	0	1	1	1	1	1	1	1	1
GCF_020138675.1_ASM2013867v1_genomic	NZ_CP075966.1	2418763	2587471	3.1127	1	0	0	0	1	1	1	1	1	1	1	1
GCF_020138695.1_ASM2013869v1_genomic	NZ_CP075968.1	2480666	2666843	3.1129	1	0	0	0	1	1	1	1	1	1	1	1
GCF_020138715.1_ASM2013871v1_genomic	NZ_CP075970.1	2697191	2881023	3.1123	1	0	0	0	1	1	1	1	1	1	1	1
GCF_020138735.1_ASM2013873v1_genomic	NZ_CP075973.1	2625001	2821881	3.1125	1	0	0	0	1	1	1	1	1	1	1	1
GCF_020138755.1_ASM2013875v1_genomic	NZ_CP075977.1	2438143	2606193	3.1123	1	0	0	0	1	1	1	1	1	1	1	1
GCF_020138775.1_ASM2013877v1_genomic	NZ_CP075979.1	2772492	2945143	3.1122	1	0	0	0	1	1	1	1	1	1	1	1
GCF_020138795.1_ASM2013879v1_genomic	NZ_CP075981.1	2751101	2924454	3.1124	1	0	0	0	1	1	1	1	1	1	1	1
GCF_020139215.1_ASM2013921v1_genomic	NZ_CP075985.1	2802222	2976672	3.1119	1	0	0	0	1	1	1	1	1	1	1	1
GCF_020139235.1_ASM2013923v1_genomic	NZ_CP075988.1	2746496	2942024	3.1122	1	0	0	0	1	1	1	1	1	1	1	1
GCF_020139255.1_ASM2013925v1_genomic	NZ_CP075992.1	2950428	3123056	3.1126	1	0	0	0	1	1	1	1	1	1	1	1
GCF_020139275.1_ASM2013927v1_genomic	NZ_CP076000.1	2797365	2989846	3.1122	1	0	0	0	1	1	1	1	1	1	1	1
GCF_020139295.1_ASM2013929v1_genomic	NZ_CP076004.1	2475921	2643909	3.1122	1	0	0	0	1	1	1	1	1	1	1	1
GCF_020162115.1_ASM2016211v1_genomic	NZ_CP083911.1	1113753	2041884	3.2143	1	0	0	0	0	0	0	2	2	2	2	2
GCF_020341635.1_ASM2034163v1_genomic	NZ_CP084379.1	1128524	1328605	4.1742	1	1	2	1	0	0	0	1	1	1	1	1
GCF_020342415.1_ASM2034241v1_genomic	NZ_CP084347.1	1084258	5055537	3.1242	1	0	0	1	0	0	0	1	1	1	1	1
GCF_020410745.1_ASM2041074v1_genomic	NZ_CP084528.1	618822	2217524	5.1646	1	1	1	1	0	0	0	1	1	1	1	1
GCF_020535545.1_ASM2053554v1_genomic	NZ_CP084754.1	724763	728467	2.1173	1	0	0	0	0	0	0	1	1	1	1	1
GCF_020616615.1_ASM2061661v1_genomic	NZ_CP085200.1	3952082	3954104	1.0099	1	0	0	0	0	0	0	0	0	0	0	0
GCF_020683005.1_ASM2068300v1_genomic	NZ_CP085529.1	2799953	3966129	3.1238	1	0	0	1	0	0	0	1	1	1	1	1
GCF_020783335.1_ASM2078333v1_genomic	NZ_CP086068.1	811642	4564692	4.139	2	0	0	1	0	0	0	1	1	1	1	1
GCF_020872015.1_ASM2087201v1_genomic	NZ_CP073074.1	1056328	5334013	3.1233	1	0	0	1	0	0	0	1	1	1	1	1
GCF_020883495.1_ASM2088349v1_genomic	NZ_CP086612.1	35422	39126	2.1176	1	0	0	0	0	0	0	1	1	1	1	1
GCF_020911865.1_ASM2091186v1_genomic	NZ_CP087131.1	742153	4121695	3.1226	1	0	0	1	0	0	0	1	1	1	1	1
GCF_020911925.1_ASM2091192v1_genomic	NZ_CP087134.1	5045538	5523070	2.0269	1	0	0	1	0	0	0	0	0	0	0	0
GCF_020985365.1_ASM2098536v1_genomic	NZ_CP087583.1	233371	317461	3.1456	1	1	1	0	0	0	0	1	1	1	1	1
GCF_021018745.1_ASM2101874v1_genomic	NZ_CP063845.1	2067067	3245755	2.1253	1	0	0	0	0	0	0	1	1	1	1	1
GCF_021117255.1_ASM2111725v1_genomic	NZ_CP088244.1	947936	1993111	4.0572	1	1	1	1	0	0	0	0	0	0	0	0
GCF_021117365.1_ASM2111736v1_genomic	NZ_CP088262.1	2323730	2327494	2.0943	1	0	0	0	0	0	0	1	1	1	1	1
GCF_021172085.1_ASM2117208v1_genomic	NZ_CP089094.1	1643632	1647225	2.1708	1	0	0	0	0	0	0	1	1	1	1	1
GCF_021278965.1_ASM2127896v1_genomic	NZ_CP065589.1	1790943	1794662	2.1055	1	0	0	0	0	0	0	1	1	1	1	1
GCF_021378335.1_ASM2137833v1_genomic	NZ_CP071784.1	2771931	3856317	4.0568	1	1	1	1	0	0	0	0	0	0	0	0
GCF_021379005.1_ASM2137900v1_genomic	NZ_CP075171.1	2733533	3239479	3.1816	2	0	0	0	0	0	0	1	1	1	1	1
GCF_021389955.1_ASM2138995v1_genomic	NZ_CP089980.1	1003913	4575834	6.1916	1	1	2	3	0	0	0	1	1	1	1	1
GCF_021391335.1_ASM2139133v1_genomic	NZ_CP090051.1	2472643	2476433	2.0929	1	0	0	0	0	0	0	1	1	1	1	1
GCF_021495975.1_ASM2149597v1_genomic	NZ_CP090904.1	148727	3938536	3.1195	1	0	0	0	1	1	1	1	1	1	1	1
GCF_021537535.1_ASM2153753v1_genomic	NZ_CP084539.1	1161814	1466097	3.1176	1	0	0	0	1	1	1	1	1	1	1	1
GCF_021560555.1_ASM2156055v1_genomic	NZ_CP089548.1	813725	1351616	2.1121	1	0	0	0	0	0	0	1	1	1	1	1
GCF_021560595.1_ASM2156059v1_genomic	NZ_CP089550.1	820699	1143216	2.1124	1	0	0	0	0	0	0	1	1	1	1	1
GCF_021650815.1_ASM2165081v1_genomic	NZ_CP091284.1	1059575	1063250	2.1563	1	0	0	0	0	0	0	1	1	1	1	1
GCF_021729445.1_ASM2172944v1_genomic	NZ_CP053893.1	4798180	5054774	3.1129	1	0	0	0	1	1	1	1	1	1	1	0
GCF_022063185.1_ASM2206318v1_genomic	NZ_CP091913.1	4007542	5854167	3.1769	2	0	0	0	0	0	0	1	1	1	1	1
GCF_022200785.1_ASM2220078v1_genomic	NZ_CP087585.1	1780391	4423550	5.182	1	0	1	1	0	0	0	1	1	1	1	1
GCF_022372495.1_ASM2237249v1_genomic	NZ_CP092419.1	565729	5202920	3.1757	2	0	0	0	0	0	0	1	1	1	1	1
GCF_022374915.1_ASM2237491v1_genomic	NZ_CP092429.1	3949681	3951703	1.0099	1	0	0	0	0	0	0	0	0	0	0	0
GCF_022376295.1_ASM2237629v1_genomic	NZ_CP060140.1	2087292	2546172	3.1754	2	0	0	0	0	0	0	1	1	1	1	1
GCF_022394675.1_ASM2239467v1_genomic	NZ_CP091882.1	1198490	2327103	4.149	1	0	0	0	2	2	2	1	1	1	1	1
GCF_022410435.1_ASM2241043v1_genomic	NZ_CP090152.1	524049	528663	4.1356	1	1	0	0	0	0	0	1	1	1	1	1
GCF_022429605.1_ASM2242960v1_genomic	NZ_CP092481.1	2551574	2720164	3.1129	1	0	0	0	1	1	1	1	1	1	1	1
GCF_022532105.1_ASM2253210v1_genomic	NZ_CP092832.1	3123072	3253807	2.0468	1	0	1	0	0	0	0	0	0	0	0	0
GCF_022539405.1_ASM2253940v1_genomic	NZ_CP054394.1	2216258	3050156	3.1265	1	0	0	0	1	1	1	1	1	1	1	1
GCF_022558445.1_ASM2255844v1_genomic	NZ_CP054699.1	105968	109566	2.0966	1	0	0	0	0	0	0	1	1	1	1	1
GCF_022674245.1_ASM2267424v1_genomic	NZ_CP080467.1	288546	292043	2.0962	1	0	0	0	0	0	0	1	1	1	1	1
GCF_022682355.1_ASM2268235v1_genomic	NZ_CP093547.1	284031	4723948	6.2072	1	1	1	1	1	1	1	1	1	1	1	1
GCF_022701275.1_ASM2270127v1_genomic	NZ_CP031740.1	995522	6093694	4.1864	2	0	0	1	0	0	0	1	1	1	1	1
GCF_022788715.1_ASM2278871v1_genomic	NZ_CP085167.1	2798983	2802693	2.1143	1	0	0	0	0	0	0	1	1	1	1	1
GCF_022833145.1_ASM2283314v1_genomic	NZ_CP050251.1	80246	3644256	3.1204	1	0	0	0	1	1	1	1	1	1	1	1
GCF_022921055.1_ASM2292105v1_genomic	NZ_CP095061.1	312025	3863890	4.142	2	1	1	0	0	0	0	1	1	1	1	1
GCF_022982435.1_ASM2298243v1_genomic	NZ_CP095210.1	176882	180667	2.1052	1	0	0	0	0	0	0	1	1	1	1	1
GCF_023066175.1_ASM2306617v1_genomic	NZ_CP095715.1	176882	180667	2.1052	1	0	0	0	0	0	0	1	1	1	1	1
GCF_023066195.1_ASM2306619v1_genomic	NZ_CP095694.1	176882	180667	2.1052	1	0	0	0	0	0	0	1	1	1	1	1
GCF_023100805.1_ASM2310080v1_genomic	NZ_CP095855.1	1915895	7354106	3.0756	1	1	1	1	0	0	0	0	0	0	0	0
GCF_023101345.1_ASM2310134v1_genomic	NZ_CP095848.1	0	4610558	1.015	1	0	0	0	0	0	0	0	0	0	0	0
GCF_023195755.1_ASM2319575v1_genomic	NZ_CP096203.1	524823	1120986	4.1365	2	0	0	1	0	0	0	1	1	1	1	1
GCF_023195775.1_ASM2319577v1_genomic	NZ_CP096205.1	114935	3076148	3.1867	1	0	0	0	0	0	0	2	2	2	2	2
GCF_023277365.1_ASM2327736v1_genomic	NZ_CP096975.1	846078	2121030	4.0572	1	1	1	1	0	0	0	0	0	0	0	0
GCF_023278365.1_ASM2327836v1_genomic	NZ_CP075338.1	703169	3865904	3.1187	2	0	0	0	0	0	0	1	1	1	1	1
GCF_023278615.1_ASM2327861v1_genomic	NZ_CP026143.1	807761	1020645	3.1153	1	0	0	0	1	1	1	1	1	1	1	1
GCF_023499255.1_ASM2349925v1_genomic	NZ_CP092183.1	2810252	2813800	2.0821	1	0	0	0	0	0	0	1	1	1	1	1
GCF_023612075.1_ASM2361207v1_genomic	NZ_CP086234.1	3777545	3778406	1.0112	1	0	0	0	0	0	0	0	0	0	0	0
GCF_023614255.1_ASM2361425v1_genomic	NZ_CP094265.1	318410	4389185	3.1016	1	0	0	0	1	1	0	1	1	1	1	1
GCF_023614275.1_ASM2361427v1_genomic	NZ_CP094266.1	2392772	2396248	2.0782	1	0	0	0	0	0	0	1	1	1	1	1
GCF_023617245.1_ASM2361724v1_genomic	NZ_CP067396.1	292388	3418276	3.0566	1	1	1	1	0	0	0	0	0	0	0	0
GCF_023650955.1_ASM2365095v1_genomic	NZ_CP098039.1	1627190	1630943	2.1862	1	0	0	0	0	0	0	1	1	1	1	1
GCF_900010805.1_C._beijerinckii_DSM_6423_genomic	NZ_LN908213.1	225826	546810	3.1136	1	0	0	0	1	1	1	1	1	1	1	0
GCF_900130145.1_FpsyOSU-THCO2-90_genomic	NZ_LT670843.1	2174028	2177813	2.1052	1	0	0	0	0	0	0	1	1	1	1	1
GCF_900168365.1_JF4335_genomic	NZ_LT799839.1	280209	2468052	3.115	1	0	0	0	1	1	1	1	1	1	1	0
GCF_900475545.1_44310_G02_genomic	NZ_LS483393.1	2785124	2972671	3.1126	1	0	0	0	1	1	1	1	1	1	1	1
GCF_900478015.1_48269_B01_genomic	NZ_LS483461.1	2777921	2951306	3.1123	1	0	0	0	1	1	1	1	1	1	1	1
GCF_900564155.1_PRJEB26455_genomic	NZ_LS999839.1	138523	4896333	4.1706	1	1	1	2	0	0	0	1	1	1	1	1
GCF_900636535.1_42727_A01_genomic	NZ_LR134289.1	1047843	5500066	3.1235	1	0	0	1	0	0	0	1	1	1	1	1
GCF_900636905.1_44982_B01_genomic	NZ_LR134324.1	2656156	3770332	4.057	1	1	1	1	0	0	0	0	0	0	0	0
GCF_900637635.1_52313_A01_genomic	NZ_LR134383.1	791438	1223637	4.17	1	0	0	1	0	0	0	2	2	2	2	2
GCF_900637665.1_52437_G01_genomic	NZ_LR134386.1	2085412	3321662	3.1242	1	0	0	1	0	0	0	1	1	1	1	1
GCF_900637865.1_52683_G03_genomic	NZ_LR134428.1	56052	57839	2.0294	1	0	0	1	0	0	0	0	0	0	0	0
GCF_900637895.1_52700_G01_genomic	NZ_LR134441.1	880635	961316	3.1429	1	1	1	0	0	0	0	1	1	1	1	1
GCF_900638245.1_56772_F02_genomic	NZ_LR134503.1	684732	890056	3.1457	1	1	1	0	0	0	0	1	1	1	1	1
GCF_900638745.1_SGL03_genomic	NZ_LR135168.1	1705391	1707413	1.0099	1	0	0	0	0	0	0	0	0	0	0	0
GCF_900683405.1_57566_G01_genomic	NZ_LR215967.1	1036244	4967005	3.1239	1	0	0	1	0	0	0	1	1	1	1	1
GCF_900683625.1_56279_G01_genomic	NZ_LR215974.1	328385	1162140	4.1383	2	0	0	1	0	0	0	1	1	1	1	1
GCF_902386435.1_UHGG_MGYG-HGUT-02372_genomic	NZ_LR698985.1	2838359	3025751	3.1124	1	0	0	0	1	1	1	1	1	1	1	1
GCF_902729405.1_GenomeAssemblyPeptococcaceaeBacteriumINE_genomic	NZ_LR746496.1	571333	2264162	4.2042	1	0	0	0	2	2	2	1	1	1	1	1
GCF_902829265.1_FAVT5_genomic	NZ_LR792684.1	57646	2659404	3.1233	1	0	0	0	1	1	1	1	1	1	1	1
GCF_902829275.1_COOX1_genomic	NZ_LR792683.1	57402	2657767	3.1232	1	0	0	0	1	1	1	1	1	1	1	1
GCF_903969135.1_CHRYMOREF3PV03_genomic	NZ_LR824569.1	788164	4706140	3.1231	1	0	0	1	0	0	0	1	1	1	1	1
GCF_918731615.1_Flavobacterium_sp_CECT_9288_HGAP4_Prokka_genomic	NZ_OU957226.1	629820	1823532	3.1231	1	0	0	1	0	0	0	1	1	1	1	1
GCF_000025805.1_ASM2580v1_genomic	NC_014103.1	1593507	1597325	2.0453	1	0	0	0	1	1	1	0	0	0	0	0
GCF_000334875.3_ASM33487v3_genomic	NZ_CP032527.2	3583815	3587633	2.0453	1	0	0	0	1	1	1	0	0	0	0	0
GCF_000412695.1_ASM41269v1_genomic	NC_021499.1	3915724	3916987	1.0574	1	0	0	0	0	0	0	0	0	0	0	0
GCF_000723165.1_JAG1_genomic	NZ_HG322949.1	759898	3990256	3.2219	1	0	0	0	0	0	0	2	2	2	2	2
GCF_001477625.1_ASM147762v1_genomic	NZ_CP013692.1	207094	2585299	3.2119	1	0	0	0	0	0	0	2	2	2	2	2
GCF_001483865.1_ASM148386v1_genomic	NZ_CP013729.1	922059	1829465	3.2085	1	0	0	0	0	0	0	2	2	2	2	2
GCF_001653795.1_ASM165379v1_genomic	NZ_CP011514.1	381306	4228760	7.2422	2	1	0	0	0	0	0	2	2	1	2	2
GCF_001708505.1_ASM170850v1_genomic	NZ_CP015992.1	3187173	3188436	1.0582	1	0	0	0	0	0	0	0	0	0	0	0
GCF_001758625.2_ASM175862v2_genomic	NZ_CP062062.1	5014721	5853609	3.2186	1	0	0	0	0	0	0	2	2	2	2	2
GCF_002007685.1_ASM200768v1_genomic	NZ_CP019798.1	728318	729611	1.0248	1	0	0	0	0	0	0	0	0	0	0	0
GCF_002028385.1_ASM202838v1_genomic	NZ_CP020039.1	7143694	7144981	1.0265	1	0	0	0	0	0	0	0	0	0	0	0
GCF_002080455.1_ASM208045v1_genomic	NZ_CP020555.1	1174409	1175696	1.0263	1	0	0	0	0	0	0	0	0	0	0	0
GCF_002082565.1_ASM208256v1_genomic	NZ_CP020562.1	243498	2852339	3.0679	1	0	0	0	1	1	1	0	0	1	0	0
GCF_002097535.1_ASM209753v1_genomic	NZ_CP020772.1	2876889	3352754	2.0481	1	0	0	0	1	1	1	0	0	0	0	0
GCF_002155165.1_ASM215516v1_genomic	NZ_CP011508.1	4148425	4149682	1.0604	1	0	0	0	0	0	0	0	0	0	0	0
GCF_002163585.1_ASM216358v1_genomic	NZ_CP015579.1	520462	2400116	3.1757	1	0	1	0	0	0	0	1	1	1	1	1
GCF_002163605.1_ASM216360v1_genomic	NZ_CP015581.1	520135	2399788	3.1757	1	0	1	0	0	0	0	1	1	1	1	1
GCF_002327145.1_ASM232714v1_genomic	NZ_CP023422.1	5077931	5800934	3.2174	1	0	0	0	0	0	0	2	2	2	2	2
GCF_002943525.1_ASM294352v1_genomic	NZ_CP025394.1	1133122	1134406	1.0251	1	0	0	0	0	0	0	0	0	0	0	0
GCF_002943895.1_ASM294389v1_genomic	NZ_CP027022.1	132238	133528	1.0244	1	0	0	0	0	0	0	0	0	0	0	0
GCF_003074055.1_ASM307405v1_genomic	NZ_CP029043.1	7548363	7549659	1.0249	1	0	0	0	0	0	0	0	0	0	0	0
GCF_003147545.1_ASM314754v1_genomic	NZ_CP029361.1	6781586	6782912	1.0262	1	0	0	0	0	0	0	0	0	0	0	0
GCF_003950035.1_ASM395003v1_genomic	NZ_CP034350.1	22988	24275	1.0265	1	0	0	0	0	0	0	0	0	0	0	0
GCF_005952805.1_ASM595280v1_genomic	NZ_CP040709.1	831557	1773340	3.2058	1	0	0	0	0	0	0	2	2	1	2	2
GCF_006094495.1_ASM609449v1_genomic	NZ_CP035094.1	1636801	1640619	2.0458	1	0	0	0	1	1	1	0	0	0	0	0
GCF_006516935.1_ASM651693v1_genomic	NZ_CP041168.1	9145578	9146871	1.0261	1	0	0	0	0	0	0	0	0	0	0	0
GCF_006711645.1_ASM671164v1_genomic	NZ_CP041247.1	3580322	3599753	3.1792	1	1	1	1	0	0	0	1	1	1	1	1
GCF_009299385.1_ASM929938v1_genomic	NZ_CP023693.1	7457579	7458869	1.0244	1	0	0	0	0	0	0	0	0	0	0	0
GCF_009497655.1_ASM949765v1_genomic	NZ_CP023317.1	1613080	1616899	2.045	1	0	0	0	1	1	1	0	0	0	0	0
GCF_011046485.1_ASM1104648v1_genomic	NZ_CP049256.1	1739949	1741260	1.0157	1	0	0	0	0	0	0	0	0	0	0	0
GCF_011299575.1_ASM1129957v1_genomic	NZ_CP049863.1	1056909	1058781	1.0131	1	0	0	0	0	0	0	0	0	0	0	0
GCF_013282805.1_ASM1328280v1_genomic	NZ_CP054038.1	533996	535304	1.0161	1	0	0	0	0	0	0	0	0	0	0	0
GCF_013364075.1_ASM1336407v1_genomic	NZ_CP054925.1	2001774	2003052	1.0235	1	0	0	0	0	0	0	0	0	0	0	0
GCF_013364235.1_ASM1336423v1_genomic	NZ_CP054919.1	7278670	7279975	1.0248	1	0	0	0	0	0	0	0	0	0	0	0
GCF_013372045.1_ASM1337204v1_genomic	NZ_CP048832.1	5144012	5878697	3.2184	1	0	0	0	0	0	0	2	2	2	2	2
GCF_013378055.1_ASM1337805v1_genomic	NZ_CP051130.1	1449724	1450963	1.0114	1	0	0	0	0	0	0	0	0	0	0	0
GCF_014171595.1_ASM1417159v1_genomic	NZ_CP050451.1	178445	4724212	3.1877	1	0	0	0	0	0	0	2	2	2	2	2
GCF_015582655.1_ASM1558265v1_genomic	NZ_CP058255.1	3735112	3738931	2.0446	1	0	0	0	1	1	1	0	0	0	0	0
GCF_016811915.1_ASM1681191v1_genomic	NZ_CP069127.1	6068078	6069332	1.0157	1	0	0	0	0	0	0	0	0	0	0	0
GCF_016839225.1_ASM1683922v1_genomic	NZ_CP069296.1	750758	754516	2.0469	1	0	0	0	1	1	1	0	0	0	0	0
GCF_017086525.1_ASM1708652v1_genomic	NZ_CP069288.1	1636054	1639872	2.0458	1	0	0	0	1	1	1	0	0	0	0	0
GCF_017086565.1_ASM1708656v1_genomic	NZ_CP069606.1	1663721	1667539	2.0456	1	0	0	0	1	1	1	0	0	0	0	0
GCF_017161445.1_ASM1716144v1_genomic	NZ_CP071060.1	95654	3247312	5.2566	1	1	0	0	0	0	0	2	2	2	2	2
GCF_017743055.1_ASM1774305v1_genomic	NZ_CP072473.1	1602869	1606703	2.0449	1	0	0	0	1	1	1	0	0	0	0	0
GCF_018326265.1_ASM1832626v1_genomic	NZ_AP023360.1	5957563	5958766	1.0233	1	0	0	0	0	0	0	0	0	0	0	0
GCF_018408275.1_ASM1840827v1_genomic	NZ_AP021905.1	3772286	3777398	2.0708	2	0	0	0	0	0	0	0	0	0	0	0
GCF_019623905.1_ASM1962390v1_genomic	NZ_CP069370.1	2802830	2807775	2.1326	1	0	0	0	0	0	0	1	1	1	1	1
GCF_019968665.1_ASM1996866v1_genomic	NZ_CP083269.1	1617619	1621438	2.0451	1	0	0	0	1	1	1	0	0	0	0	0
GCF_020535565.1_ASM2053556v1_genomic	NZ_CP084758.1	1905677	2932871	4.2368	1	1	1	0	0	0	0	2	2	1	2	2
GCF_020790095.1_ASM2079009v1_genomic	NZ_CP086208.1	1559480	1563299	2.0449	1	0	0	0	1	1	1	0	0	0	0	0
GCF_020865585.1_ASM2086558v1_genomic	NZ_CP086370.1	3532852	6265539	4.2301	2	0	0	0	0	0	0	2	2	2	2	2
GCF_021049305.1_ASM2104930v1_genomic	NZ_CP088081.1	679363	3386874	3.2087	1	0	0	0	0	0	0	2	2	2	2	2
GCF_021491675.1_ASM2149167v1_genomic	NZ_CP090837.1	737846	739172	1.0262	1	0	0	0	0	0	0	0	0	0	0	0
GCF_022023815.1_ASM2202381v1_genomic	NZ_CP059457.1	1623114	1626950	2.0453	1	0	0	0	1	1	1	0	0	0	0	0
GCF_022537925.1_ASM2253792v1_genomic	NZ_CP092387.1	1618877	1622695	2.0453	1	0	0	0	1	1	1	0	0	0	0	0
GCF_923868895.1_FutureBRF_Halomonas_Bluephagenesis_TD01_Genome_v1_genomic	NZ_OV350343.1	2465963	2759119	2.0391	1	0	0	0	1	1	1	0	0	0	0	0
GCF_000046845.1_ASM4684v1_genomic	NC_005966.1	1278772	1283720	2.3241	1	0	0	0	0	0	0	1	1	1	1	1

## Sheet: CphB clusters
Organism	Scaffold	Start	End	Score	CphB_PCC6803	Rhalodurans_IaaA	WP_188415469.1_IaaA	WP_138978951.1_IaaA	Lmucor_IadA	MBS3792760.1_IadA	WP_034545427.1_IadA	CphA1_Bbranch1	CphA1_UTEX2470	CphA1_Abaylyi	CphA1_Dhaf	CphA1_Bbronch3
GCF_000007085.1_ASM708v1_genomic	NC_003869.1	2673495	2676965	2.0987	1	0	0	0	0	0	0	1	1	1	1	1
GCF_000007625.1_ASM762v1_genomic	NC_004557.1	263893	267319	2.0849	1	0	0	0	0	0	0	1	1	1	1	1
GCF_000009685.1_ASM968v1_genomic	NC_003366.1	2533079	2536518	2.082	1	0	0	0	0	0	0	1	1	1	1	1
GCF_000010045.1_ASM1004v1_genomic	NC_007907.1	151756	155355	2.1953	1	0	0	0	0	0	0	1	1	1	1	1
GCF_000010265.1_ASM1026v1_genomic	NC_011837.1	3697114	3700827	2.083	1	0	0	0	0	0	0	1	1	1	1	1
GCF_000010625.1_ASM1062v1_genomic	NC_010296.1	2476168	2479764	2.1703	1	0	0	0	0	0	0	1	1	1	1	1
GCF_000011345.1_ASM1134v1_genomic	NC_004113.1	2248049	2251802	2.188	1	0	0	0	0	0	0	1	1	1	1	1
GCF_000012325.1_ASM1232v1_genomic	NC_003910.7	1919966	1925060	3.1714	1	0	0	0	1	1	1	1	1	1	1	1
GCF_000013285.1_ASM1328v1_genomic	NC_008261.1	2747110	2750549	2.0826	1	0	0	0	0	0	0	1	1	1	1	1
GCF_000013845.2_ASM1384v2_genomic	NC_008262.1	2413656	2417095	2.0822	1	0	0	0	0	0	0	1	1	1	1	1
GCF_000014725.1_ASM1472v1_genomic	NC_008346.1	1561655	1566327	3.1239	1	0	0	0	1	1	1	1	1	1	1	1
GCF_000015865.1_ASM1586v1_genomic	NC_009012.1	2631795	2636900	3.1254	1	0	0	0	1	1	1	1	1	1	1	1
GCF_000016505.1_ASM1650v1_genomic	NC_009706.1	3765612	3769325	2.083	1	0	0	0	0	0	0	1	1	1	1	1
GCF_000016965.1_ASM1696v1_genomic	NC_009617.1	478868	482328	2.0824	1	0	0	0	0	0	0	1	1	1	1	0
GCF_000016985.1_ASM1698v1_genomic	NC_009633.1	1273221	1276748	2.0922	1	0	0	0	0	0	0	1	1	1	1	1
GCF_000017025.1_ASM1702v1_genomic	NC_009697.1	147670	151136	2.0874	1	0	0	0	0	0	0	1	1	1	1	1
GCF_000017045.1_ASM1704v1_genomic	NC_009698.1	147672	151138	2.0874	1	0	0	0	0	0	0	1	1	1	1	1
GCF_000017065.1_ASM1706v1_genomic	NC_009699.1	149674	153140	2.0875	1	0	0	0	0	0	0	1	1	1	1	1
GCF_000017845.1_ASM1784v1_genomic	NC_010546.1	2278248	2281844	2.1745	1	0	0	0	0	0	0	1	1	1	1	1
GCF_000018325.1_ASM1832v1_genomic	NC_009922.1	2242602	2246114	2.095	1	0	0	0	0	0	0	1	1	1	1	1
GCF_000018345.1_ASM1834v1_genomic	NC_010612.1	2899080	2904017	2.1384	1	0	0	0	0	0	0	1	1	1	1	1
GCF_000019065.1_ASM1906v1_genomic	NC_010320.1	2440833	2444282	2.0981	1	0	0	0	0	0	0	1	1	1	1	1
GCF_000019085.1_ASM1908v1_genomic	NC_010321.1	2346279	2349728	2.0983	1	0	0	0	0	0	0	1	1	1	1	1
GCF_000019305.1_ASM1930v1_genomic	NC_010516.1	154657	158123	2.0877	1	0	0	0	0	0	0	1	1	1	1	1
GCF_000019485.1_ASM1948v1_genomic	NC_010475.1	2488691	2492430	2.1673	1	0	0	0	0	0	0	1	1	1	1	1
GCF_000019545.1_ASM1954v1_genomic	NC_010520.1	148289	151755	2.0867	1	0	0	0	0	0	0	1	1	1	1	1
GCF_000020005.1_ASM2000v1_genomic	NC_010718.1	67616	71114	2.0965	1	0	0	0	0	0	0	1	1	1	1	1
GCF_000020165.1_ASM2016v1_genomic	NC_010674.1	469350	472786	2.0844	1	0	0	0	0	0	0	1	1	1	1	1
GCF_000020285.1_ASM2028v1_genomic	NC_010723.1	464456	467892	2.0838	1	0	0	0	0	0	0	1	1	1	1	1
GCF_000020345.1_ASM2034v1_genomic	NC_012658.1	151948	155414	2.087	1	0	0	0	0	0	0	1	1	1	1	1
GCF_000020665.1_ASM2066v1_genomic	NC_011071.1	864602	866743	2.0408	1	1	1	0	0	0	0	0	0	0	0	0
GCF_000020685.1_ASM2068v1_genomic	NC_012529.1	179736	184259	3.1103	1	0	0	1	0	0	0	1	1	1	1	1
GCF_000021805.1_ASM2180v1_genomic	NC_011726.1	1010348	1013965	2.1754	1	0	0	0	0	0	0	1	1	1	1	1
GCF_000021825.1_ASM2182v1_genomic	NC_011729.1	975190	978795	2.1761	1	0	0	0	0	0	0	1	1	1	1	1
GCF_000021925.1_ASM2192v1_genomic	NC_011830.1	85277	88876	2.1957	1	0	0	0	0	0	0	1	1	1	1	1
GCF_000022065.1_ASM2206v1_genomic	NC_011898.1	145599	149143	2.09	1	0	0	0	0	0	0	1	1	1	1	1
GCF_000022765.1_ASM2276v1_genomic	NC_012563.1	148751	152217	2.087	1	0	0	0	0	0	0	1	1	1	1	1
GCF_000023125.1_ASM2312v1_genomic	NC_013037.1	574308	579115	3.121	1	1	0	1	0	0	0	1	1	1	1	1
GCF_000023185.1_ASM2318v1_genomic	NC_012853.1	376994	381488	3.1078	1	0	0	1	0	0	0	1	1	1	1	1
GCF_000023925.1_ASM2392v1_genomic	NC_013169.1	1402646	1406410	2.0891	1	0	0	0	0	0	0	1	1	1	1	1
GCF_000024285.1_ASM2428v1_genomic	NC_013205.1	189088	192573	2.0907	1	0	0	0	0	0	0	1	1	1	1	1
GCF_000024345.1_ASM2434v1_genomic	NC_013729.1	3986679	3990605	2.0941	1	0	0	0	0	0	0	1	1	1	1	1
GCF_000025645.1_ASM2564v1_genomic	NC_013921.1	2433579	2437028	2.0976	1	0	0	0	0	0	0	1	1	1	1	1
GCF_000026445.2_ASM2644v2_genomic	NC_020133.1	3492603	3496793	2.1143	1	0	0	0	0	0	0	1	0	1	0	0
GCF_000055785.1_ASM5578v1_genomic	NC_007963.1	1264958	1269627	3.1229	1	0	0	0	1	1	1	1	1	1	1	1
GCF_000060345.1_ASM6034v1_genomic	NC_008571.1	829103	833676	3.1339	1	1	1	1	0	0	0	1	1	1	1	1
GCF_000063585.1_ASM6358v1_genomic	NC_009495.1	154868	158334	2.0874	1	0	0	0	0	0	0	1	1	1	1	1
GCF_000064305.2_ASM6430v2_genomic	NC_009613.3	470685	474470	2.1052	1	0	0	0	0	0	0	1	1	1	1	1
GCF_000092905.1_ASM9290v1_genomic	NC_014098.1	56812	60324	2.0918	1	0	0	0	0	0	0	1	1	1	1	1
GCF_000092945.1_ASM9294v1_genomic	NC_014152.1	132641	136158	2.1072	1	0	0	0	0	0	0	1	1	1	1	1
GCF_000092965.1_ASM9296v1_genomic	NC_014209.1	2289903	2293352	2.098	1	0	0	0	0	0	0	1	1	1	1	1
GCF_000143685.1_ASM14368v1_genomic	NC_014328.1	213691	217432	2.0862	1	0	0	0	0	0	0	1	1	1	1	1
GCF_000144645.1_ASM14464v1_genomic	NC_014377.1	38727	42243	2.1086	1	0	0	0	0	0	0	1	1	1	1	1
GCF_000145615.1_ASM14561v1_genomic	NC_014410.1	2768730	2772179	2.0948	1	0	0	0	0	0	0	1	1	1	1	1
GCF_000147335.1_ASM14733v1_genomic	NC_014501.1	3126490	3130095	2.1765	1	0	0	0	0	0	0	1	1	1	1	1
GCF_000147695.2_ASM14769v3_genomic	NC_015958.1	2768411	2771860	2.0983	1	0	0	0	0	0	0	1	1	1	1	1
GCF_000147835.2_ASM14783v3_genomic	NC_015594.1	597116	601582	3.1032	1	0	0	1	0	0	0	1	1	1	1	1
GCF_000155735.2_ASM15573v2_genomic	NC_020908.1	3649391	3653132	2.1171	1	0	0	0	0	0	0	1	1	1	1	1
GCF_000175295.2_ASM17529v2_genomic	NC_014964.1	2328294	2331743	2.0983	1	0	0	0	0	0	0	1	1	1	1	1
GCF_000184925.1_ASM18492v1_genomic	NC_017304.1	3384591	3389695	3.1256	1	0	0	0	1	1	1	1	1	1	1	1
GCF_000185905.1_ASM18590v1_genomic	NC_014918.1	50364	54763	3.101	1	0	0	1	0	0	0	1	1	1	1	1
GCF_000186385.1_ASM18638v1_genomic	NC_014958.1	3318845	3323331	2.0959	1	0	0	0	0	0	0	1	1	1	1	1
GCF_000189775.2_ASM18977v3_genomic	NC_015555.1	2517386	2520835	2.0958	1	0	0	0	0	0	0	1	1	1	1	1
GCF_000190635.1_ASM19063v1_genomic	NC_015172.1	197533	201063	2.1086	1	0	0	0	0	0	0	1	1	1	1	1
GCF_000196515.1_ASM19651v1_genomic	NC_014248.1	1258861	1262600	2.1563	1	0	0	0	0	0	0	1	1	1	1	1
GCF_000204075.1_ASM20407v1_genomic	NC_007413.1	2257752	2261494	2.1583	1	0	0	0	0	0	0	1	1	1	1	1
GCF_000213255.1_ASM21325v1_genomic	NC_015520.1	1187434	1190906	2.0973	1	0	0	0	0	0	0	1	1	1	1	1
GCF_000219875.1_ASM21987v1_genomic	NC_017167.1	221748	225164	2.0888	1	0	0	0	0	0	0	1	1	1	1	1
GCF_000223885.1_ASM22388v1_genomic	NC_015947.1	850946	853100	2.0402	1	1	1	0	0	0	0	0	0	0	0	0
GCF_000226565.1_ASM22656v1_genomic	NC_016041.1	3365196	3370246	3.1601	1	0	0	0	1	1	1	1	1	1	1	1
GCF_000231385.2_ASM23138v3_genomic	NC_018515.1	45820	49375	2.1393	1	0	0	0	0	0	0	1	1	1	1	1
GCF_000231405.2_ASM23140v3_genomic	NZ_CP007032.1	50051	53599	2.153	1	0	0	0	0	0	0	1	1	1	1	1
GCF_000233915.3_ASM23391v4_genomic	NC_016147.2	2259427	2263077	2.1122	1	0	0	0	0	0	0	1	1	1	1	1
GCF_000235605.1_ASM23560v1_genomic	NC_016584.1	48564	52123	2.1395	1	0	0	0	0	0	0	1	1	1	1	1
GCF_000237085.1_ASM23708v1_genomic	NC_016627.1	4694831	4699972	3.1252	1	0	0	0	1	1	1	1	1	1	1	1
GCF_000243135.2_ASM24313v3_genomic	NC_019903.1	49286	52845	2.1725	1	0	0	0	0	0	0	1	1	1	1	1
GCF_000243155.2_ASM24315v3_genomic	NC_018017.1	76923	80498	2.1838	1	0	0	0	0	0	0	1	1	1	1	1
GCF_000244875.1_ASM24487v1_genomic	NC_016791.1	129306	132849	2.0894	1	0	0	0	0	0	0	1	1	1	1	1
GCF_000246855.1_ASM24685v1_genomic	NC_016609.1	4049779	4054377	3.1288	1	1	1	0	0	0	0	1	1	1	1	1
GCF_000253195.1_ASM25319v1_genomic	NC_017299.1	148494	151960	2.0879	1	0	0	0	0	0	0	1	1	1	1	1
GCF_000255115.2_ASM25511v3_genomic	NC_018068.1	49070	52601	2.14	1	0	0	0	0	0	0	1	1	1	1	1
GCF_000255615.2_ASM25561v3_genomic	NZ_CP013828.1	3377827	3382931	3.1256	1	0	0	0	1	1	1	1	1	1	1	1
GCF_000264945.2_ASM26494v2_genomic	NZ_CP013070.1	3167011	3171471	3.1059	1	0	0	1	0	0	0	1	1	1	1	1
GCF_000265385.1_ASM26538v1_genomic	NC_018013.1	1000073	1010411	4.1557	1	1	1	2	0	0	0	1	1	1	1	1
GCF_000270205.1_ASM27020v1_genomic	NC_015913.1	1400317	1403739	2.0828	1	0	0	0	0	0	0	1	1	1	1	1
GCF_000270245.1_ASM27024v1_genomic	NC_015635.1	1602653	1606526	2.0976	1	0	0	0	0	0	0	1	1	1	1	1
GCF_000283555.1_ASM28355v1_genomic	NC_016012.1	1290326	1293748	2.0829	1	0	0	0	0	0	0	1	1	1	1	1
GCF_000284295.1_ASM28429v1_genomic	NC_017093.1	6737678	6741256	2.0794	1	0	0	0	0	0	0	1	1	1	1	1
GCF_000284435.1_ASM28443v1_genomic	NC_017294.1	1366749	1370171	2.0828	1	0	0	0	0	0	0	1	1	1	1	1
GCF_000284595.1_ASM28459v1_genomic	NC_017671.1	878922	881061	2.0402	1	1	1	0	0	0	0	0	0	0	0	0
GCF_000299355.1_ASM29935v1_genomic	NC_018664.1	888628	893289	3.1233	1	0	0	0	1	1	1	1	1	1	1	1
GCF_000305775.1_ASM30577v1_genomic	NC_018866.1	259468	262971	2.1099	1	0	0	0	0	0	0	1	1	1	1	1
GCF_000305815.1_ASM30581v1_genomic	NC_018867.1	324962	328465	2.1099	1	0	0	0	0	0	0	1	1	1	1	1
GCF_000305935.1_ASM30593v1_genomic	NC_018870.1	2861763	2865302	2.1034	1	0	0	0	0	0	0	1	1	1	1	1
GCF_000307105.1_ASM30710v1_genomic	NC_018645.1	1153881	1157329	2.0841	1	0	0	0	0	0	0	1	1	1	1	1
GCF_000307125.1_ASM30712v1_genomic	NC_018648.1	469658	473094	2.0844	1	0	0	0	0	0	0	1	1	1	1	1
GCF_000307585.2_ASM30758v2_genomic	NC_017992.1	558056	561505	2.0958	1	0	0	0	0	0	0	1	1	1	1	1
GCF_000312705.1_ASM31270v1_genomic	NC_019427.1	2126407	2130141	2.1552	1	0	0	0	0	0	0	1	1	1	1	1
GCF_000316575.1_ASM31657v1_genomic	NC_019682.1	881223	884965	2.1572	1	0	0	0	0	0	0	1	1	1	1	1
GCF_000316605.1_ASM31660v1_genomic	NC_019683.1	2512430	2516193	2.1665	1	0	0	0	0	0	0	1	1	1	1	1
GCF_000316625.1_ASM31662v1_genomic	NC_019676.1	4680534	4684277	2.157	1	0	0	0	0	0	0	1	1	1	1	1
GCF_000316645.1_ASM31664v1_genomic	NC_019684.1	5784580	5788320	2.1583	1	0	0	0	0	0	0	1	1	1	1	1
GCF_000316665.1_ASM31666v1_genomic	NC_019678.1	1027833	1031576	2.1563	1	0	0	0	0	0	0	1	1	1	1	1
GCF_000316685.1_ASM31668v1_genomic	NC_019680.1	1256922	1260591	2.1627	1	0	0	0	0	0	0	1	1	1	1	1
GCF_000317025.1_ASM31702v1_genomic	NC_019689.1	2329109	2332727	2.1741	1	0	0	0	0	0	0	1	1	1	1	1
GCF_000317045.1_ASM31704v1_genomic	NC_019703.1	1019723	1023418	2.1607	1	0	0	0	0	0	0	1	1	1	1	1
GCF_000317105.1_ASM31710v1_genomic	NC_019693.1	6898186	6902016	2.1637	1	0	0	0	0	0	0	1	1	1	1	1
GCF_000317125.1_ASM31712v1_genomic	NC_019695.1	3752916	3756629	2.1616	1	0	0	0	0	0	0	1	1	1	1	1
GCF_000317435.1_ASM31743v1_genomic	NC_019751.1	6177707	6181442	2.157	1	0	0	0	0	0	0	1	1	1	1	1
GCF_000317475.1_ASM31747v1_genomic	NC_019729.1	5648423	5652376	2.1554	1	0	0	0	0	0	0	1	1	1	1	1
GCF_000317495.1_ASM31749v1_genomic	NC_019753.1	2582251	2586083	2.1639	1	0	0	0	0	0	0	1	1	1	1	1
GCF_000317515.1_ASM31751v1_genomic	NC_019738.1	1243683	1248166	2.1624	1	0	0	0	0	0	0	1	1	1	1	1
GCF_000317555.1_ASM31755v1_genomic	NC_019745.1	1355448	1359190	2.1604	1	0	0	0	0	0	0	1	1	1	1	1
GCF_000317675.1_ASM31767v1_genomic	NC_019776.1	3419729	3423462	2.1672	1	0	0	0	0	0	0	1	1	1	1	1
GCF_000317695.1_ASM31769v1_genomic	NC_019771.1	3012452	3016188	2.1576	1	0	0	0	0	0	0	1	1	1	1	1
GCF_000317835.1_ASM31783v1_genomic	NC_019793.1	1300152	1304720	3.1113	1	0	0	1	0	0	0	1	1	1	1	1
GCF_000328545.1_ASM32854v1_genomic	NC_019970.1	2766620	2770069	2.0948	1	0	0	0	0	0	0	1	1	1	1	1
GCF_000328625.1_ASM32862v1_genomic	NC_019978.1	91482	94968	2.096	1	0	0	0	0	0	0	1	1	1	1	1
GCF_000340885.1_ASM34088v1_genomic	NC_020291.1	662688	666148	2.0832	1	0	0	0	0	0	0	1	1	1	1	0
GCF_000347635.1_ASM34763v1_genomic	NC_020514.1	4505233	4510243	3.1626	1	0	0	0	1	1	1	1	1	1	1	1
GCF_000389965.1_ASM38996v1_genomic	NC_021191.1	6933243	6936773	2.0805	1	0	0	0	0	0	0	1	1	1	1	1
GCF_000418325.1_ASM41832v1_genomic	NC_021658.1	11702282	11706683	3.1126	2	0	0	0	0	0	0	1	1	1	1	1
GCF_000473245.1_ASM47324v1_genomic	NC_022524.1	1460729	1464270	2.069	1	0	0	0	0	0	0	1	1	1	1	1
GCF_000473995.1_ASM47399v1_genomic	NC_022571.1	508665	512104	2.0823	1	0	0	0	0	0	0	1	1	1	1	0
GCF_000478825.2_ASM47882v2_genomic	NZ_CP007542.1	3005306	3008892	2.204	1	0	0	0	0	0	0	1	1	1	1	1
GCF_000484505.2_ASM48450v2_genomic	NC_022592.1	2472805	2476546	2.0862	1	0	0	0	0	0	0	1	1	1	1	1
GCF_000494755.1_ASM49475v1_genomic	NC_022657.1	6726613	6730185	2.0814	1	0	0	0	0	0	0	1	1	1	1	1
GCF_000506785.4_ASM50678v4_genomic	NZ_CP011966.3	432560	436020	2.0823	1	0	0	0	0	0	0	1	1	1	1	0
GCF_000517605.1_ASM51760v1_genomic	NZ_CP007045.1	3498782	3503276	3.1084	1	0	0	1	0	0	0	1	1	1	1	1
GCF_000576555.1_ASM57655v1_genomic	NZ_CP007145.1	2774823	2776878	2.0466	1	1	1	0	0	0	0	0	0	0	0	0
GCF_000695095.2_ASM69509v2_genomic	NZ_CP011454.1	3509739	3514658	3.1555	1	0	0	0	1	1	1	1	1	1	1	1
GCF_000709435.1_ASM70943v1_genomic	NZ_CP008713.1	1392237	1395659	2.0827	1	0	0	0	0	0	0	1	1	1	1	1
GCF_000723425.2_E11_genomic	NZ_HG917972.2	2761986	2766923	2.1383	1	0	0	0	0	0	0	1	1	1	1	1
GCF_000724485.1_ASM72448v1_genomic	NZ_CP007739.1	964900	968342	2.0835	1	0	0	0	0	0	0	1	1	1	1	1
GCF_000734895.2_ASM73489v2_genomic	NZ_CP011382.1	3769110	3773107	2.158	1	0	0	0	0	0	0	1	1	1	1	1
GCF_000737515.1_ASM73751v1_genomic	NZ_CP006587.1	3885390	3887425	2.0483	1	1	1	0	0	0	0	0	0	0	0	0
GCF_000739395.1_ASM73939v1_genomic	NZ_CP007627.1	2232589	2236373	2.1052	1	0	0	0	0	0	0	1	1	1	1	1
GCF_000754365.1_ASM75436v1_genomic	NZ_CP007206.1	2180041	2183825	2.1052	1	0	0	0	0	0	0	1	1	1	1	1
GCF_000754405.1_ASM75440v1_genomic	NZ_CP007207.1	881780	885565	2.1052	1	0	0	0	0	0	0	1	1	1	1	1
GCF_000763575.1_ASM76357v1_genomic	NZ_CP009170.1	2381318	2384767	2.0971	1	0	0	0	0	0	0	1	1	1	1	1
GCF_000767745.1_ASM76774v1_genomic	NZ_CP006777.1	478868	482328	2.0824	1	0	0	0	0	0	0	1	1	1	1	0
GCF_000789355.1_ASM78935v1_genomic	NZ_CP006903.1	3054344	3057780	2.0841	1	0	0	0	0	0	0	1	1	1	1	1
GCF_000827935.1_ASM82793v1_genomic	NZ_CP010520.1	455648	459084	2.0838	1	0	0	0	0	0	0	1	1	1	1	1
GCF_000827955.1_ASM82795v1_genomic	NZ_CP010521.1	455648	459084	2.0838	1	0	0	0	0	0	0	1	1	1	1	1
GCF_000828715.1_ASM82871v1_genomic	NZ_AP014583.1	1033684	1039043	3.1372	1	1	1	1	0	0	0	1	1	1	1	1
GCF_000829015.1_ASM82901v1_genomic	NZ_AP014696.1	161044	164510	2.0873	1	0	0	0	0	0	0	1	1	1	1	1
GCF_000829375.1_ASM82937v1_genomic	NZ_AP014624.1	3255777	3259496	2.1052	1	0	0	0	0	0	0	1	1	1	1	1
GCF_000833105.2_ASM83310v2_genomic	NZ_CP010086.2	450183	453643	2.0823	1	0	0	0	0	0	0	1	1	1	1	0
GCF_000953655.1_LHA_genomic	NZ_LN681225.1	3231056	3235562	3.1077	1	0	0	1	0	0	0	1	1	1	1	1
GCF_000967115.2_CT1_genomic	NC_022777.1	261633	265059	2.0849	1	0	0	0	0	0	0	1	1	1	1	1
GCF_000973705.1_ASM97370v1_genomic	NZ_CP009225.1	148881	152347	2.086	1	0	0	0	0	0	0	1	1	1	1	1
GCF_000973725.1_ASM97372v1_genomic	NZ_CP009621.1	4267446	4269980	2.0472	1	1	1	0	0	0	0	0	0	0	0	0
GCF_000981785.2_ASM98178v2_genomic	NZ_CP011304.1	570729	575697	2.1707	1	0	0	0	0	0	0	1	1	1	1	1
GCF_001017435.1_ASM101743v1_genomic	NZ_CP011371.1	1309556	1313173	2.087	1	0	0	0	0	0	0	1	1	1	1	1
GCF_001020205.1_ASM102020v1_genomic	NZ_CP011663.1	148881	152347	2.086	1	0	0	0	0	0	0	1	1	1	1	1
GCF_001021975.1_ASM102197v1_genomic	NZ_CP009928.1	4242267	4245985	2.1063	1	0	0	0	0	0	0	1	1	1	1	1
GCF_001027285.1_ASM102728v1_genomic	NZ_CP011509.1	2087620	2093258	4.127	2	0	0	0	1	1	0	1	1	1	1	1
GCF_001042715.1_ASM104271v1_genomic	NZ_CP009687.1	682169	685663	2.0933	1	0	0	0	0	0	0	1	1	1	1	1
GCF_001078055.1_ASM107805v1_genomic	NZ_CP010777.1	1449623	1453180	2.1038	1	0	0	0	0	0	0	1	1	1	1	1
GCF_001190945.1_ASM119094v1_genomic	NZ_CP011112.1	3093277	3097100	2.0932	1	0	0	0	0	0	0	1	1	1	1	1
GCF_001274655.1_ASM127465v1_genomic	NZ_CP011305.1	819392	821567	2.0402	1	1	1	0	0	0	0	0	0	0	0	0
GCF_001274675.1_ASM127467v1_genomic	NZ_CP011306.1	819392	821567	2.0402	1	1	1	0	0	0	0	0	0	0	0	0
GCF_001277295.1_ASM127729v1_genomic	NZ_CP011456.1	2061927	2065666	2.1549	1	0	0	0	0	0	0	1	1	1	1	1
GCF_001304735.1_ASM130473v1_genomic	NZ_CP009557.1	2837548	2840987	2.0823	1	0	0	0	0	0	0	1	1	1	1	1
GCF_001314325.1_ASM131432v1_genomic	NZ_CP009429.1	2309214	2313581	3.0978	1	0	0	1	0	0	0	1	1	1	1	1
GCF_001412595.2_ASM141259v2_genomic	NZ_CP012640.2	314493	320747	3.141	1	0	0	0	0	0	0	2	2	2	2	2
GCF_001442785.1_ASM144278v1_genomic	NZ_CP011130.1	4889766	4894884	3.1598	1	0	0	0	1	1	1	1	1	1	1	1
GCF_001442805.1_ASM144280v1_genomic	NZ_CP011131.1	4719002	4723947	3.159	1	0	0	0	1	1	1	1	1	1	1	1
GCF_001456065.2_ASM145606v2_genomic	NZ_CP013252.1	776350	779778	2.0848	1	0	0	0	0	0	0	1	1	1	1	1
GCF_001456155.1_ASM145615v1_genomic	NZ_CP013293.1	1793150	1796868	2.106	1	0	0	0	0	0	0	1	1	1	1	1
GCF_001465175.1_ASM146517v1_genomic	NZ_CP013352.1	464082	467510	2.0846	1	0	0	0	0	0	0	1	1	1	1	1
GCF_001484725.1_ASM148472v1_genomic	NZ_CP012395.1	2472948	2476689	2.0862	1	0	0	0	0	0	0	1	1	1	1	1
GCF_001521855.1_ASM152185v1_genomic	NZ_CP013998.1	2487793	2491532	2.1669	1	0	0	0	0	0	0	1	1	1	1	1
GCF_001548095.1_Gm3709_assembly_1.0_genomic	NZ_AP014815.1	1870488	1874096	2.1652	1	0	0	0	0	0	0	1	1	1	1	1
GCF_001548115.1_Gm3709_assembly_1.0_genomic	NZ_AP014821.1	301476	305101	2.1669	1	0	0	0	0	0	0	1	1	1	1	1
GCF_001548375.1_ASM154837v1_genomic	NZ_AP017295.1	465507	469248	2.1571	1	0	0	0	0	0	0	1	1	1	1	1
GCF_001548435.1_ASM154843v1_genomic	NZ_AP017308.1	5362589	5366417	2.1556	1	0	0	0	0	0	0	1	1	1	1	1
GCF_001548455.1_ASM154845v1_genomic	NZ_AP017305.1	179776	183514	2.1586	1	0	0	0	0	0	0	1	1	1	1	1
GCF_001578185.1_ASM157818v1_genomic	NZ_CP011008.1	1383352	1386783	2.0869	1	0	0	0	0	0	0	1	1	1	1	1
GCF_001579765.1_ASM157976v1_genomic	NZ_CP010993.1	2833791	2837230	2.0823	1	0	0	0	0	0	0	1	1	1	1	1
GCF_001579785.1_ASM157978v1_genomic	NZ_CP010994.1	3009120	3012559	2.0826	1	0	0	0	0	0	0	1	1	1	1	1
GCF_001590605.1_ASM159060v1_genomic	NZ_CP014504.1	4667194	4671323	2.1044	1	0	0	0	0	0	0	1	1	1	1	1
GCF_001596155.1_ASM159615v1_genomic	NZ_CP014771.1	1210113	1214801	2.0457	1	1	1	0	0	0	0	0	0	0	0	0
GCF_001610995.1_ASM161099v1_genomic	NZ_CP013344.1	1684841	1689208	3.0978	1	0	0	1	0	0	0	1	1	1	1	1
GCF_001629705.1_ASM162970v2_genomic	NZ_CP015378.1	1186550	1189988	2.0823	1	0	0	0	0	0	0	1	1	1	1	1
GCF_001642655.1_ASM164265v1_genomic	NZ_CP014170.1	134889	138342	2.0874	1	0	0	0	0	0	0	1	1	1	1	1
GCF_001642935.1_ASM164293v2_genomic	NZ_CP016761.1	1338082	1341524	2.0828	1	0	0	0	0	0	0	1	1	1	1	1
GCF_001645685.2_ASM164568v2_genomic	NZ_CP017080.1	1395659	1399093	2.0863	1	0	0	0	0	0	0	1	1	1	1	1
GCF_001646605.1_ASM164660v1_genomic	NZ_CP014704.1	448684	452112	2.0848	1	0	0	0	0	0	0	1	1	1	1	1
GCF_001648155.1_ASM164815v1_genomic	NZ_CP015199.1	4083295	4087012	2.105	1	0	0	0	0	0	0	1	1	1	1	1
GCF_001653335.1_ASM165333v1_genomic	NZ_CP015079.1	3544557	3548381	2.0934	1	0	0	0	0	0	0	1	1	1	1	1
GCF_001679705.1_ASM167970v1_genomic	NZ_CP016280.1	85316	88769	2.0874	1	0	0	0	0	0	0	1	1	1	1	1
GCF_001692755.1_ASM169275v1_genomic	NZ_CP016502.1	3400274	3405378	3.1256	1	0	0	0	1	1	1	1	1	1	1	1
GCF_001693255.1_ASM169325v1_genomic	NZ_CP016474.1	2638975	2642717	2.1674	1	0	0	0	0	0	0	1	1	1	1	1
GCF_001693275.1_ASM169327v1_genomic	NZ_CP016477.1	2505412	2509151	2.1669	1	0	0	0	0	0	0	1	1	1	1	1
GCF_001693295.1_ASM169329v1_genomic	NZ_CP016483.1	2521748	2525487	2.1674	1	0	0	0	0	0	0	1	1	1	1	1
GCF_001704955.2_ASM170495v2_genomic	NZ_CP012375.1	567191	572159	2.1707	1	0	0	0	0	0	0	1	1	1	1	1
GCF_001721645.1_ASM172164v1_genomic	NZ_CP017141.1	2594298	2598061	2.1044	1	0	0	0	0	0	0	1	1	1	1	1
GCF_001735765.2_ASM173576v2_genomic	NZ_CP017253.2	430563	433999	2.0853	1	0	0	0	0	0	0	1	1	1	1	1
GCF_001767235.1_ASM176723v1_genomic	NZ_CP017599.1	9173645	9177628	2.162	1	0	0	0	0	0	0	1	1	1	1	1
GCF_001831495.1_ASM183149v1_genomic	NZ_CP017689.1	926483	931684	3.1699	1	0	0	0	1	1	1	1	1	1	1	1
GCF_001854085.1_ASM185408v1_genomic	NZ_CP013101.1	2838359	2841798	2.0823	1	0	0	0	0	0	0	1	1	1	1	1
GCF_001854185.1_ASM185418v1_genomic	NZ_CP017603.1	2007889	2011380	2.0939	1	0	0	0	0	0	0	1	1	1	1	1
GCF_001879625.1_ASM187962v1_genomic	NZ_CP014148.1	265414	268880	2.0865	1	0	0	0	0	0	0	1	1	1	1	1
GCF_001886475.1_ASM188647v1_genomic	NZ_CP018031.1	1646148	1652849	3.1619	1	0	0	0	1	1	1	1	1	1	1	1
GCF_001889005.1_ASM188900v1_genomic	NZ_CP018153.1	202325	206865	3.1357	1	1	1	0	0	0	0	1	1	1	1	1
GCF_001902295.1_ASM190229v1_genomic	NZ_CP018335.1	4317836	4321550	2.0847	1	0	0	0	0	0	0	1	1	1	1	1
GCF_001921945.1_ASM192194v1_genomic	NZ_CP013683.1	286865	290331	2.087	1	0	0	0	0	0	0	1	1	1	1	1
GCF_001971685.1_ASM197168v1_genomic	NZ_CP019326.1	3010659	3015309	3.1189	1	0	0	0	1	1	1	1	1	1	1	1
GCF_001991075.2_ASM199107v2_genomic	NZ_CP014204.2	501933	505357	2.0845	1	0	0	0	0	0	0	1	1	1	1	1
GCF_002003285.1_ASM200328v1_genomic	NZ_CP016086.1	508054	511493	2.0823	1	0	0	0	0	0	0	1	1	1	1	0
GCF_002003305.1_ASM200330v1_genomic	NZ_CP016087.1	626753	630198	2.0832	1	0	0	0	0	0	0	1	1	1	1	0
GCF_002003325.1_ASM200332v1_genomic	NZ_CP016089.1	508665	512104	2.0823	1	0	0	0	0	0	0	1	1	1	1	0
GCF_002003345.1_ASM200334v1_genomic	NZ_CP016090.1	438149	441609	2.0828	1	0	0	0	0	0	0	1	1	1	1	0
GCF_002003365.1_ASM200336v1_genomic	NZ_CP016091.1	525551	528990	2.0823	1	0	0	0	0	0	0	1	1	1	1	0
GCF_002003385.1_ASM200338v1_genomic	NZ_CP016092.1	508665	512104	2.0823	1	0	0	0	0	0	0	1	1	1	1	0
GCF_002025665.1_ASM202566v1_genomic	NZ_CP018786.1	2741859	2745579	2.1052	1	0	0	0	0	0	0	1	1	1	1	1
GCF_002080475.1_ASM208047v1_genomic	NZ_CP020559.1	813715	817206	2.0939	1	0	0	0	0	0	0	1	1	1	1	1
GCF_002142475.1_ASM214247v1_genomic	NZ_AP014638.1	1732359	1736201	2.157	1	0	0	0	0	0	0	1	1	1	1	1
GCF_002142495.1_ASM214249v1_genomic	NZ_AP014642.1	1732359	1736201	2.157	1	0	0	0	0	0	0	1	1	1	1	1
GCF_002157225.2_ASM215722v2_genomic	NZ_CP020038.1	6463386	6468379	3.1632	1	0	0	0	1	1	1	1	1	1	1	1
GCF_002189545.2_ASM218954v2_genomic	NZ_CP028899.1	887980	890126	2.0402	1	1	1	0	0	0	0	0	0	0	0	0
GCF_002192255.1_ASM219225v1_genomic	NZ_CP021768.1	879955	882080	2.0397	1	1	1	0	0	0	0	0	0	0	0	0
GCF_002215215.1_ASM221521v1_genomic	NZ_CP018632.1	3277087	3281888	3.1587	1	0	0	0	1	1	1	1	1	1	1	1
GCF_002216065.1_ASM221606v1_genomic	NZ_CP022282.1	1180626	1184344	2.1047	1	0	0	0	0	0	0	1	1	1	1	1
GCF_002224645.1_ASM222464v1_genomic	NZ_CP022121.1	2976189	2980914	3.1212	1	0	0	0	1	1	0	1	1	1	1	1
GCF_002240035.1_ASM224003v1_genomic	NZ_CP016397.1	242878	247356	3.107	1	0	0	1	0	0	0	1	1	1	1	1
GCF_002243645.1_ASM224364v1_genomic	NZ_CP017704.1	1191781	1195212	2.0874	1	0	0	0	0	0	0	1	1	1	1	1
GCF_002250075.1_ASM225007v1_genomic	NZ_CP016893.1	1144272	1147721	2.0947	1	0	0	0	0	0	0	1	1	1	1	1
GCF_002257585.1_ASM225758v1_genomic	NZ_CP022743.1	866323	870052	2.1052	1	0	0	0	0	0	0	1	1	1	1	1
GCF_002285495.1_ASM228549v1_genomic	NZ_CP016786.1	2451586	2455019	2.0814	1	0	0	0	0	0	0	1	1	1	1	1
GCF_002312985.1_ASM231298v1_genomic	NZ_CP023410.1	500896	504335	2.0826	1	0	0	0	0	0	0	1	1	1	1	1
GCF_002327185.1_ASM232718v1_genomic	NZ_CP018624.1	156901	160343	2.0817	1	0	0	0	0	0	0	1	1	1	1	0
GCF_002327205.1_ASM232720v1_genomic	NZ_CP018630.1	2661758	2665200	2.0817	1	0	0	0	0	0	0	1	1	1	1	0
GCF_002355295.1_ASM235529v1_genomic	NZ_CP023465.1	4941076	4946194	3.1595	1	0	0	0	1	1	1	1	1	1	1	1
GCF_002356215.1_ASM235621v1_genomic	NZ_AP017959.1	2557058	2560755	2.1673	1	0	0	0	0	0	0	1	1	1	1	1
GCF_002368255.1_ASM236825v1_genomic	NZ_AP018203.1	5196743	5200549	2.157	1	0	0	0	0	0	0	1	1	1	1	1
GCF_002368355.1_ASM236835v1_genomic	NZ_AP018281.1	3493531	3497236	2.1665	1	0	0	0	0	0	0	1	1	1	1	1
GCF_002368395.1_ASM236839v1_genomic	NZ_AP018254.1	2987904	2991714	2.1589	1	0	0	0	0	0	0	1	1	1	1	1
GCF_002368455.1_ASM236845v1_genomic	NZ_AP018255.1	8926566	8930303	2.1572	1	0	0	0	0	0	0	1	1	1	1	1
GCF_002591275.1_ASM259127v1_genomic	NZ_CP023968.1	1950598	1954318	2.1057	1	0	0	0	0	0	0	1	1	1	1	1
GCF_002752675.1_ASM275267v1_genomic	NZ_CP024608.1	6290387	6293860	2.0792	1	0	0	0	0	0	0	1	1	1	1	1
GCF_002754935.1_ASM275493v1_genomic	NZ_CP018092.1	711843	715500	2.1761	1	0	0	0	0	0	0	1	1	1	1	1
GCF_002770595.1_ASM277059v1_genomic	NZ_CP022986.1	622699	626418	2.1062	1	0	0	0	0	0	0	1	1	1	1	1
GCF_002777255.1_ASM277725v1_genomic	NZ_CP017634.1	1620580	1625301	3.1225	1	0	0	0	1	1	1	1	1	1	1	1
GCF_002795845.1_ASM279584v1_genomic	NZ_CP011797.1	1954252	1957995	2.1157	1	0	0	0	0	0	0	1	1	1	1	1
GCF_002804065.1_ASM280406v1_genomic	NZ_CP024955.1	57280	60792	2.0913	1	0	0	0	0	0	0	1	1	1	1	1
GCF_002813575.1_ASM281357v1_genomic	NZ_CP024785.1	2584855	2588848	2.1565	1	0	0	0	0	0	0	1	1	1	1	1
GCF_002831665.1_ASM283166v1_genomic	NZ_CP025118.1	3229535	3236409	4.1543	1	0	1	2	0	0	0	1	1	1	1	1
GCF_002847385.1_ASM284738v1_genomic	NZ_CP025298.1	871015	873169	2.0402	1	1	1	0	0	0	0	0	0	0	0	0
GCF_002848365.2_ASM284836v2_genomic	NZ_CP025491.2	2588492	2592898	3.1062	1	0	0	1	0	0	0	1	1	1	1	1
GCF_002865585.1_ASM286558v1_genomic	NZ_CP025581.1	2028327	2032178	2.0937	1	0	0	0	0	0	0	1	1	1	1	1
GCF_002865745.1_ASM286574v1_genomic	NZ_CP013843.1	148748	152214	2.0873	1	0	0	0	0	0	0	1	1	1	1	1
GCF_002865765.1_ASM286576v1_genomic	NZ_CP013849.1	148911	152377	2.0876	1	0	0	0	0	0	0	1	1	1	1	1
GCF_002865805.1_ASM286580v1_genomic	NZ_CP013841.1	149908	153374	2.087	1	0	0	0	0	0	0	1	1	1	1	1
GCF_002865845.1_ASM286584v1_genomic	NZ_CP013847.1	148784	152250	2.087	1	0	0	0	0	0	0	1	1	1	1	1
GCF_002866045.1_ASM286604v1_genomic	NZ_CP014151.1	181154	184620	2.0867	1	0	0	0	0	0	0	1	1	1	1	1
GCF_002866125.1_ASM286612v1_genomic	NZ_CP014219.1	154951	158417	2.0874	1	0	0	0	0	0	0	1	1	1	1	1
GCF_002866225.1_ASM286622v1_genomic	NZ_CP014174.1	154521	157987	2.0874	1	0	0	0	0	0	0	1	1	1	1	1
GCF_002896855.1_ASM289685v1_genomic	NZ_CP021850.1	198503	203682	3.1267	1	0	0	0	1	1	1	1	1	1	1	1
GCF_002896875.1_ASM289687v1_genomic	NZ_CP023278.1	6295100	6298841	2.1587	1	0	0	0	0	0	0	1	1	1	1	1
GCF_002949735.1_ASM294973v1_genomic	NZ_CP026681.1	979859	983799	2.1563	1	0	0	0	0	0	0	1	1	1	1	1
GCF_002949795.1_ASM294979v1_genomic	NZ_CP026692.1	1675288	1679032	2.1562	1	0	0	0	0	0	0	1	1	1	1	1
GCF_002950945.1_ASM295094v1_genomic	NZ_CP012673.1	11537692	11543190	4.1376	2	0	0	0	1	1	0	1	1	1	1	1
GCF_003013635.1_ASM301363v1_genomic	NZ_CP027782.1	2057050	2060476	2.0849	1	0	0	0	0	0	0	1	1	1	1	1
GCF_003017145.1_ASM301714v1_genomic	NZ_CP027777.1	574133	577599	2.0856	1	0	0	0	0	0	0	1	1	1	1	1
GCF_003017195.1_ASM301719v1_genomic	NZ_CP027778.1	2858623	2862089	2.0856	1	0	0	0	0	0	0	1	1	1	1	1
GCF_003017225.1_ASM301722v1_genomic	NZ_CP027779.1	872329	875795	2.0858	1	0	0	0	0	0	0	1	1	1	1	1
GCF_003019735.1_ASM301973v1_genomic	NZ_CP020664.1	3165210	3170178	2.1706	1	0	0	0	0	0	0	1	1	1	1	1
GCF_003028855.1_ASM302885v1_genomic	NZ_CP028324.1	3650471	3654016	2.0844	1	0	0	0	0	0	0	1	1	1	1	1
GCF_003030345.1_ASM303034v1_genomic	NZ_CP028158.1	4972039	4975609	2.0813	1	0	0	0	0	0	0	1	1	1	1	1
GCF_003030385.1_ASM303038v1_genomic	NZ_CP028159.1	3817132	3820702	2.0807	1	0	0	0	0	0	0	1	1	1	1	1
GCF_003054475.1_ASM305447v1_genomic	NZ_CP020114.1	2418263	2422043	2.1555	1	0	0	0	0	0	0	1	1	1	1	1
GCF_003055625.1_ASM305562v1_genomic	NZ_CP028811.1	2041223	2044977	2.1073	1	0	0	0	0	0	0	1	1	1	1	1
GCF_003058345.1_ASM305834v1_genomic	NZ_CP028842.1	154743	158209	2.0874	1	0	0	0	0	0	0	1	1	1	1	1
GCF_003058445.1_ASM305844v1_genomic	NZ_CP028859.1	154723	158189	2.0874	1	0	0	0	0	0	0	1	1	1	1	1
GCF_003076475.1_ASM307647v1_genomic	NZ_CP020919.1	4061556	4065328	2.1066	1	0	0	0	0	0	0	1	1	1	1	1
GCF_003096035.1_ASM309603v1_genomic	NZ_CP029186.1	3778167	3781909	2.1067	1	0	0	0	0	0	0	1	1	1	1	1
GCF_003097535.1_ASM309753v1_genomic	NZ_CP029187.1	2178660	2182425	2.1068	1	0	0	0	0	0	0	1	1	1	1	1
GCF_003143515.1_ASM314351v1_genomic	NZ_CP029343.1	297777	305498	3.1444	1	0	0	0	0	0	0	2	2	2	2	2
GCF_003269425.1_ASM326942v1_genomic	NZ_CP030104.1	2574595	2579110	3.1368	1	0	1	1	0	0	0	1	1	1	1	1
GCF_003286425.2_ASM328642v2_genomic	NZ_CP043451.1	5306393	5310114	2.1057	1	0	0	0	0	0	0	1	1	1	1	1
GCF_003315755.1_ASM331575v1_genomic	NZ_CP030775.1	3287347	3290775	2.0847	1	0	0	0	0	0	0	1	1	1	1	1
GCF_003350945.1_ASM335094v1_genomic	NZ_CP028149.1	2805787	2809226	2.0822	1	0	0	0	0	0	0	1	1	1	1	1
GCF_003352045.1_ASM335204v1_genomic	NZ_CP025815.1	2499598	2504526	3.1576	1	0	0	0	1	1	1	1	1	1	1	1
GCF_003352065.1_ASM335206v1_genomic	NZ_CP025803.1	2317330	2321060	2.1151	1	0	0	0	0	0	0	1	1	1	1	1
GCF_003391395.1_ASM339139v1_genomic	NZ_CP024190.1	2729017	2733954	2.1383	1	0	0	0	0	0	0	1	1	1	1	1
GCF_003391415.1_ASM339141v1_genomic	NZ_CP025779.1	2786377	2791314	2.1383	1	0	0	0	0	0	0	1	1	1	1	1
GCF_003444775.1_ASM344477v1_genomic	NZ_CP021083.1	50024	54452	2.094	1	0	0	0	0	0	0	1	1	1	1	1
GCF_003574965.1_ASM357496v1_genomic	NZ_CP032317.1	868344	870363	2.0463	1	1	1	0	0	0	0	0	0	0	0	0
GCF_003576455.2_ASM357645v2_genomic	NZ_CP032869.1	6203119	6206851	2.1073	1	0	0	0	0	0	0	1	1	1	1	1
GCF_003585765.1_ASM358576v1_genomic	NZ_CP021235.1	1356411	1358318	2.0457	1	0	1	0	0	0	0	0	0	0	0	0
GCF_003600355.1_ASM360035v1_genomic	NZ_CP032416.1	162378	165875	2.0879	1	0	0	0	0	0	0	1	1	1	1	1
GCF_003606265.1_ASM360626v1_genomic	NZ_CP023671.1	2201528	2204964	2.0834	1	0	0	0	0	0	0	1	1	1	1	1
GCF_003609695.1_ASM360969v1_genomic	NZ_AP018496.1	2726949	2731886	2.1383	1	0	0	0	0	0	0	1	1	1	1	1
GCF_003711105.1_ASM371110v1_genomic	NZ_CP023865.1	6138889	6142455	2.0809	1	0	0	0	0	0	0	1	1	1	1	1
GCF_003718715.1_ASM371871v1_genomic	NZ_CP033465.1	157299	160788	2.0863	1	0	0	0	0	0	0	1	1	1	1	1
GCF_003722335.1_ASM372233v1_genomic	NZ_CP026100.1	3337170	3341610	3.1088	1	0	0	1	0	0	0	1	1	1	1	1
GCF_003797775.2_ASM379777v2_genomic	NZ_CP060725.1	526964	531358	3.0967	1	0	0	1	0	0	0	1	1	1	1	1
GCF_003815955.1_ASM381595v1_genomic	NZ_CP033931.1	1125804	1129523	2.1058	1	0	0	0	0	0	0	1	1	1	1	1
GCF_003815995.1_ASM381599v1_genomic	NZ_CP033934.1	1385579	1389290	2.1051	1	0	0	0	0	0	0	1	1	1	1	1
GCF_003860405.1_ASM386040v1_genomic	NZ_CP034170.1	631861	635645	2.0949	1	0	0	0	0	0	0	1	1	1	1	1
GCF_003860505.1_ASM386050v1_genomic	NZ_CP034158.1	2156533	2160241	2.1049	1	0	0	0	0	0	0	1	1	1	1	1
GCF_003945305.1_ASM394530v1_genomic	NZ_AP019314.1	424858	428454	2.1705	1	0	0	0	0	0	0	1	1	1	1	1
GCF_004006395.2_ASM400639v2_genomic	NZ_CP029758.2	194958	198728	2.0861	1	0	0	0	0	0	0	1	1	1	1	1
GCF_004006475.1_ASM400647v1_genomic	NZ_CP030063.1	1893774	1897205	2.086	1	0	0	0	0	0	0	1	1	1	1	1
GCF_004101825.1_ASM410182v1_genomic	NZ_CP034358.1	1002828	1006264	2.0834	1	0	0	0	0	0	0	1	1	1	1	1
GCF_004103695.1_ASM410369v1_genomic	NZ_CP035280.1	202820	206265	2.0869	1	0	0	0	0	0	0	1	1	1	1	1
GCF_004103755.1_ASM410375v1_genomic	NZ_CP035283.1	1322654	1327229	3.1113	1	0	0	0	1	0	1	1	1	1	1	1
GCF_004135755.1_ASM413575v1_genomic	NZ_CP012672.1	11539822	11544252	3.1119	2	0	0	0	0	0	0	1	1	1	1	1
GCF_004168365.1_ASM416836v1_genomic	NZ_CP035704.1	3688000	3694025	4.1931	1	1	1	0	1	1	1	1	1	1	1	1
GCF_004328885.1_ASM432888v1_genomic	NZ_CP027286.1	2460859	2464301	2.0817	1	0	0	0	0	0	0	1	1	1	1	0
GCF_004353525.1_ASM435352v2_genomic	NZ_CP085524.1	2864412	2867896	2.1044	1	0	0	0	0	0	0	1	1	1	1	1
GCF_004421005.1_ASM442100v1_genomic	NZ_CP038026.1	811318	814878	2.0832	1	0	0	0	0	0	0	1	1	1	1	1
GCF_004564155.1_ASM456415v1_genomic	NZ_CP038254.1	709125	713563	3.1074	1	0	0	1	0	0	0	1	1	1	1	1
GCF_004564375.1_ASM456437v1_genomic	NZ_CP038267.1	316675	320418	2.0962	1	0	0	0	0	0	0	1	1	1	1	1
GCF_005145085.1_ASM514508v1_genomic	NZ_CP039705.1	2271866	2275294	2.0848	1	0	0	0	0	0	0	1	1	1	1	1
GCF_005406185.2_ASM540618v2_genomic	NZ_CP053223.1	550471	554943	2.0885	1	0	0	0	0	0	0	1	1	1	1	1
GCF_005473905.2_ASM547390v2_genomic	NZ_CP061336.1	213326	217204	2.089	1	0	0	0	0	0	0	1	1	1	1	1
GCF_005938645.2_ASM593864v2_genomic	NZ_CP042171.1	5011973	5015761	2.1058	1	0	0	0	0	0	0	1	1	1	1	1
GCF_005943945.1_ASM594394v1_genomic	NZ_CP040710.1	654161	658668	3.1386	1	1	1	0	0	0	0	1	1	1	1	1
GCF_005954665.1_ASM595466v1_genomic	NZ_CP040656.1	5839244	5841504	2.0413	1	1	1	0	0	0	0	0	0	0	0	0
GCF_006016075.1_ASM601607v1_genomic	NZ_CP040093.1	1338920	1342383	2.0907	1	0	0	0	0	0	0	1	1	1	1	1
GCF_006351925.1_ASM635192v1_genomic	NZ_CP040924.1	3189144	3192630	2.0879	1	0	0	0	0	0	0	1	1	1	1	1
GCF_006352025.1_ASM635202v1_genomic	NZ_CP040936.1	989948	992107	2.0469	1	1	1	0	0	0	0	0	0	0	0	0
GCF_006363875.1_ASM636387v1_genomic	NZ_CP041017.1	694266	698738	2.0889	1	0	0	0	0	0	0	1	1	1	1	1
GCF_006742065.1_ASM674206v1_genomic	NZ_AP019716.1	463213	466641	2.0845	1	0	0	0	0	0	0	1	1	1	1	1
GCF_006974125.1_ASM697412v1_genomic	NZ_CP037858.1	2955831	2957973	2.0401	1	1	1	0	0	0	0	0	0	0	0	0
GCF_007971525.1_ASM797152v1_genomic	NZ_CP042437.1	3502999	3506815	2.1065	1	0	0	0	0	0	0	1	1	1	1	1
GCF_008247605.1_ASM824760v1_genomic	NZ_CP043420.1	2344963	2349602	3.1177	1	0	0	0	1	1	1	1	1	1	1	1
GCF_008274825.1_ASM827482v1_genomic	NZ_CP030848.1	155817	159286	2.0904	1	0	0	0	0	0	0	1	1	1	1	1
GCF_008298035.1_ASM829803v1_genomic	NZ_CP042910.1	4239946	4244449	2.088	1	0	0	0	0	0	0	1	1	1	1	1
GCF_008386235.1_ASM838623v1_genomic	NZ_CP040671.1	827520	831273	2.1853	1	0	0	0	0	0	0	1	1	1	1	1
GCF_008705175.1_ASM870517v1_genomic	NZ_CP043998.1	449316	452776	2.0824	1	0	0	0	0	0	0	1	1	1	1	0
GCF_008761635.1_ASM876163v1_genomic	NZ_CP044344.1	1122503	1126300	2.0926	1	0	0	0	0	0	0	1	1	1	1	1
GCF_009363575.1_ASM936357v1_genomic	NZ_CP045389.1	1381704	1386335	4.1317	1	1	0	0	0	0	0	1	1	1	1	1
GCF_009363615.1_ASM936361v1_genomic	NZ_CP045385.1	616013	619724	2.1146	1	0	0	0	0	0	0	1	1	1	1	1
GCF_009363655.1_ASM936365v1_genomic	NZ_CP045393.1	2944427	2949033	4.1344	1	1	0	0	0	0	0	1	1	1	1	1
GCF_009363715.1_ASM936371v1_genomic	NZ_CP045404.1	2776600	2781206	4.1345	1	1	0	0	0	0	0	1	1	1	1	1
GCF_009498015.1_ASM949801v1_genomic	NZ_CP034058.1	1760112	1763854	2.1583	1	0	0	0	0	0	0	1	1	1	1	1
GCF_009618035.1_ASM961803v1_genomic	NZ_AP021867.1	875104	877246	2.0405	1	1	1	0	0	0	0	0	0	0	0	0
GCF_009650315.1_ASM965031v1_genomic	NZ_CP033247.1	507002	510430	2.0848	1	0	0	0	0	0	0	1	1	1	1	1
GCF_009650335.1_ASM965033v1_genomic	NZ_CP033249.1	507005	510433	2.0848	1	0	0	0	0	0	0	1	1	1	1	1
GCF_009676405.1_ASM967640v1_genomic	NZ_CP040430.1	859292	861434	2.0399	1	1	1	0	0	0	0	0	0	0	0	0
GCF_009676445.1_ASM967644v1_genomic	NZ_CP040432.1	867794	869936	2.0405	1	1	1	0	0	0	0	0	0	0	0	0
GCF_009676465.1_ASM967646v1_genomic	NZ_CP040433.1	833350	836725	2.0399	1	1	1	0	0	0	0	0	0	0	0	0
GCF_009676485.1_ASM967648v1_genomic	NZ_CP040434.1	871104	873250	2.04	1	1	1	0	0	0	0	0	0	0	0	0
GCF_009676505.1_ASM967650v1_genomic	NZ_CP040436.1	825176	827351	2.04	1	1	1	0	0	0	0	0	0	0	0	0
GCF_009707485.1_ASM970748v1_genomic	NZ_CP046121.1	910237	913998	2.0802	1	0	0	0	0	0	0	1	1	1	1	1
GCF_009730675.1_ASM973067v1_genomic	NZ_CP046374.1	1237945	1241729	2.1052	1	0	0	0	0	0	0	1	1	1	1	1
GCF_009792235.1_ASM979223v1_genomic	NZ_CP046973.1	1519484	1523080	2.1701	1	0	0	0	0	0	0	1	1	1	1	1
GCF_009792295.1_ASM979229v1_genomic	NZ_CP039934.1	3364588	3368213	2.102	1	0	0	0	0	0	0	1	1	1	1	1
GCF_009796305.1_ASM979630v1_genomic	NZ_CP046996.1	215619	219122	2.1091	1	0	0	0	0	0	0	1	1	1	1	1
GCF_009796745.1_ASM979674v1_genomic	NZ_CP047024.1	3262045	3267025	3.1607	1	0	0	0	1	1	1	1	1	1	1	1
GCF_009857175.1_ASM985717v1_genomic	NZ_CP047310.1	834002	836177	2.0401	1	1	1	0	0	0	0	0	0	0	0	0
GCF_009858215.1_ASM985821v1_genomic	NZ_CP047394.1	1279217	1282658	2.0822	1	0	0	0	0	0	0	1	1	1	1	1
GCF_009873495.1_ASM987349v1_genomic	NZ_CP046703.1	3155036	3159029	2.1569	1	0	0	0	0	0	0	1	1	1	1	1
GCF_009901525.1_ASM990152v1_genomic	NZ_CP019288.1	4101703	4106723	3.1372	1	1	1	1	0	0	0	1	1	1	1	1
GCF_009905255.1_ASM990525v1_genomic	NZ_CP047602.1	15028	18477	2.0958	1	0	0	0	0	0	0	1	1	1	1	1
GCF_009906935.1_ASM990693v1_genomic	NZ_CP047647.1	540934	542924	2.0447	1	1	1	0	0	0	0	0	0	0	0	0
GCF_009913235.1_ASM991323v1_genomic	NZ_CP047897.1	322231	325774	2.1036	1	0	0	0	0	0	0	1	1	1	1	1
GCF_010728525.1_ASM1072852v1_genomic	NZ_AP022572.1	3549821	3554758	2.138	1	0	0	0	0	0	0	1	1	1	1	1
GCF_011058315.1_ASM1105831v1_genomic	NZ_CP049298.1	2914816	2918571	2.1046	1	0	0	0	0	0	0	1	1	1	1	1
GCF_011064265.1_ASM1106426v1_genomic	NZ_CP049329.1	1143688	1147458	2.105	1	0	0	0	0	0	0	1	1	1	1	1
GCF_011326135.1_ASM1132613v1_genomic	NZ_CP046948.1	749528	752406	2.0423	1	0	0	0	1	1	1	0	0	0	0	0
GCF_012272695.1_ASM1227269v1_genomic	NZ_CP050902.1	1930671	1934465	2.0934	1	0	0	0	0	0	0	1	1	1	1	1
GCF_012273015.1_ASM1227301v1_genomic	NZ_CP050954.1	420331	422364	2.0474	1	1	1	0	0	0	0	0	0	0	0	0
GCF_012295525.1_ASM1229552v1_genomic	NZ_CP051167.1	1185621	1189554	2.1637	1	0	0	0	0	0	0	1	1	1	1	1
GCF_012295615.1_ASM1229561v1_genomic	NZ_CP051183.1	3487290	3489758	2.038	1	0	0	0	1	1	1	0	0	0	0	0
GCF_012849215.1_ASM1284921v1_genomic	NZ_CP051682.1	1845661	1849363	2.1063	1	0	0	0	0	0	0	1	1	1	1	1
GCF_013177315.1_ASM1317731v1_genomic	NZ_CP053661.1	3786346	3790350	2.1584	1	0	0	0	0	0	0	1	1	1	1	1
GCF_013343175.2_ASM1334317v2_genomic	NZ_CP039119.2	176884	180656	2.1052	1	0	0	0	0	0	0	1	1	1	1	1
GCF_013343235.1_ASM1334323v1_genomic	NZ_CP040094.1	503854	507848	2.1571	1	0	0	0	0	0	0	1	1	1	1	1
GCF_013364275.1_ASM1336427v1_genomic	NZ_CP054932.1	4355701	4359205	2.0788	1	0	0	0	0	0	0	1	1	1	1	1
GCF_013393905.1_ASM1339390v1_genomic	NZ_CP040272.1	6924745	6928693	2.1571	1	0	0	0	0	0	0	1	1	1	1	1
GCF_013393925.1_ASM1339392v1_genomic	NZ_CP040281.1	4030987	4034980	2.1569	1	0	0	0	0	0	0	1	1	1	1	1
GCF_013393945.1_ASM1339394v1_genomic	NZ_CP040297.1	2856970	2860711	2.157	1	0	0	0	0	0	0	1	1	1	1	1
GCF_013394595.1_ASM1339459v1_genomic	NZ_CP053348.1	3819800	3824433	3.1378	1	0	1	1	0	0	0	1	1	1	1	1
GCF_013394675.1_ASM1339467v1_genomic	NZ_CP053352.1	3551901	3560695	4.1555	1	1	1	2	0	0	0	1	1	1	1	1
GCF_013457195.1_ASM1345719v1_genomic	NZ_CP059135.1	591401	595174	2.1052	1	0	0	0	0	0	0	1	1	1	1	1
GCF_013466985.1_ASM1346698v1_genomic	NZ_CP059164.1	2326733	2330499	2.0922	1	0	0	0	0	0	0	1	1	1	1	1
GCF_013781885.1_ASM1378188v1_genomic	NZ_CP059378.1	3929188	3932615	2.0835	1	0	0	0	0	0	0	1	1	1	1	0
GCF_013874595.1_ASM1387459v1_genomic	NZ_CP059431.1	2111329	2114964	2.0947	1	0	0	0	0	0	0	1	1	1	1	1
GCF_014041915.1_ASM1404191v1_genomic	NZ_CP059472.1	226350	230093	2.1076	1	0	0	0	0	0	0	1	1	1	1	1
GCF_014068615.1_ASM1406861v1_genomic	NZ_CP059677.1	153866	157332	2.0865	1	0	0	0	0	0	0	1	1	1	1	1
GCF_014083965.1_ASM1408396v1_genomic	NZ_CP046588.1	819209	821384	2.0401	1	1	1	0	0	0	0	0	0	0	0	0
GCF_014109805.1_ASM1410980v1_genomic	NZ_CP059400.1	3066332	3070746	3.107	1	0	0	1	0	0	0	1	1	1	1	1
GCF_014109825.1_ASM1410982v1_genomic	NZ_CP059576.1	2781722	2786137	3.1067	1	0	0	1	0	0	0	1	1	1	1	1
GCF_014127485.1_ASM1412748v1_genomic	NZ_CP059903.1	2283189	2286965	2.0935	1	0	0	0	0	0	0	1	1	1	1	1
GCF_014131795.1_ASM1413179v1_genomic	NZ_CP040626.1	3455916	3459344	2.0845	1	0	0	0	0	0	0	1	1	1	1	1
GCF_014217565.1_ASM1421756v1_genomic	NZ_CP043661.1	7871188	7875165	2.0938	1	0	0	0	0	0	0	1	1	1	1	1
GCF_014263395.1_ASM1426339v1_genomic	NZ_CP058321.1	2981700	2986351	3.119	1	0	0	0	1	1	1	1	1	1	1	1
GCF_014489555.1_ASM1448955v1_genomic	NZ_CP060784.1	3376307	3378304	2.0473	1	1	1	0	0	0	0	0	0	0	0	0
GCF_014673475.1_ASM1467347v1_genomic	NZ_CP050509.1	3964060	3967491	2.0844	1	0	0	0	0	0	0	1	1	1	1	1
GCF_014692875.1_ASM1469287v1_genomic	NZ_CP061171.1	4585172	4588959	2.1049	1	0	0	0	0	0	0	1	1	1	1	1
GCF_014764385.1_ASM1476438v1_genomic	NZ_CP061714.1	477981	481644	2.1143	1	0	0	0	0	0	0	1	1	1	1	1
GCF_014779555.2_ASM1477955v2_genomic	NZ_CP094357.1	4941627	4946742	3.1595	1	0	0	0	1	1	1	1	1	1	1	1
GCF_014840935.1_ASM1484093v1_genomic	NZ_CP062005.1	3319844	3324579	3.1186	1	0	0	0	1	1	1	1	1	1	1	1
GCF_015074805.1_ASM1507480v1_genomic	NZ_CP060036.1	705853	710325	2.0884	1	0	0	0	0	0	0	1	1	1	1	1
GCF_015101885.1_ASM1510188v1_genomic	NZ_CP062941.1	4067262	4073630	3.1452	1	0	0	0	0	0	0	2	2	2	2	2
GCF_015191005.1_ASM1519100v1_genomic	NZ_CP040442.1	660136	663852	2.1021	1	0	0	0	0	0	0	1	1	1	1	1
GCF_015689335.1_ASM1568933v1_genomic	NZ_CP065053.1	4671049	4674546	2.0798	1	0	0	0	0	0	0	1	1	1	1	1
GCF_015767635.1_ASM1576763v1_genomic	NZ_CP065230.1	3161792	3166470	3.1174	1	0	0	0	1	1	1	1	1	1	1	1
GCF_016027155.1_ASM1602715v1_genomic	NZ_CP065677.1	1068051	1071490	2.0826	1	0	0	0	0	0	0	1	1	1	1	1
GCF_016134045.1_ASM1613404v1_genomic	NZ_CP065915.1	1400900	1405536	4.1157	1	1	0	0	0	0	0	1	1	1	1	1
GCF_016406125.1_ASM1640612v1_genomic	NZ_CP066339.1	581955	585436	2.0958	1	0	0	0	0	0	0	1	1	1	1	1
GCF_016615815.1_ASM1661581v1_genomic	NZ_CP067112.1	478262	481925	2.1139	1	0	0	0	0	0	0	1	1	1	1	1
GCF_016615955.1_ASM1661595v1_genomic	NZ_CP067113.1	363666	368496	3.1616	1	0	0	0	1	1	1	1	1	1	1	1
GCF_016657085.1_ASM1665708v1_genomic	NZ_CP067432.1	89594	93305	2.1052	1	0	0	0	0	0	0	1	1	1	1	1
GCF_016659185.1_ASM1665918v1_genomic	NZ_CP067993.1	815627	817769	2.0396	1	1	1	0	0	0	0	0	0	0	0	0
GCF_016694815.1_ASM1669481v1_genomic	NZ_CP067044.1	1031424	1035144	2.1055	1	0	0	0	0	0	0	1	1	1	1	1
GCF_016757735.1_ASM1675773v1_genomic	NZ_CP068439.1	1323973	1328583	3.1391	1	1	1	1	0	0	0	1	1	1	1	1
GCF_016798345.1_ASM1679834v1_genomic	NZ_CP068960.1	141043	144509	2.0874	1	0	0	0	0	0	0	1	1	1	1	1
GCF_016803475.1_ASM1680347v1_genomic	NZ_CP059075.1	2753076	2756861	2.1054	1	0	0	0	0	0	0	1	1	1	1	1
GCF_016804365.1_ASM1680436v1_genomic	NZ_CP044434.1	117652	121143	2.0938	1	0	0	0	0	0	0	1	1	1	1	1
GCF_016838665.1_ASM1683866v1_genomic	NZ_CP069280.1	149155	152621	2.0871	1	0	0	0	0	0	0	1	1	1	1	1
GCF_016864015.1_ASM1686401v1_genomic	NZ_CP045067.1	1675283	1681491	3.1382	1	1	1	1	0	0	0	1	1	1	1	1
GCF_016864235.1_ASM1686423v1_genomic	NZ_CP045732.1	2852611	2856112	2.093	1	0	0	0	0	0	0	1	1	1	1	1
GCF_017086385.1_ASM1708638v1_genomic	NZ_CP070960.1	1685884	1689535	2.1804	1	0	0	0	0	0	0	1	1	1	1	1
GCF_017086465.1_ASM1708646v1_genomic	NZ_CP070961.1	2221102	2224866	2.0923	1	0	0	0	0	0	0	1	1	1	1	1
GCF_017164015.1_ASM1716401v1_genomic	NZ_CP071065.1	8494825	8498561	2.1578	1	0	0	0	0	0	0	1	1	1	1	1
GCF_017301615.1_ASM1730161v1_genomic	NZ_CP059066.1	906800	910375	2.1092	1	0	0	0	0	0	0	1	1	1	1	1
GCF_017310035.1_ASM1731003v1_genomic	NZ_CP022296.1	2698517	2702271	2.0928	1	0	0	0	0	0	0	1	1	1	1	1
GCF_017348895.1_ASM1734889v1_genomic	NZ_CP071376.1	744962	748404	2.0815	1	0	0	0	0	0	0	1	1	1	1	1
GCF_017357245.1_ASM1735724v1_genomic	NZ_CP071613.1	319096	323572	3.1089	1	0	0	1	0	0	0	1	1	1	1	1
GCF_017357265.1_ASM1735726v1_genomic	NZ_CP071619.1	317594	322070	3.1088	1	0	0	1	0	0	0	1	1	1	1	1
GCF_017487405.1_ASM1748740v1_genomic	NZ_CP062222.1	2771599	2775188	2.0879	1	0	0	0	0	0	0	1	1	1	1	1
GCF_017569385.1_ASM1756938v1_genomic	NZ_CP071881.1	808475	812196	2.1057	1	0	0	0	0	0	0	1	1	1	1	1
GCF_017569405.1_ASM1756940v1_genomic	NZ_CP071882.1	6970491	6974212	2.1057	1	0	0	0	0	0	0	1	1	1	1	1
GCF_017654605.1_ASM1765460v1_genomic	NZ_CP072113.1	1511826	1515589	2.0928	1	0	0	0	0	0	0	1	1	1	1	1
GCF_018135545.1_ASM1813554v1_genomic	NZ_CP073070.1	2793722	2797161	2.0824	1	0	0	0	0	0	0	1	1	1	1	1
GCF_018140595.1_ASM1814059v1_genomic	NZ_CP073279.1	478589	482049	2.0824	1	0	0	0	0	0	0	1	1	1	1	0
GCF_018140655.1_ASM1814065v1_genomic	NZ_CP073277.1	484514	487942	2.0848	1	0	0	0	0	0	0	1	1	1	1	1
GCF_018324205.1_ASM1832420v1_genomic	NZ_AP023356.1	2390824	2394305	2.0794	1	0	0	0	0	0	0	1	1	1	1	1
GCF_018362995.1_ASM1836299v1_genomic	NZ_CP074372.1	1287773	1291493	2.1051	1	0	0	0	0	0	0	1	1	1	1	1
GCF_018459925.1_ASM1845992v1_genomic	NZ_CP075371.1	2523517	2527326	2.092	1	0	0	0	0	0	0	1	1	1	1	1
GCF_018732085.1_ASM1873208v1_genomic	NZ_CP076103.1	4996834	5001963	3.1591	1	0	0	0	1	1	1	1	1	1	1	1
GCF_018802225.1_ASM1880222v1_genomic	NZ_CP047971.1	57646	61158	2.0913	1	0	0	0	0	0	0	1	1	1	1	1
GCF_018802245.1_ASM1880224v1_genomic	NZ_CP047972.1	57402	60914	2.0913	1	0	0	0	0	0	0	1	1	1	1	1
GCF_019039255.1_ASM1903925v1_genomic	NZ_CP077062.1	1590926	1594672	2.0931	1	0	0	0	0	0	0	1	1	1	1	1
GCF_019056555.1_ASM1905655v1_genomic	NZ_CP020473.1	2550014	2553888	2.0865	1	0	0	0	0	0	0	1	1	1	1	1
GCF_019056575.1_ASM1905657v1_genomic	NZ_CP021056.1	4046634	4050362	2.1578	1	0	0	0	0	0	0	1	1	1	1	1
GCF_019317285.1_ASM1931728v1_genomic	NZ_CP079218.1	5330873	5334661	2.1052	1	0	0	0	0	0	0	1	1	1	1	1
GCF_019317325.1_ASM1931732v1_genomic	NZ_CP079219.1	1145987	1149708	2.1052	1	0	0	0	0	0	0	1	1	1	1	1
GCF_019456695.1_ASM1945669v1_genomic	NZ_CP014860.1	2906751	2911688	2.138	1	0	0	0	0	0	0	1	1	1	1	1
GCF_019668485.1_ASM1966848v1_genomic	NZ_AP024619.1	277463	280999	2.1019	1	0	0	0	0	0	0	1	1	1	1	1
GCF_019704275.1_ASM1970427v1_genomic	NZ_AP024565.1	2671415	2675011	2.1704	1	0	0	0	0	0	0	1	1	1	1	1
GCF_019704555.1_ASM1970455v1_genomic	NZ_AP024745.1	9822750	9826276	2.078	1	0	0	0	0	0	0	1	1	1	1	1
GCF_019774515.1_ASM1977451v1_genomic	NZ_CP081492.1	2008919	2012657	2.1059	1	0	0	0	0	0	0	1	1	1	1	1
GCF_019880385.1_ASM1988038v1_genomic	NZ_CP082273.1	1793502	1797242	2.0943	1	0	0	0	0	0	0	1	1	1	1	1
GCF_019891175.1_ASM1989117v1_genomic	NZ_CP072600.1	1146715	1150740	2.1607	1	0	0	0	0	0	0	1	1	1	1	1
GCF_019904175.1_ASM1990417v1_genomic	NZ_CP061913.1	11149601	11153079	2.0811	1	0	0	0	0	0	0	1	1	1	1	1
GCF_019924095.1_ASM1992409v1_genomic	NZ_CP063659.1	1119779	1123364	2.1981	1	0	0	0	0	0	0	1	1	1	1	1
GCF_019976755.1_ASM1997675v1_genomic	NZ_AP023441.1	2748095	2751839	2.1574	1	0	0	0	0	0	0	1	1	1	1	1
GCF_019977655.1_ASM1997765v1_genomic	NZ_AP024849.1	619340	622788	2.0824	1	0	0	0	0	0	0	1	1	1	1	0
GCF_019977735.1_ASM1997773v1_genomic	NZ_AP025018.1	747847	751584	2.1559	1	0	0	0	0	0	0	1	1	1	1	1
GCF_020042665.1_ASM2004266v1_genomic	NZ_CP083376.1	1520098	1523709	2.1117	1	0	0	0	0	0	0	1	1	1	1	1
GCF_020084865.1_ASM2008486v1_genomic	NZ_CP071953.1	487273	490985	2.1074	1	0	0	0	0	0	0	1	1	1	1	1
GCF_020091585.1_ASM2009158v1_genomic	NZ_CP083582.1	6457295	6461184	2.1606	1	0	0	0	0	0	0	1	1	1	1	1
GCF_020132085.1_ASM2013208v1_genomic	NZ_CP060259.1	848350	850525	2.0401	1	1	1	0	0	0	0	0	0	0	0	0
GCF_020138335.1_ASM2013833v1_genomic	NZ_CP075903.1	2617185	2620624	2.0822	1	0	0	0	0	0	0	1	1	1	1	1
GCF_020138355.1_ASM2013835v1_genomic	NZ_CP075905.1	2745470	2748909	2.0826	1	0	0	0	0	0	0	1	1	1	1	1
GCF_020138375.1_ASM2013837v1_genomic	NZ_CP075908.1	2653858	2657297	2.0824	1	0	0	0	0	0	0	1	1	1	1	1
GCF_020138395.1_ASM2013839v1_genomic	NZ_CP075912.1	2848634	2852073	2.082	1	0	0	0	0	0	0	1	1	1	1	1
GCF_020138415.1_ASM2013841v1_genomic	NZ_CP075917.1	2784568	2788007	2.0824	1	0	0	0	0	0	0	1	1	1	1	1
GCF_020138435.1_ASM2013843v1_genomic	NZ_CP075922.1	2794734	2798173	2.0826	1	0	0	0	0	0	0	1	1	1	1	1
GCF_020138455.1_ASM2013845v1_genomic	NZ_CP075927.1	2854946	2858385	2.0823	1	0	0	0	0	0	0	1	1	1	1	1
GCF_020138475.1_ASM2013847v1_genomic	NZ_CP075932.1	2625045	2628484	2.0826	1	0	0	0	0	0	0	1	1	1	1	1
GCF_020138495.1_ASM2013849v1_genomic	NZ_CP075934.1	2742726	2746165	2.0823	1	0	0	0	0	0	0	1	1	1	1	1
GCF_020138515.1_ASM2013851v1_genomic	NZ_CP075941.1	2613361	2616800	2.0826	1	0	0	0	0	0	0	1	1	1	1	1
GCF_020138535.1_ASM2013853v1_genomic	NZ_CP075945.1	2503546	2506985	2.0822	1	0	0	0	0	0	0	1	1	1	1	1
GCF_020138555.1_ASM2013855v1_genomic	NZ_CP075947.1	2479946	2483385	2.0822	1	0	0	0	0	0	0	1	1	1	1	1
GCF_020138575.1_ASM2013857v1_genomic	NZ_CP075950.1	2463988	2467427	2.0822	1	0	0	0	0	0	0	1	1	1	1	1
GCF_020138595.1_ASM2013859v1_genomic	NZ_CP075953.1	2753418	2756857	2.0826	1	0	0	0	0	0	0	1	1	1	1	1
GCF_020138615.1_ASM2013861v1_genomic	NZ_CP075956.1	2475946	2479385	2.0822	1	0	0	0	0	0	0	1	1	1	1	1
GCF_020138635.1_ASM2013863v1_genomic	NZ_CP075961.1	2470972	2474411	2.0827	1	0	0	0	0	0	0	1	1	1	1	1
GCF_020138655.1_ASM2013865v1_genomic	NZ_CP075964.1	2548759	2552198	2.0822	1	0	0	0	0	0	0	1	1	1	1	1
GCF_020138675.1_ASM2013867v1_genomic	NZ_CP075966.1	2418763	2422202	2.0827	1	0	0	0	0	0	0	1	1	1	1	1
GCF_020138695.1_ASM2013869v1_genomic	NZ_CP075968.1	2480666	2484105	2.0828	1	0	0	0	0	0	0	1	1	1	1	1
GCF_020138715.1_ASM2013871v1_genomic	NZ_CP075970.1	2697191	2700630	2.0823	1	0	0	0	0	0	0	1	1	1	1	1
GCF_020138735.1_ASM2013873v1_genomic	NZ_CP075973.1	2625001	2628440	2.0826	1	0	0	0	0	0	0	1	1	1	1	1
GCF_020138755.1_ASM2013875v1_genomic	NZ_CP075977.1	2438143	2441582	2.0822	1	0	0	0	0	0	0	1	1	1	1	1
GCF_020138775.1_ASM2013877v1_genomic	NZ_CP075979.1	2772492	2775931	2.0823	1	0	0	0	0	0	0	1	1	1	1	1
GCF_020138795.1_ASM2013879v1_genomic	NZ_CP075981.1	2751101	2754540	2.0825	1	0	0	0	0	0	0	1	1	1	1	1
GCF_020139215.1_ASM2013921v1_genomic	NZ_CP075985.1	2802222	2805661	2.082	1	0	0	0	0	0	0	1	1	1	1	1
GCF_020139235.1_ASM2013923v1_genomic	NZ_CP075988.1	2746496	2749935	2.0824	1	0	0	0	0	0	0	1	1	1	1	1
GCF_020139255.1_ASM2013925v1_genomic	NZ_CP075992.1	2950428	2953867	2.0826	1	0	0	0	0	0	0	1	1	1	1	1
GCF_020139275.1_ASM2013927v1_genomic	NZ_CP076000.1	2797365	2800804	2.0824	1	0	0	0	0	0	0	1	1	1	1	1
GCF_020139295.1_ASM2013929v1_genomic	NZ_CP076004.1	2475921	2479360	2.0822	1	0	0	0	0	0	0	1	1	1	1	1
GCF_020341635.1_ASM2034163v1_genomic	NZ_CP084379.1	1323995	1328605	3.1391	1	1	1	1	0	0	0	1	1	1	1	1
GCF_020342415.1_ASM2034241v1_genomic	NZ_CP084347.1	1084258	1087977	2.1058	1	0	0	0	0	0	0	1	1	1	1	1
GCF_020410745.1_ASM2041074v1_genomic	NZ_CP084528.1	618822	622544	2.1041	1	0	0	0	0	0	0	1	1	1	1	1
GCF_020535545.1_ASM2053554v1_genomic	NZ_CP084754.1	724763	728467	2.1173	1	0	0	0	0	0	0	1	1	1	1	1
GCF_020683005.1_ASM2068300v1_genomic	NZ_CP085529.1	2799953	2803673	2.1057	1	0	0	0	0	0	0	1	1	1	1	1
GCF_020783335.1_ASM2078333v1_genomic	NZ_CP086068.1	4560949	4564692	2.1064	1	0	0	0	0	0	0	1	1	1	1	1
GCF_020872015.1_ASM2087201v1_genomic	NZ_CP073074.1	1056328	1060049	2.1053	1	0	0	0	0	0	0	1	1	1	1	1
GCF_020883495.1_ASM2088349v1_genomic	NZ_CP086612.1	35422	39126	2.1176	1	0	0	0	0	0	0	1	1	1	1	1
GCF_020911865.1_ASM2091186v1_genomic	NZ_CP087131.1	742153	745863	2.1045	1	0	0	0	0	0	0	1	1	1	1	1
GCF_020985365.1_ASM2098536v1_genomic	NZ_CP087583.1	233371	237089	2.1058	1	0	0	0	0	0	0	1	1	1	1	1
GCF_021117255.1_ASM2111725v1_genomic	NZ_CP088244.1	947936	950111	2.04	1	1	1	0	0	0	0	0	0	0	0	0
GCF_021117365.1_ASM2111736v1_genomic	NZ_CP088262.1	2323730	2327494	2.0943	1	0	0	0	0	0	0	1	1	1	1	1
GCF_021172085.1_ASM2117208v1_genomic	NZ_CP089094.1	1643632	1647225	2.1708	1	0	0	0	0	0	0	1	1	1	1	1
GCF_021278965.1_ASM2127896v1_genomic	NZ_CP065589.1	1790943	1794662	2.1055	1	0	0	0	0	0	0	1	1	1	1	1
GCF_021378335.1_ASM2137833v1_genomic	NZ_CP071784.1	3854142	3856317	2.04	1	1	1	0	0	0	0	0	0	0	0	0
GCF_021379005.1_ASM2137900v1_genomic	NZ_CP075171.1	2733533	2737402	2.1616	1	0	0	0	0	0	0	1	1	1	1	1
GCF_021389955.1_ASM2138995v1_genomic	NZ_CP089980.1	1003913	1008439	3.1378	1	0	1	1	0	0	0	1	1	1	1	1
GCF_021391335.1_ASM2139133v1_genomic	NZ_CP090051.1	2472643	2476433	2.0929	1	0	0	0	0	0	0	1	1	1	1	1
GCF_021495975.1_ASM2149597v1_genomic	NZ_CP090904.1	148727	152193	2.086	1	0	0	0	0	0	0	1	1	1	1	1
GCF_021537535.1_ASM2153753v1_genomic	NZ_CP084539.1	1462666	1466097	2.0857	1	0	0	0	0	0	0	1	1	1	1	1
GCF_021650815.1_ASM2165081v1_genomic	NZ_CP091284.1	1059575	1063250	2.1563	1	0	0	0	0	0	0	1	1	1	1	1
GCF_021729445.1_ASM2172944v1_genomic	NZ_CP053893.1	4798180	4801640	2.0824	1	0	0	0	0	0	0	1	1	1	1	0
GCF_022063185.1_ASM2206318v1_genomic	NZ_CP091913.1	4007542	4011282	2.1585	1	0	0	0	0	0	0	1	1	1	1	1
GCF_022200785.1_ASM2220078v1_genomic	NZ_CP087585.1	4419765	4423550	2.1043	1	0	0	0	0	0	0	1	1	1	1	1
GCF_022372495.1_ASM2237249v1_genomic	NZ_CP092419.1	5199078	5202920	2.157	1	0	0	0	0	0	0	1	1	1	1	1
GCF_022376295.1_ASM2237629v1_genomic	NZ_CP060140.1	2542415	2546172	2.1559	1	0	0	0	0	0	0	1	1	1	1	1
GCF_022394675.1_ASM2239467v1_genomic	NZ_CP091882.1	1472014	1475448	2.0856	1	0	0	0	0	0	0	1	1	1	1	1
GCF_022410435.1_ASM2241043v1_genomic	NZ_CP090152.1	524049	528663	4.1356	1	1	0	0	0	0	0	1	1	1	1	1
GCF_022429605.1_ASM2242960v1_genomic	NZ_CP092481.1	2551574	2555013	2.0829	1	0	0	0	0	0	0	1	1	1	1	1
GCF_022539405.1_ASM2253940v1_genomic	NZ_CP054394.1	3046702	3050156	2.0952	1	0	0	0	0	0	0	1	1	1	1	1
GCF_022558445.1_ASM2255844v1_genomic	NZ_CP054699.1	105968	109566	2.0966	1	0	0	0	0	0	0	1	1	1	1	1
GCF_022674245.1_ASM2267424v1_genomic	NZ_CP080467.1	288546	292043	2.0962	1	0	0	0	0	0	0	1	1	1	1	1
GCF_022682355.1_ASM2268235v1_genomic	NZ_CP093547.1	4719003	4723948	3.159	1	0	0	0	1	1	1	1	1	1	1	1
GCF_022701275.1_ASM2270127v1_genomic	NZ_CP031740.1	995522	999475	2.155	1	0	0	0	0	0	0	1	1	1	1	1
GCF_022788715.1_ASM2278871v1_genomic	NZ_CP085167.1	2798983	2802693	2.1143	1	0	0	0	0	0	0	1	1	1	1	1
GCF_022833145.1_ASM2283314v1_genomic	NZ_CP050251.1	3640790	3644256	2.087	1	0	0	0	0	0	0	1	1	1	1	1
GCF_022921055.1_ASM2292105v1_genomic	NZ_CP095061.1	2972820	2974886	2.0468	1	1	1	0	0	0	0	0	0	0	0	0
GCF_022982435.1_ASM2298243v1_genomic	NZ_CP095210.1	176882	180667	2.1052	1	0	0	0	0	0	0	1	1	1	1	1
GCF_023066175.1_ASM2306617v1_genomic	NZ_CP095715.1	176882	180667	2.1052	1	0	0	0	0	0	0	1	1	1	1	1
GCF_023066195.1_ASM2306619v1_genomic	NZ_CP095694.1	176882	180667	2.1052	1	0	0	0	0	0	0	1	1	1	1	1
GCF_023195755.1_ASM2319575v1_genomic	NZ_CP096203.1	880867	884587	2.1063	1	0	0	0	0	0	0	1	1	1	1	1
GCF_023195775.1_ASM2319577v1_genomic	NZ_CP096205.1	3072365	3076148	2.1069	1	0	0	0	0	0	0	1	1	1	1	1
GCF_023277365.1_ASM2327736v1_genomic	NZ_CP096975.1	846078	848253	2.04	1	1	1	0	0	0	0	0	0	0	0	0
GCF_023278365.1_ASM2327836v1_genomic	NZ_CP075338.1	3861967	3865904	2.1055	1	0	0	0	0	0	0	1	1	1	1	1
GCF_023278615.1_ASM2327861v1_genomic	NZ_CP026143.1	1017203	1020645	2.0834	1	0	0	0	0	0	0	1	1	1	1	1
GCF_023499255.1_ASM2349925v1_genomic	NZ_CP092183.1	2810252	2813800	2.0821	1	0	0	0	0	0	0	1	1	1	1	1
GCF_023614255.1_ASM2361425v1_genomic	NZ_CP094265.1	318410	321886	2.0785	1	0	0	0	0	0	0	1	1	1	1	1
GCF_023614275.1_ASM2361427v1_genomic	NZ_CP094266.1	2392772	2396248	2.0782	1	0	0	0	0	0	0	1	1	1	1	1
GCF_023617245.1_ASM2361724v1_genomic	NZ_CP067396.1	292388	294573	2.0409	1	1	1	0	0	0	0	0	0	0	0	0
GCF_023650955.1_ASM2365095v1_genomic	NZ_CP098039.1	1627190	1630943	2.1862	1	0	0	0	0	0	0	1	1	1	1	1
GCF_900010805.1_C._beijerinckii_DSM_6423_genomic	NZ_LN908213.1	543350	546810	2.083	1	0	0	0	0	0	0	1	1	1	1	0
GCF_900130145.1_FpsyOSU-THCO2-90_genomic	NZ_LT670843.1	2174028	2177813	2.1052	1	0	0	0	0	0	0	1	1	1	1	1
GCF_900168365.1_JF4335_genomic	NZ_LT799839.1	2464610	2468052	2.0817	1	0	0	0	0	0	0	1	1	1	1	0
GCF_900475545.1_44310_G02_genomic	NZ_LS483393.1	2785124	2788563	2.0826	1	0	0	0	0	0	0	1	1	1	1	1
GCF_900478015.1_48269_B01_genomic	NZ_LS483461.1	2777921	2781360	2.0824	1	0	0	0	0	0	0	1	1	1	1	1
GCF_900564155.1_PRJEB26455_genomic	NZ_LS999839.1	1295198	1298920	2.103	1	0	0	0	0	0	0	1	1	1	1	1
GCF_900636535.1_42727_A01_genomic	NZ_LR134289.1	1047843	1051563	2.1056	1	0	0	0	0	0	0	1	1	1	1	1
GCF_900636905.1_44982_B01_genomic	NZ_LR134324.1	2656156	2658302	2.0402	1	1	1	0	0	0	0	0	0	0	0	0
GCF_900637635.1_52313_A01_genomic	NZ_LR134383.1	791438	795881	3.1023	1	0	0	1	0	0	0	1	1	1	1	1
GCF_900637665.1_52437_G01_genomic	NZ_LR134386.1	3317943	3321662	2.106	1	0	0	0	0	0	0	1	1	1	1	1
GCF_900637865.1_52683_G03_genomic	NZ_LR134428.1	56052	57839	2.0294	1	0	0	1	0	0	0	0	0	0	0	0
GCF_900637895.1_52700_G01_genomic	NZ_LR134441.1	880635	884350	2.1026	1	0	0	0	0	0	0	1	1	1	1	1
GCF_900638245.1_56772_F02_genomic	NZ_LR134503.1	684732	688448	2.1057	1	0	0	0	0	0	0	1	1	1	1	1
GCF_900683405.1_57566_G01_genomic	NZ_LR215967.1	1036244	1039964	2.1057	1	0	0	0	0	0	0	1	1	1	1	1
GCF_900683625.1_56279_G01_genomic	NZ_LR215974.1	1037375	1041090	2.106	1	0	0	0	0	0	0	1	1	1	1	1
GCF_902386435.1_UHGG_MGYG-HGUT-02372_genomic	NZ_LR698985.1	2838359	2841798	2.0823	1	0	0	0	0	0	0	1	1	1	1	1
GCF_902729405.1_GenomeAssemblyPeptococcaceaeBacteriumINE_genomic	NZ_LR746496.1	571333	574862	2.1359	1	0	0	0	0	0	0	1	1	1	1	1
GCF_902829265.1_FAVT5_genomic	NZ_LR792684.1	57646	61158	2.0913	1	0	0	0	0	0	0	1	1	1	1	1
GCF_902829275.1_COOX1_genomic	NZ_LR792683.1	57402	60914	2.0913	1	0	0	0	0	0	0	1	1	1	1	1
GCF_903969135.1_CHRYMOREF3PV03_genomic	NZ_LR824569.1	788164	791885	2.1052	1	0	0	0	0	0	0	1	1	1	1	1
GCF_918731615.1_Flavobacterium_sp_CECT_9288_HGAP4_Prokka_genomic	NZ_OU957226.1	1819794	1823532	2.1054	1	0	0	0	0	0	0	1	1	1	1	1
GCF_000025805.1_ASM2580v1_genomic	NC_014103.1	1593507	1597325	2.0453	1	0	0	0	1	1	1	0	0	0	0	0
GCF_000334875.3_ASM33487v3_genomic	NZ_CP032527.2	3583815	3587633	2.0453	1	0	0	0	1	1	1	0	0	0	0	0
GCF_002163585.1_ASM216358v1_genomic	NZ_CP015579.1	2395216	2400116	2.1469	1	0	0	0	0	0	0	1	1	1	1	1
GCF_002163605.1_ASM216360v1_genomic	NZ_CP015581.1	2394888	2399788	2.1469	1	0	0	0	0	0	0	1	1	1	1	1
GCF_006094495.1_ASM609449v1_genomic	NZ_CP035094.1	1636801	1640619	2.0458	1	0	0	0	1	1	1	0	0	0	0	0
GCF_006711645.1_ASM671164v1_genomic	NZ_CP041247.1	3580322	3585255	2.1503	1	0	0	0	0	0	0	1	1	1	1	1
GCF_009497655.1_ASM949765v1_genomic	NZ_CP023317.1	1613080	1616899	2.045	1	0	0	0	1	1	1	0	0	0	0	0
GCF_015582655.1_ASM1558265v1_genomic	NZ_CP058255.1	3735112	3738931	2.0446	1	0	0	0	1	1	1	0	0	0	0	0
GCF_016839225.1_ASM1683922v1_genomic	NZ_CP069296.1	750758	754516	2.0469	1	0	0	0	1	1	1	0	0	0	0	0
GCF_017086525.1_ASM1708652v1_genomic	NZ_CP069288.1	1636054	1639872	2.0458	1	0	0	0	1	1	1	0	0	0	0	0
GCF_017086565.1_ASM1708656v1_genomic	NZ_CP069606.1	1663721	1667539	2.0456	1	0	0	0	1	1	1	0	0	0	0	0
GCF_017743055.1_ASM1774305v1_genomic	NZ_CP072473.1	1602869	1606703	2.0449	1	0	0	0	1	1	1	0	0	0	0	0
GCF_019623905.1_ASM1962390v1_genomic	NZ_CP069370.1	2802830	2807775	2.1326	1	0	0	0	0	0	0	1	1	1	1	1
GCF_019968665.1_ASM1996866v1_genomic	NZ_CP083269.1	1617619	1621438	2.0451	1	0	0	0	1	1	1	0	0	0	0	0
GCF_020790095.1_ASM2079009v1_genomic	NZ_CP086208.1	1559480	1563299	2.0449	1	0	0	0	1	1	1	0	0	0	0	0
GCF_022023815.1_ASM2202381v1_genomic	NZ_CP059457.1	1623114	1626950	2.0453	1	0	0	0	1	1	1	0	0	0	0	0
GCF_022537925.1_ASM2253792v1_genomic	NZ_CP092387.1	1618877	1622695	2.0453	1	0	0	0	1	1	1	0	0	0	0	0
GCF_000046845.1_ASM4684v1_genomic	NC_005966.1	1278772	1283720	2.3241	1	0	0	0	0	0	0	1	1	1	1	1
