# Supplementary material for: Bioinformatics of cyanophycin metabolism genes and characterization of promiscuous isoaspartyl dipeptidases that catalyze the final step of cyanophycin degradation
Source: Sci Rep. 2023 May 23;13:8314. doi: 10.1038/s41598-023-34587-w (PMC10206079; doi:10.1038/s41598-023-34587-w)
Supplement: Supplementary file 5 — Supplementary Table S3. [file 41598_2023_34587_MOESM5_ESM.xlsx]

## Sheet: FigS2
ml	LmIadA	RhIaaA
-1.02124	-0.89762	17.0266
-1.0204	-0.98857	17.0797
-1.01957	-0.99374	17.0794
-1.01874	-1.00116	17.079
-1.01791	-1.01064	17.0786
-1.01707	-1.02273	17.0782
-1.01624	-1.03675	17.0785
-1.01541	-1.05077	17.0792
-1.01458	-1.06384	17.079
-1.01374	-1.0761	17.0785
-1.01291	-1.088	17.078
-1.01208	-1.0983	17.0776
-1.01125	-1.06005	17.0694
-1.01041	-0.94885	17.0504
-1.00958	-0.83766	17.0343
-1.00875	-0.83555	17.0354
-1.00792	-0.83313	17.0359
-1.00708	-0.83214	17.0367
-1.00625	-0.83071	17.0381
-1.00542	-0.82978	17.0386
-1.00459	-0.82806	17.0396
-1.00375	-0.82635	17.0392
-1.00292	-0.82581	17.0395
-1.00209	-0.82435	17.0402
-1.00125	-0.82422	17.0408
-1.00042	-0.82306	17.0413
-0.99959	-0.82094	17.0422
-0.99876	-0.8204	17.0426
-0.99792	-0.81865	17.0422
-0.99709	-0.81784	17.0417
-0.99626	-0.81667	17.0429
-0.99543	-0.81493	17.0426
-0.99459	-0.8135	17.0428
-0.99376	-0.81131	17.0427
-0.99293	-0.80919	17.0426
-0.9921	-0.80686	17.0427
-0.99126	-0.8044	17.0444
-0.99043	-0.80131	17.0453
-0.9896	-0.79983	17.0467
-0.98877	-0.79865	17.0477
-0.98793	-0.79731	17.048
-0.9871	-0.79624	17.0486
-0.98627	-0.79412	17.0491
-0.98544	-0.79348	17.0497
-0.9846	-0.79324	17.0509
-0.98377	-0.79298	17.0511
-0.98294	-0.79159	17.0511
-0.98211	-0.79049	17.0521
-0.98127	-0.78889	17.0524
-0.98044	-0.78726	17.0534
-0.97961	-0.78639	17.0547
-0.97878	-0.78476	17.0563
-0.97794	-0.78264	17.0575
-0.97711	-0.78054	17.0575
-0.97628	-0.77971	17.0574
-0.97545	-0.77893	17.059
-0.97461	-0.77699	17.0602
-0.97378	-0.77585	17.0619
-0.97295	-0.77432	17.0627
-0.97212	-0.77346	17.0625
-0.97128	-0.77262	17.0618
-0.97045	-0.77177	17.0613
-0.96962	-0.77085	17.0627
-0.96879	-0.76895	17.0635
-0.96795	-0.76833	17.0639
-0.96712	-0.7666	17.0632
-0.96629	-0.76495	17.063
-0.96546	-0.76251	17.0624
-0.96462	-0.76116	17.0616
-0.96379	-0.75908	17.0609
-0.96296	-0.75808	17.0601
-0.96213	-0.75656	17.0603
-0.96129	-0.75449	17.0603
-0.96046	-0.75364	17.059
-0.95963	-0.75107	17.059
-0.9588	-0.74983	17.0592
-0.95796	-0.74904	17.0588
-0.95713	-0.74692	17.0584
-0.9563	-0.74617	17.0593
-0.95547	-0.74389	17.0593
-0.95463	-0.74141	17.0573
-0.9538	-0.73898	17.0572
-0.95297	-0.73777	17.0565
-0.95214	-0.73683	17.0563
-0.9513	-0.73558	17.0555
-0.95047	-0.73352	17.0553
-0.94964	-0.73144	17.0545
-0.9488	-0.72945	17.0548
-0.94797	-0.72719	17.0544
-0.94714	-0.72522	17.0534
-0.94631	-0.72308	17.0543
-0.94547	-0.71916	17.0545
-0.94464	-0.71622	17.0553
-0.94381	-0.71358	17.0559
-0.94298	-0.71007	17.0567
-0.94214	-0.70634	17.0574
-0.94131	-0.70184	17.0583
-0.94048	-0.69774	17.0595
-0.93965	-0.69335	17.0612
-0.93881	-0.68866	17.0626
-0.93798	-0.68362	17.0637
-0.93715	-0.67961	17.0654
-0.93632	-0.67583	17.0684
-0.93548	-0.67101	17.0721
-0.93465	-0.66505	17.0771
-0.93382	-0.65887	17.0826
-0.93299	-0.65282	17.0898
-0.93215	-0.64649	17.0977
-0.93132	-0.64128	17.1059
-0.93049	-0.6357	17.1157
-0.92966	-0.6301	17.127
-0.92882	-0.62397	17.139
-0.92799	-0.61889	17.1512
-0.92716	-0.61388	17.1647
-0.92633	-0.60794	17.1793
-0.92549	-0.60307	17.1949
-0.92466	-0.59771	17.2123
-0.92383	-0.59164	17.2292
-0.923	-0.58579	17.247
-0.92216	-0.58101	17.2662
-0.92133	-0.57548	17.2852
-0.9205	-0.57024	17.3051
-0.91967	-0.56496	17.3264
-0.91883	-0.56009	17.3493
-0.918	-0.5553	17.3713
-0.91717	-0.55007	17.3937
-0.91634	-0.54486	17.4167
-0.9155	-0.53916	17.4397
-0.91467	-0.53503	17.4622
-0.91384	-0.53725	17.4866
-0.91301	-0.54196	17.5112
-0.91217	-0.54486	17.5357
-0.91134	-0.54621	17.5615
-0.91051	-0.54749	17.5875
-0.90968	-0.54735	17.6145
-0.90884	-0.54695	17.6413
-0.90801	-0.54561	17.6675
-0.90718	-0.54414	17.6929
-0.90635	-0.54161	17.7174
-0.90551	-0.53814	17.7423
-0.90468	-0.5343	17.7676
-0.90385	-0.52954	17.7924
-0.90302	-0.52449	17.8171
-0.90218	-0.51832	17.8416
-0.90135	-0.51131	17.8655
-0.90052	-0.5039	17.8894
-0.89969	-0.49627	17.9124
-0.89885	-0.48758	17.9345
-0.89802	-0.47829	17.9569
-0.89719	-0.46777	17.9782
-0.89635	-0.45562	17.9982
-0.89552	-0.44144	18.0167
-0.89469	-0.42587	18.0346
-0.89386	-0.41032	18.0519
-0.89302	-0.3937	18.0678
-0.89219	-0.37511	18.0809
-0.89136	-0.35526	18.0918
-0.89053	-0.33405	18.1021
-0.88969	-0.31055	18.1125
-0.88886	-0.28512	18.1205
-0.88803	-0.25795	18.1265
-0.8872	-0.22847	18.1304
-0.88636	-0.19678	18.1328
-0.88553	-0.16391	18.1336
-0.8847	-0.13059	18.1325
-0.88387	-0.09496	18.1283
-0.88303	-0.05778	18.1238
-0.8822	-0.01954	18.1185
-0.88137	0.02147	18.1107
-0.88054	0.063452	18.101
-0.8797	0.106473	18.0896
-0.87887	0.151076	18.0762
-0.87804	0.197738	18.061
-0.87721	0.245974	18.0449
-0.87637	0.295187	18.027
-0.87554	0.346326	18.008
-0.87471	0.397415	17.9865
-0.87388	0.448538	17.9642
-0.87304	0.504944	17.9407
-0.87221	0.565527	17.9152
-0.87138	0.627556	17.889
-0.87055	0.689115	17.8616
-0.86971	0.750365	17.8305
-0.86888	0.810141	17.7979
-0.86805	0.870068	17.7635
-0.86722	0.928708	17.7279
-0.86638	0.985798	17.6903
-0.86555	1.04432	17.653
-0.86472	1.10275	17.6141
-0.86389	1.15892	17.5739
-0.86305	1.21391	17.5322
-0.86222	1.26848	17.4884
-0.86139	1.3227	17.4446
-0.86056	1.37491	17.4015
-0.85972	1.42689	17.3574
-0.85889	1.47801	17.3131
-0.85806	1.52821	17.2685
-0.85723	1.57756	17.2226
-0.85639	1.62612	17.1752
-0.85556	1.67248	17.128
-0.85473	1.71765	17.0803
-0.8539	1.75899	17.032
-0.85306	1.7994	16.9825
-0.85223	1.84119	16.9317
-0.8514	1.88376	16.8808
-0.85057	1.92546	16.8307
-0.84973	1.96719	16.7806
-0.8489	2.00469	16.7295
-0.84807	2.03667	16.6788
-0.84723	2.06873	16.6276
-0.8464	2.10144	16.5773
-0.84557	2.13297	16.5275
-0.84474	2.16218	16.4774
-0.8439	2.18357	16.4262
-0.84307	2.20599	16.3759
-0.84224	2.22653	16.3252
-0.84141	2.24559	16.2758
-0.84057	2.26297	16.2246
-0.83974	2.27889	16.1726
-0.83891	2.29286	16.1209
-0.83808	2.30706	16.07
-0.83724	2.31886	16.0172
-0.83641	2.3296	15.9656
-0.83558	2.33986	15.9147
-0.83475	2.3502	15.8631
-0.83391	2.35961	15.8116
-0.83308	2.36888	15.7589
-0.83225	2.37735	15.707
-0.83142	2.38529	15.6564
-0.83058	2.39247	15.6055
-0.82975	2.39985	15.5542
-0.82892	2.40725	15.5026
-0.82809	2.41359	15.451
-0.82725	2.42006	15.4004
-0.82642	2.42679	15.3516
-0.82559	2.43323	15.303
-0.82476	2.44008	15.254
-0.82392	2.44692	15.2066
-0.82309	2.45372	15.1603
-0.82226	2.46021	15.1137
-0.82143	2.46689	15.0678
-0.82059	2.47452	15.0225
-0.81976	2.48193	14.9774
-0.81893	2.48895	14.9338
-0.8181	2.49616	14.8898
-0.81726	2.50332	14.8467
-0.81643	2.50965	14.8048
-0.8156	2.51557	14.7636
-0.81477	2.52128	14.722
-0.81393	2.52749	14.6833
-0.8131	2.53285	14.6441
-0.81227	2.5382	14.6049
-0.81144	2.54377	14.5669
-0.8106	2.54894	14.5286
-0.80977	2.55304	14.4923
-0.80894	2.55414	14.4572
-0.80811	2.55218	14.4217
-0.80727	2.55122	14.3857
-0.80644	2.5476	14.3504
-0.80561	2.55165	14.3149
-0.80478	2.55509	14.2794
-0.80394	2.55486	14.2432
-0.80311	2.55395	14.2075
-0.80228	2.55226	14.1718
-0.80145	2.55941	14.1372
-0.80061	2.56402	14.1025
-0.79978	2.57004	14.0685
-0.79895	2.575	14.0348
-0.79812	2.57991	14.0017
-0.79728	2.5849	13.9687
-0.79645	2.59129	13.9367
-0.79562	2.59722	13.9051
-0.79478	2.60448	13.8747
-0.79395	2.61155	13.8431
-0.79312	2.61791	13.8109
-0.79229	2.62374	13.7789
-0.79145	2.63013	13.7483
-0.79062	2.63564	13.7191
-0.78979	2.64354	13.6896
-0.78896	2.65042	13.6599
-0.78812	2.65794	13.6306
-0.78729	2.66538	13.6013
-0.78646	2.67326	13.5735
-0.78563	2.68241	13.5441
-0.78479	2.69056	13.5136
-0.78396	2.69864	13.4833
-0.78313	2.70661	13.4547
-0.7823	2.71454	13.4257
-0.78146	2.7227	13.3959
-0.78063	2.73155	13.3669
-0.7798	2.73935	13.3389
-0.77897	2.74682	13.3095
-0.77813	2.75528	13.2804
-0.7773	2.76336	13.2523
-0.77647	2.77237	13.2234
-0.77564	2.78128	13.1932
-0.7748	2.79142	13.1623
-0.77397	2.8002	13.1325
-0.77314	2.80957	13.1019
-0.77231	2.81874	13.072
-0.77147	2.82875	13.0438
-0.77064	2.83805	13.014
-0.76981	2.84654	12.9837
-0.76898	2.8563	12.9543
-0.76814	2.86567	12.9243
-0.76731	2.87508	12.8932
-0.76648	2.88531	12.8618
-0.76565	2.89372	12.8309
-0.76481	2.9037	12.8
-0.76398	2.91358	12.7697
-0.76315	2.92346	12.7391
-0.76232	2.9328	12.7074
-0.76148	2.94189	12.677
-0.76065	2.95057	12.6464
-0.75982	2.95947	12.6152
-0.75899	2.96818	12.5842
-0.75815	2.97561	12.5537
-0.75732	2.98278	12.5229
-0.75649	2.99053	12.4914
-0.75566	2.99726	12.4602
-0.75482	3.00236	12.4294
-0.75399	3.00635	12.3997
-0.75316	3.01075	12.3694
-0.75233	3.01436	12.3392
-0.75149	3.01745	12.3102
-0.75066	3.02072	12.2809
-0.74983	3.02265	12.2507
-0.749	3.02404	12.2213
-0.74816	3.02382	12.1912
-0.74733	3.02367	12.1629
-0.7465	3.02207	12.1351
-0.74566	3.02068	12.1065
-0.74483	3.01896	12.0791
-0.744	3.01519	12.0521
-0.74317	3.01146	12.0259
-0.74233	3.00774	12.0001
-0.7415	3.00398	11.9743
-0.74067	3.00018	11.9488
-0.73984	2.99524	11.9227
-0.739	2.98945	11.8971
-0.73817	2.98342	11.8721
-0.73734	2.97744	11.8477
-0.73651	2.9713	11.8234
-0.73567	2.96412	11.7985
-0.73484	2.95703	11.7746
-0.73401	2.94993	11.752
-0.73318	2.94215	11.7291
-0.73234	2.93498	11.706
-0.73151	2.9282	11.6838
-0.73068	2.92115	11.6607
-0.72985	2.91258	11.6385
-0.72901	2.90547	11.6166
-0.72818	2.89919	11.5942
-0.72735	2.89215	11.5737
-0.72652	2.8858	11.5534
-0.72568	2.87856	11.5323
-0.72485	2.87127	11.5114
-0.72402	2.86464	11.4904
-0.72319	2.85752	11.4698
-0.72235	2.85093	11.4502
-0.72152	2.84343	11.4311
-0.72069	2.83694	11.4119
-0.71986	2.83102	11.3923
-0.71902	2.82472	11.3731
-0.71819	2.81749	11.3538
-0.71736	2.81083	11.3356
-0.71653	2.80407	11.3179
-0.71569	2.79778	11.2998
-0.71486	2.79177	11.2821
-0.71403	2.7865	11.264
-0.7132	2.78145	11.2457
-0.71236	2.77684	11.2283
-0.71153	2.77164	11.2118
-0.7107	2.76692	11.1958
-0.70987	2.76213	11.1794
-0.70903	2.75672	11.1629
-0.7082	2.75193	11.147
-0.70737	2.74665	11.1309
-0.70654	2.74144	11.1153
-0.7057	2.73647	11.0997
-0.70487	2.73181	11.0827
-0.70404	2.72655	11.0663
-0.70321	2.72169	11.0505
-0.70237	2.71737	11.0351
-0.70154	2.71227	11.0204
-0.70071	2.70786	11.0061
-0.69988	2.70323	10.9917
-0.69904	2.69882	10.976
-0.69821	2.69457	10.9611
-0.69738	2.69048	10.9471
-0.69655	2.68701	10.933
-0.69571	2.68338	10.918
-0.69488	2.68003	10.9039
-0.69405	2.67714	10.891
-0.69321	2.67395	10.8779
-0.69238	2.67041	10.8643
-0.69155	2.66644	10.8519
-0.69072	2.66325	10.8404
-0.68988	2.65999	10.8293
-0.68905	2.65718	10.817
-0.68822	2.65442	10.8037
-0.68739	2.65128	10.791
-0.68655	2.64817	10.7782
-0.68572	2.64548	10.765
-0.68489	2.64312	10.7518
-0.68406	2.64067	10.7408
-0.68322	2.63775	10.7292
-0.68239	2.63421	10.718
-0.68156	2.63133	10.7064
-0.68073	2.62884	10.6955
-0.67989	2.62685	10.6844
-0.67906	2.62465	10.6737
-0.67823	2.62217	10.6627
-0.6774	2.61993	10.6524
-0.67656	2.61766	10.6423
-0.67573	2.61574	10.6307
-0.6749	2.61399	10.6192
-0.67407	2.61177	10.6089
-0.67323	2.60885	10.5995
-0.6724	2.60662	10.5903
-0.67157	2.60491	10.5797
-0.67074	2.6031	10.5691
-0.6699	2.60139	10.5588
-0.66907	2.59954	10.5479
-0.66824	2.59798	10.5377
-0.66741	2.59672	10.5279
-0.66657	2.59544	10.5195
-0.66574	2.59456	10.5116
-0.66491	2.5935	10.5026
-0.66408	2.59228	10.493
-0.66324	2.5913	10.4847
-0.66241	2.59056	10.4752
-0.66158	2.58971	10.4669
-0.66075	2.58934	10.4591
-0.65991	2.58884	10.4509
-0.65908	2.58819	10.4421
-0.65825	2.58737	10.4338
-0.65742	2.58613	10.4267
-0.65658	2.58512	10.4186
-0.65575	2.58411	10.4095
-0.65492	2.58387	10.4013
-0.65409	2.58342	10.3939
-0.65325	2.58257	10.3863
-0.65242	2.5822	10.3793
-0.65159	2.58147	10.3712
-0.65076	2.58096	10.3629
-0.64992	2.58126	10.3551
-0.64909	2.58173	10.3469
-0.64826	2.58153	10.3398
-0.64743	2.58126	10.3337
-0.64659	2.58129	10.327
-0.64576	2.58082	10.3185
-0.64493	2.58057	10.3113
-0.6441	2.58018	10.3047
-0.64326	2.58043	10.2987
-0.64243	2.58082	10.2915
-0.6416	2.58151	10.2864
-0.64076	2.58214	10.2795
-0.63993	2.58223	10.2735
-0.6391	2.58215	10.2653
-0.63827	2.58185	10.2592
-0.63743	2.58189	10.2526
-0.6366	2.58173	10.2461
-0.63577	2.582	10.2399
-0.63494	2.58258	10.233
-0.6341	2.58332	10.2268
-0.63327	2.58388	10.2211
-0.63244	2.58502	10.2146
-0.63161	2.58643	10.2079
-0.63077	2.58726	10.2018
-0.62994	2.58857	10.1963
-0.62911	2.59	10.1904
-0.62828	2.59134	10.185
-0.62744	2.59241	10.1791
-0.62661	2.59339	10.1726
-0.62578	2.59498	10.1664
-0.62495	2.5966	10.1588
-0.62411	2.59792	10.1527
-0.62328	2.59897	10.1472
-0.62245	2.60013	10.1421
-0.62162	2.60191	10.1369
-0.62078	2.6032	10.1313
-0.61995	2.60431	10.1256
-0.61912	2.60546	10.1192
-0.61829	2.60708	10.1131
-0.61745	2.60831	10.1073
-0.61662	2.60988	10.1013
-0.61579	2.61198	10.0945
-0.61496	2.6132	10.0888
-0.61412	2.61481	10.0837
-0.61329	2.61595	10.0781
-0.61246	2.61731	10.0724
-0.61163	2.61928	10.0666
-0.61079	2.62048	10.0616
-0.60996	2.62235	10.0564
-0.60913	2.62313	10.0506
-0.6083	2.62447	10.0446
-0.60746	2.62515	10.0391
-0.60663	2.62664	10.0329
-0.6058	2.62782	10.0272
-0.60497	2.62876	10.0228
-0.60413	2.63073	10.0184
-0.6033	2.63277	10.0138
-0.60247	2.63387	10.0082
-0.60164	2.63456	10.0029
-0.6008	2.6355	9.99753
-0.59997	2.63776	9.99126
-0.59914	2.63942	9.98495
-0.59831	2.64045	9.97956
-0.59747	2.64225	9.97437
-0.59664	2.6436	9.96824
-0.59581	2.64553	9.96336
-0.59498	2.64697	9.95759
-0.59414	2.64888	9.95194
-0.59331	2.65036	9.94768
-0.59248	2.65225	9.94313
-0.59164	2.6536	9.938
-0.59081	2.65527	9.93289
-0.58998	2.65622	9.92735
-0.58915	2.65863	9.92136
-0.58831	2.65994	9.91568
-0.58748	2.66127	9.91042
-0.58665	2.6627	9.9059
-0.58582	2.66521	9.9017
-0.58498	2.66721	9.8976
-0.58415	2.66788	9.89331
-0.58332	2.66947	9.8888
-0.58249	2.67067	9.88454
-0.58165	2.67264	9.88027
-0.58082	2.6738	9.87549
-0.57999	2.6759	9.87053
-0.57916	2.67788	9.86536
-0.57832	2.67981	9.86057
-0.57749	2.68141	9.85611
-0.57666	2.68277	9.85154
-0.57583	2.68413	9.84718
-0.57499	2.68573	9.84484
-0.57416	2.68786	9.84256
-0.57333	2.69013	9.83863
-0.5725	2.69223	9.83422
-0.57166	2.69393	9.83013
-0.57083	2.69543	9.82609
-0.57	2.69671	9.82216
-0.56917	2.69794	9.81743
-0.56833	2.69951	9.81302
-0.5675	2.70227	9.80889
-0.56667	2.70373	9.80514
-0.56584	2.70603	9.80086
-0.565	2.70816	9.79665
-0.56417	2.71047	9.79272
-0.56334	2.71277	9.78721
-0.56251	2.71474	9.78393
-0.56167	2.71696	9.77985
-0.56084	2.71937	9.77662
-0.56001	2.72124	9.77393
-0.55918	2.72395	9.77059
-0.55834	2.72557	9.76667
-0.55751	2.72714	9.76294
-0.55668	2.72962	9.75962
-0.55585	2.73213	9.75642
-0.55501	2.73442	9.75421
-0.55418	2.73685	9.75114
-0.55335	2.73952	9.7468
-0.55252	2.74199	9.7432
-0.55168	2.74415	9.73965
-0.55085	2.74632	9.73553
-0.55002	2.74755	9.73185
-0.54919	2.74967	9.72884
-0.54835	2.75193	9.725
-0.54752	2.75429	9.72143
-0.54669	2.75604	9.71849
-0.54586	2.7577	9.71627
-0.54502	2.75936	9.71353
-0.54419	2.76099	9.70979
-0.54336	2.76208	9.70566
-0.54253	2.76307	9.7019
-0.54169	2.76554	9.69819
-0.54086	2.76783	9.69481
-0.54003	2.76975	9.69079
-0.53919	2.77128	9.68665
-0.53836	2.77406	9.68268
-0.53753	2.77604	9.67901
-0.5367	2.77791	9.67533
-0.53586	2.77965	9.67276
-0.53503	2.78173	9.67046
-0.5342	2.78347	9.66725
-0.53337	2.7857	9.66465
-0.53253	2.78817	9.66105
-0.5317	2.7897	9.65589
-0.53087	2.79081	9.65179
-0.53004	2.79222	9.64862
-0.5292	2.79385	9.64573
-0.52837	2.79577	9.64337
-0.52754	2.79851	9.6395
-0.52671	2.80112	9.63571
-0.52587	2.80421	9.63203
-0.52504	2.80705	9.63001
-0.52421	2.80966	9.62692
-0.52338	2.81231	9.62394
-0.52254	2.81393	9.62123
-0.52171	2.81542	9.61774
-0.52088	2.81767	9.61486
-0.52005	2.81987	9.61111
-0.51921	2.82242	9.60774
-0.51838	2.82476	9.604
-0.51755	2.82727	9.60052
-0.51672	2.82913	9.59736
-0.51588	2.83092	9.59434
-0.51505	2.83285	9.59194
-0.51422	2.83512	9.58877
-0.51339	2.83713	9.58462
-0.51255	2.83906	9.58086
-0.51172	2.84078	9.57845
-0.51089	2.8426	9.57579
-0.51006	2.84485	9.57313
-0.50922	2.84701	9.57011
-0.50839	2.84942	9.5659
-0.50756	2.85149	9.56255
-0.50673	2.85305	9.56045
-0.50589	2.85483	9.55706
-0.50506	2.85654	9.55331
-0.50423	2.8584	9.54979
-0.5034	2.86043	9.54671
-0.50256	2.8628	9.54437
-0.50173	2.86504	9.54143
-0.5009	2.86719	9.5379
-0.50007	2.86901	9.53521
-0.49923	2.87052	9.53165
-0.4984	2.87252	9.52849
-0.49757	2.87559	9.5264
-0.49674	2.87843	9.52283
-0.4959	2.88044	9.52026
-0.49507	2.8822	9.51786
-0.49424	2.88392	9.51488
-0.49341	2.88631	9.51203
-0.49257	2.88934	9.50846
-0.49174	2.89238	9.50476
-0.49091	2.89454	9.50199
-0.49008	2.89706	9.49971
-0.48924	2.9	9.49745
-0.48841	2.90279	9.49421
-0.48758	2.90505	9.49028
-0.48674	2.90739	9.4878
-0.48591	2.90921	9.48603
-0.48508	2.91061	9.48369
-0.48425	2.91253	9.48158
-0.48341	2.91482	9.4785
-0.48258	2.91685	9.47501
-0.48175	2.91856	9.47104
-0.48092	2.92123	9.46776
-0.48008	2.92444	9.46486
-0.47925	2.92713	9.46168
-0.47842	2.92956	9.45851
-0.47759	2.93147	9.45521
-0.47675	2.93401	9.45241
-0.47592	2.93656	9.44857
-0.47509	2.93876	9.44541
-0.47426	2.94178	9.44285
-0.47342	2.94462	9.44107
-0.47259	2.94622	9.43882
-0.47176	2.94857	9.4361
-0.47093	2.95042	9.433
-0.47009	2.95266	9.43015
-0.46926	2.95517	9.42669
-0.46843	2.95772	9.42342
-0.4676	2.96003	9.42013
-0.46676	2.96258	9.41781
-0.46593	2.96604	9.41486
-0.4651	2.96888	9.41132
-0.46427	2.97151	9.40922
-0.46343	2.97366	9.407
-0.4626	2.9757	9.40467
-0.46177	2.97883	9.40193
-0.46094	2.98163	9.39907
-0.4601	2.98479	9.3969
-0.45927	2.98759	9.3947
-0.45844	2.99074	9.39096
-0.45761	2.99358	9.38892
-0.45677	2.99607	9.38627
-0.45594	2.99844	9.38326
-0.45511	3.0002	9.38118
-0.45428	3.00287	9.3778
-0.45344	3.00557	9.37445
-0.45261	3.00863	9.37132
-0.45178	3.01104	9.36669
-0.45095	3.01369	9.36396
-0.45011	3.01646	9.36234
-0.44928	3.01943	9.3598
-0.44845	3.02208	9.35594
-0.44762	3.0246	9.35257
-0.44678	3.02703	9.35082
-0.44595	3.02981	9.34847
-0.44512	3.03338	9.34457
-0.44429	3.03679	9.34101
-0.44345	3.04076	9.33827
-0.44262	3.0433	9.33534
-0.44179	3.04576	9.33206
-0.44096	3.04813	9.33023
-0.44012	3.05114	9.32794
-0.43929	3.05427	9.32572
-0.43846	3.05659	9.32276
-0.43762	3.05873	9.32088
-0.43679	3.06169	9.3195
-0.43596	3.06454	9.31686
-0.43513	3.06734	9.31415
-0.43429	3.07003	9.31214
-0.43346	3.07373	9.30978
-0.43263	3.07651	9.30704
-0.4318	3.07975	9.30293
-0.43096	3.08397	9.30017
-0.43013	3.08623	9.29782
-0.4293	3.08964	9.29485
-0.42847	3.09242	9.29287
-0.42763	3.09527	9.29098
-0.4268	3.09782	9.28891
-0.42597	3.09997	9.28694
-0.42514	3.10204	9.28441
-0.4243	3.10415	9.28208
-0.42347	3.10816	9.2802
-0.42264	3.11145	9.27801
-0.42181	3.11457	9.2752
-0.42097	3.11825	9.27254
-0.42014	3.12101	9.26999
-0.41931	3.12377	9.26817
-0.41848	3.12572	9.2665
-0.41764	3.12877	9.2647
-0.41681	3.13166	9.26257
-0.41598	3.13461	9.26071
-0.41515	3.13728	9.25809
-0.41431	3.13981	9.25505
-0.41348	3.14337	9.25324
-0.41265	3.14548	9.25154
-0.41182	3.14826	9.25
-0.41098	3.15117	9.24878
-0.41015	3.15376	9.24763
-0.40932	3.15617	9.24555
-0.40849	3.15882	9.24385
-0.40765	3.16146	9.24223
-0.40682	3.16374	9.24057
-0.40599	3.16669	9.23866
-0.40516	3.16911	9.23638
-0.40432	3.17274	9.23437
-0.40349	3.17448	9.23233
-0.40266	3.17641	9.23049
-0.40183	3.17791	9.22868
-0.40099	3.1802	9.2271
-0.40016	3.18233	9.22532
-0.39933	3.18521	9.22341
-0.3985	3.18659	9.22173
-0.39766	3.18834	9.22036
-0.39683	3.19093	9.21876
-0.396	3.19313	9.21623
-0.39517	3.19422	9.21361
-0.39433	3.19516	9.21209
-0.3935	3.19764	9.2103
-0.39267	3.19921	9.20791
-0.39184	3.20047	9.20508
-0.391	3.20296	9.20318
-0.39017	3.20436	9.20157
-0.38934	3.20529	9.19992
-0.38851	3.20755	9.1982
-0.38767	3.20942	9.1956
-0.38684	3.21169	9.1936
-0.38601	3.21304	9.19278
-0.38517	3.21459	9.19072
-0.38434	3.21705	9.18817
-0.38351	3.21907	9.18585
-0.38268	3.22123	9.1838
-0.38184	3.22206	9.18092
-0.38101	3.2235	9.17949
-0.38018	3.22472	9.17771
-0.37935	3.22603	9.17618
-0.37851	3.22755	9.17339
-0.37768	3.22935	9.17012
-0.37685	3.23038	9.16696
-0.37602	3.23093	9.16415
-0.37518	3.23216	9.16121
-0.37435	3.23427	9.15787
-0.37352	3.23601	9.15593
-0.37269	3.23682	9.15254
-0.37185	3.23821	9.14952
-0.37102	3.23934	9.14749
-0.37019	3.24021	9.14512
-0.36936	3.24196	9.14263
-0.36852	3.24329	9.14062
-0.36769	3.24394	9.13784
-0.36686	3.24461	9.13464
-0.36603	3.24559	9.13235
-0.36519	3.24744	9.13019
-0.36436	3.24922	9.12872
-0.36353	3.25043	9.12593
-0.3627	3.25161	9.12377
-0.36186	3.2529	9.1218
-0.36103	3.25472	9.11941
-0.3602	3.25699	9.11673
-0.35937	3.25831	9.11439
-0.35853	3.25881	9.11185
-0.3577	3.26029	9.10927
-0.35687	3.2624	9.10684
-0.35604	3.26382	9.10461
-0.3552	3.26501	9.10244
-0.35437	3.26666	9.10039
-0.35354	3.26915	9.09887
-0.35271	3.27125	9.09654
-0.35187	3.27326	9.09418
-0.35104	3.27569	9.09242
-0.35021	3.27742	9.09054
-0.34938	3.27958	9.08798
-0.34854	3.28146	9.08517
-0.34771	3.2826	9.08243
-0.34688	3.28421	9.07988
-0.34605	3.28569	9.07718
-0.34521	3.28753	9.07349
-0.34438	3.28973	9.07066
-0.34355	3.29181	9.06859
-0.34272	3.29421	9.06592
-0.34188	3.29535	9.06331
-0.34105	3.29677	9.06041
-0.34022	3.29832	9.05727
-0.33939	3.30123	9.05431
-0.33855	3.30371	9.05165
-0.33772	3.3064	9.0488
-0.33689	3.3083	9.04608
-0.33606	3.31056	9.04372
-0.33522	3.31294	9.04114
-0.33439	3.31497	9.03873
-0.33356	3.31754	9.03726
-0.33272	3.31893	9.03588
-0.33189	3.32079	9.03384
-0.33106	3.32261	9.03187
-0.33023	3.324	9.02943
-0.32939	3.32683	9.02604
-0.32856	3.32876	9.0227
-0.32773	3.33048	9.01983
-0.3269	3.33279	9.01703
-0.32606	3.33447	9.01429
-0.32523	3.33791	9.01072
-0.3244	3.3405	9.00751
-0.32357	3.34199	9.004
-0.32273	3.34408	9.00079
-0.3219	3.34526	8.99719
-0.32107	3.34714	8.99368
-0.32024	3.34891	8.99009
-0.3194	3.3512	8.98704
-0.31857	3.35287	8.98325
-0.31774	3.35549	8.97946
-0.31691	3.35841	8.97596
-0.31607	3.36109	8.9719
-0.31524	3.36328	8.96864
-0.31441	3.36578	8.96504
-0.31358	3.36811	8.96121
-0.31274	3.37154	8.95737
-0.31191	3.37383	8.95305
-0.31108	3.37491	8.94977
-0.31025	3.37749	8.94639
-0.30941	3.37893	8.94274
-0.30858	3.38038	8.93911
-0.30775	3.3815	8.93595
-0.30692	3.38477	8.93171
-0.30608	3.3873	8.92792
-0.30525	3.38968	8.92414
-0.30442	3.39202	8.92182
-0.30359	3.39381	8.91786
-0.30275	3.39635	8.91401
-0.30192	3.3991	8.91004
-0.30109	3.40077	8.90624
-0.30026	3.40364	8.90193
-0.29942	3.40514	8.89926
-0.29859	3.40791	8.8963
-0.29776	3.40899	8.89296
-0.29693	3.41072	8.88897
-0.29609	3.4131	8.88574
-0.29526	3.41635	8.88245
-0.29443	3.41843	8.87919
-0.2936	3.42078	8.87637
-0.29276	3.42285	8.87331
-0.29193	3.42407	8.86842
-0.2911	3.42677	8.86509
-0.29027	3.42921	8.86231
-0.28943	3.43139	8.85894
-0.2886	3.434	8.85563
-0.28777	3.43596	8.85339
-0.28694	3.4383	8.85004
-0.2861	3.44085	8.84652
-0.28527	3.4431	8.84302
-0.28444	3.44555	8.83935
-0.2836	3.44678	8.83666
-0.28277	3.44928	8.83421
-0.28194	3.45186	8.83102
-0.28111	3.45425	8.82842
-0.28027	3.45703	8.82552
-0.27944	3.45942	8.82326
-0.27861	3.46168	8.82069
-0.27778	3.46259	8.81798
-0.27694	3.46416	8.81444
-0.27611	3.46643	8.81275
-0.27528	3.46892	8.81048
-0.27445	3.4711	8.80805
-0.27361	3.47318	8.80521
-0.27278	3.47528	8.80246
-0.27195	3.4778	8.79981
-0.27112	3.48011	8.79671
-0.27028	3.48148	8.79284
-0.26945	3.48351	8.78997
-0.26862	3.48604	8.78703
-0.26779	3.4871	8.78419
-0.26695	3.48856	8.78194
-0.26612	3.49099	8.77997
-0.26529	3.49353	8.77725
-0.26446	3.49491	8.77453
-0.26362	3.49755	8.77216
-0.26279	3.49972	8.77012
-0.26196	3.5009	8.76749
-0.26113	3.50387	8.76503
-0.26029	3.50569	8.76246
-0.25946	3.50766	8.76003
-0.25863	3.50989	8.75811
-0.2578	3.51143	8.75596
-0.25696	3.51418	8.75373
-0.25613	3.51523	8.75069
-0.2553	3.51668	8.74735
-0.25447	3.51801	8.74415
-0.25363	3.51904	8.74198
-0.2528	3.52006	8.73949
-0.25197	3.52222	8.73615
-0.25114	3.5245	8.73333
-0.2503	3.52651	8.73042
-0.24947	3.52831	8.72763
-0.24864	3.53034	8.72583
-0.24781	3.53306	8.72283
-0.24697	3.53581	8.72004
-0.24614	3.53828	8.71775
-0.24531	3.54051	8.71447
-0.24448	3.54273	8.71146
-0.24364	3.54425	8.70947
-0.24281	3.54611	8.70699
-0.24198	3.54788	8.70476
-0.24115	3.55015	8.70243
-0.24031	3.55236	8.69948
-0.23948	3.55396	8.69666
-0.23865	3.55558	8.69345
-0.23782	3.55707	8.69058
-0.23698	3.55912	8.68834
-0.23615	3.56155	8.68558
-0.23532	3.56436	8.68311
-0.23448	3.56711	8.68082
-0.23365	3.56908	8.67728
-0.23282	3.5708	8.67446
-0.23199	3.57235	8.67247
-0.23115	3.5741	8.6707
-0.23032	3.57608	8.66815
-0.22949	3.57782	8.6663
-0.22866	3.57988	8.66439
-0.22782	3.58223	8.6622
-0.22699	3.58397	8.65943
-0.22616	3.58612	8.65682
-0.22533	3.58923	8.65378
-0.22449	3.59171	8.6502
-0.22366	3.59311	8.64721
-0.22283	3.59493	8.64515
-0.222	3.59744	8.64254
-0.22116	3.60026	8.63939
-0.22033	3.60328	8.63649
-0.2195	3.60543	8.63361
-0.21867	3.60763	8.63078
-0.21783	3.60968	8.62853
-0.217	3.61112	8.62608
-0.21617	3.61322	8.62377
-0.21534	3.61578	8.62061
-0.2145	3.61827	8.61764
-0.21367	3.62063	8.61479
-0.21284	3.62303	8.61272
-0.21201	3.62564	8.60924
-0.21117	3.62824	8.60651
-0.21034	3.6302	8.60421
-0.20951	3.6319	8.60268
-0.20868	3.63422	8.60124
-0.20784	3.63657	8.59914
-0.20701	3.63853	8.59655
-0.20618	3.64011	8.59462
-0.20535	3.6414	8.59183
-0.20451	3.64301	8.58885
-0.20368	3.64497	8.5866
-0.20285	3.6466	8.58428
-0.20202	3.64851	8.58179
-0.20118	3.65058	8.57966
-0.20035	3.65245	8.57704
-0.19952	3.65453	8.57494
-0.19869	3.6566	8.57294
-0.19785	3.65839	8.57058
-0.19702	3.6602	8.56782
-0.19619	3.66224	8.56529
-0.19536	3.66395	8.56245
-0.19452	3.66592	8.56014
-0.19369	3.66827	8.55775
-0.19286	3.66966	8.55484
-0.19203	3.67047	8.55283
-0.19119	3.67146	8.55008
-0.19036	3.67272	8.54715
-0.18953	3.67406	8.54442
-0.1887	3.67551	8.54162
-0.18786	3.67699	8.53869
-0.18703	3.67838	8.53649
-0.1862	3.67983	8.53425
-0.18537	3.68103	8.53179
-0.18453	3.68203	8.52947
-0.1837	3.68318	8.52731
-0.18287	3.68439	8.5248
-0.18203	3.68559	8.52193
-0.1812	3.68681	8.51929
-0.18037	3.68764	8.51701
-0.17954	3.6879	8.51538
-0.1787	3.68905	8.51308
-0.17787	3.69035	8.51095
-0.17704	3.6906	8.50895
-0.17621	3.69107	8.50669
-0.17537	3.69197	8.50426
-0.17454	3.69277	8.50266
-0.17371	3.69333	8.50144
-0.17288	3.69367	8.49937
-0.17204	3.69438	8.49745
-0.17121	3.69623	8.49556
-0.17038	3.6974	8.4937
-0.16955	3.69777	8.49194
-0.16871	3.6984	8.49005
-0.16788	3.6992	8.48736
-0.16705	3.69973	8.48381
-0.16622	3.70005	8.48081
-0.16538	3.70036	8.47844
-0.16455	3.7007	8.47621
-0.16372	3.70142	8.47431
-0.16289	3.70223	8.47183
-0.16205	3.703	8.46889
-0.16122	3.70387	8.46628
-0.16039	3.70472	8.46403
-0.15956	3.70501	8.46133
-0.15872	3.70488	8.45849
-0.15789	3.70477	8.45558
-0.15706	3.70472	8.45302
-0.15623	3.70537	8.45103
-0.15539	3.70696	8.44929
-0.15456	3.7082	8.44721
-0.15373	3.7087	8.44518
-0.1529	3.70852	8.44266
-0.15206	3.70823	8.44059
-0.15123	3.70929	8.43855
-0.1504	3.71126	8.43638
-0.14957	3.71265	8.43442
-0.14873	3.71365	8.43197
-0.1479	3.71395	8.4295
-0.14707	3.71446	8.42687
-0.14624	3.71491	8.42429
-0.1454	3.7153	8.42186
-0.14457	3.71661	8.41979
-0.14374	3.71753	8.41743
-0.14291	3.71834	8.41484
-0.14207	3.7184	8.41276
-0.14124	3.71928	8.41081
-0.14041	3.72021	8.40845
-0.13958	3.72125	8.40633
-0.13874	3.72244	8.40404
-0.13791	3.72265	8.40055
-0.13708	3.72204	8.39737
-0.13625	3.72249	8.39474
-0.13541	3.72329	8.39241
-0.13458	3.72423	8.39062
-0.13375	3.7255	8.38806
-0.13292	3.72703	8.38411
-0.13208	3.72822	8.38123
-0.13125	3.72944	8.37888
-0.13042	3.73059	8.37671
-0.12958	3.73055	8.37439
-0.12875	3.73128	8.37138
-0.12792	3.73181	8.36826
-0.12709	3.73271	8.36575
-0.12625	3.73306	8.36293
-0.12542	3.73373	8.36082
-0.12459	3.7345	8.35857
-0.12376	3.73592	8.35629
-0.12292	3.73673	8.35289
-0.12209	3.73728	8.35092
-0.12126	3.73798	8.34938
-0.12043	3.7384	8.34787
-0.11959	3.73918	8.34593
-0.11876	3.74008	8.34316
-0.11793	3.74206	8.34062
-0.1171	3.74436	8.33855
-0.11626	3.74519	8.33652
-0.11543	3.74676	8.33395
-0.1146	3.74743	8.33163
-0.11377	3.74699	8.3297
-0.11293	3.7477	8.32767
-0.1121	3.74867	8.32566
-0.11127	3.7502	8.3239
-0.11044	3.75152	8.32122
-0.1096	3.75187	8.31987
-0.10877	3.75162	8.31802
-0.10794	3.75285	8.31547
-0.10711	3.75345	8.31324
-0.10627	3.75472	8.3104
-0.10544	3.75549	8.30817
-0.10461	3.75644	8.30515
-0.10378	3.75623	8.30265
-0.10294	3.75663	8.30025
-0.10211	3.75776	8.2983
-0.10128	3.75785	8.29604
-0.10045	3.75931	8.29373
-0.09961	3.76006	8.29109
-0.09878	3.76164	8.28828
-0.09795	3.76223	8.28567
-0.09712	3.76315	8.28282
-0.09628	3.76443	8.28212
-0.09545	3.76583	8.28043
-0.09462	3.7664	8.27726
-0.09379	3.76807	8.27384
-0.09295	3.76974	8.27069
-0.09212	3.77061	8.26861
-0.09129	3.77181	8.26733
-0.09046	3.7729	8.26476
-0.08962	3.77443	8.26337
-0.08879	3.77427	8.26016
-0.08796	3.77476	8.25774
-0.08713	3.77551	8.25606
-0.08629	3.77767	8.25441
-0.08546	3.77822	8.25218
-0.08463	3.77979	8.25003
-0.0838	3.78083	8.24868
-0.08296	3.7832	8.24662
-0.08213	3.78274	8.2439
-0.0813	3.78472	8.24192
-0.08046	3.78612	8.23893
-0.07963	3.78692	8.23656
-0.0788	3.78763	8.23377
-0.07797	3.78905	8.23095
-0.07713	3.78914	8.22924
-0.0763	3.78979	8.22736
-0.07547	3.79116	8.22528
-0.07464	3.79202	8.22221
-0.0738	3.79234	8.22049
-0.07297	3.79366	8.21717
-0.07214	3.79438	8.21465
-0.07131	3.79461	8.21109
-0.07047	3.79562	8.2081
-0.06964	3.79543	8.20546
-0.06881	3.79595	8.20247
-0.06798	3.79711	8.19925
-0.06714	3.79732	8.19639
-0.06631	3.79791	8.19437
-0.06548	3.79873	8.1925
-0.06465	3.79904	8.19043
-0.06381	3.79933	8.18784
-0.06298	3.80039	8.1867
-0.06215	3.80062	8.18513
-0.06132	3.80054	8.18262
-0.06048	3.80116	8.18018
-0.05965	3.80122	8.17749
-0.05882	3.80186	8.17379
-0.05799	3.80206	8.17201
-0.05715	3.8021	8.1698
-0.05632	3.80212	8.16787
-0.05549	3.80199	8.16551
-0.05466	3.80211	8.16256
-0.05382	3.80248	8.16002
-0.05299	3.80256	8.15843
-0.05216	3.80313	8.15616
-0.05133	3.80337	8.15385
-0.05049	3.80362	8.15156
-0.04966	3.80378	8.1488
-0.04883	3.80445	8.14658
-0.048	3.80464	8.14365
-0.04716	3.80591	8.14142
-0.04633	3.80656	8.13949
-0.0455	3.80643	8.13697
-0.04467	3.80573	8.13383
-0.04383	3.8064	8.13084
-0.043	3.80654	8.12804
-0.04217	3.80662	8.12456
-0.04134	3.80665	8.12119
-0.0405	3.8071	8.11875
-0.03967	3.80687	8.11633
-0.03884	3.80684	8.11354
-0.03801	3.80692	8.1118
-0.03717	3.80671	8.11001
-0.03634	3.80644	8.10762
-0.03551	3.80688	8.10448
-0.03468	3.80693	8.10178
-0.03384	3.807	8.09917
-0.03301	3.80756	8.09673
-0.03218	3.80772	8.09443
-0.03135	3.80803	8.09203
-0.03051	3.80896	8.08985
-0.02968	3.80974	8.08829
-0.02885	3.81035	8.0863
-0.02801	3.81141	8.08392
-0.02718	3.81176	8.08199
-0.02635	3.81188	8.07997
-0.02552	3.81255	8.0779
-0.02468	3.81259	8.07467
-0.02385	3.81248	8.07124
-0.02302	3.81282	8.06882
-0.02219	3.81315	8.06677
-0.02135	3.81323	8.0641
-0.02052	3.81355	8.06124
-0.01969	3.81393	8.05834
-0.01886	3.81479	8.05528
-0.01802	3.81537	8.05315
-0.01719	3.81553	8.05114
-0.01636	3.81514	8.04863
-0.01553	3.81481	8.04584
-0.01469	3.81543	8.04313
-0.01386	3.81623	8.04063
-0.01303	3.8162	8.0385
-0.0122	3.81649	8.03672
-0.01136	3.81676	8.03516
-0.01053	3.81698	8.03274
-0.0097	3.81696	8.03038
-0.00887	3.81673	2.75947
-0.00803	1.3799	-0.0015
-0.0072	-2.8e-05	-0.00325
-0.00637	-8.1e-05	-0.00521
-0.00554	5.8e-05	-0.00705
-0.0047	0.000718	-0.00877
-0.00387	0.001624	-0.01048
-0.00304	0.002661	-0.01178
-0.00221	0.003423	-0.01296
-0.00137	0.003152	-0.01466
-0.00054	0.00229	-0.0168
0.000292	0.002068	-0.01848
0.001125	0.001961	-0.02077
0.001957	0.001776	-0.0225
0.00279	0.002235	-0.02424
0.003622	0.003233	-0.02741
0.004455	0.004405	-0.03055
0.005287	0.005071	-0.0326
0.00612	0.004866	-0.0342
0.006952	0.004745	-0.03663
0.007785	0.005014	-0.03851
0.008617	0.004916	-0.04057
0.00945	0.004852	-0.04266
0.010282	0.004694	-0.04429
0.011115	0.004797	-0.04628
0.011948	0.005126	-0.04848
0.01278	0.005147	-0.05153
0.013613	0.006098	-0.05438
0.014445	0.005694	-0.05656
0.015278	0.007212	-0.05854
0.01611	0.008198	-0.06092
0.016943	0.009393	-0.06324
0.017775	0.011059	-0.06445
0.018608	0.013272	-0.06534
0.01944	0.01475	-0.0664
0.020273	0.015881	-0.06784
0.021105	0.017686	-0.06968
0.021938	0.019145	-0.07094
0.022771	0.02003	-0.07246
0.023603	0.021227	-0.07361
0.024436	0.022303	-0.07419
0.025268	0.023632	-0.07532
0.026101	0.026102	-0.07665
0.026933	0.028248	-0.07744
0.027766	0.029246	-0.07862
0.028598	0.030196	-0.07852
0.029431	0.032257	-0.07925
0.030263	0.034629	-0.08065
0.031096	0.036482	-0.08196
0.031929	0.037502	-0.08348
0.032761	0.038463	-0.08391
0.033594	0.040387	-0.08529
0.034426	0.041976	-0.08687
0.035259	0.044851	-0.08904
0.036091	0.046655	-0.09027
0.036924	0.048006	-0.09155
0.037756	0.049031	-0.09369
0.038589	0.050335	-0.09556
0.039421	0.052133	-0.09676
0.040254	0.052484	-0.09869
0.041086	0.053241	-0.09973
0.041919	0.055252	-0.10085
0.042752	0.058262	-0.10079
0.043584	0.06086	-0.10133
0.044417	0.063366	-0.1026
0.045249	0.06525	-0.10383
0.046082	0.066603	-0.10388
0.046914	0.068099	-0.10437
0.047747	0.068793	-0.10589
0.048579	0.07108	-0.10695
0.049412	0.073378	-0.10691
0.050244	0.07468	-0.10818
0.051077	0.076603	-0.10912
0.051909	0.079291	-0.11033
0.052742	0.082412	-0.11159
0.053575	0.082648	-0.11257
0.054407	0.084483	-0.11379
0.05524	0.086596	-0.1147
0.056072	0.08809	-0.11573
0.056905	0.090124	-0.11709
0.057737	0.091185	-0.1188
0.05857	0.092932	-0.12009
0.059402	0.093309	-0.12144
0.060235	0.094375	-0.12286
0.061067	0.095534	-0.12414
0.0619	0.096863	-0.1264
0.062732	0.098473	-0.12792
0.063565	0.099705	-0.12929
0.064398	0.101228	-0.13059
0.06523	0.10246	-0.1314
0.066063	0.103613	-0.13405
0.066895	0.105562	-0.13603
0.067728	0.106156	-0.13707
0.06856	0.107118	-0.1383
0.069393	0.107375	-0.13966
0.070225	0.109149	-0.14212
0.071058	0.109605	-0.14426
0.07189	0.110338	-0.14561
0.072723	0.110171	-0.14748
0.073556	0.110907	-0.14885
0.074388	0.112656	-0.15136
0.075221	0.112702	-0.1535
0.076053	0.113964	-0.15585
0.076886	0.114053	-0.15715
0.077718	0.114918	-0.1596
0.078551	0.116255	-0.16071
0.079383	0.118361	-0.16228
0.080216	0.11926	-0.16351
0.081048	0.120259	-0.16546
0.081881	0.121335	-0.16639
0.082713	0.122627	-0.16815
0.083546	0.123349	-0.16983
0.084379	0.123393	-0.17188
0.085211	0.123238	-0.1733
0.086044	0.123065	-0.17496
0.086876	0.125589	-0.17738
0.087709	0.126849	-0.18037
0.088541	0.127743	-0.18226
0.089374	0.128935	-0.18402
0.090206	0.129464	-0.18557
0.091039	0.129236	-0.18728
0.091871	0.130028	-0.18931
0.092704	0.130685	-0.191
0.093536	0.130946	-0.19302
0.094369	0.131296	-0.19466
0.095202	0.133127	-0.19706
0.096034	0.132829	-0.19869
0.096867	0.133603	-0.20032
0.097699	0.133061	-0.20175
0.098532	0.133092	-0.20306
0.099364	0.1336	-0.20416
0.100197	0.13359	-0.20534
0.101029	0.134749	-0.20736
0.101862	0.135391	-0.20894
0.102695	0.135832	-0.21069
0.103527	0.136208	-0.21188
0.10436	0.135587	-0.2135
0.105192	0.135199	-0.21629
0.106025	0.136796	-0.21799
0.106857	0.136917	-0.21967
0.10769	0.136593	-0.22155
0.108522	0.136134	-0.22316
0.109355	0.136359	-0.22545
0.110187	0.136535	-0.22807
0.11102	0.13777	-0.23115
0.111852	0.137885	-0.23403
0.112685	0.137098	-0.23666
0.113518	0.138451	-0.23906
0.11435	0.139081	-0.24132
0.115183	0.139335	-0.24396
0.116015	0.138144	-0.24595
0.116848	0.138727	-0.24804
0.11768	0.139026	-0.24992
0.118513	0.13882	-0.25172
0.119345	0.138275	-0.25411
0.120178	0.138375	-0.25779
0.12101	0.138156	-0.26098
0.121843	0.138062	-0.26404
0.122675	0.137937	-0.26653
0.123508	0.138269	-0.26948
0.124341	0.138432	-0.27165
0.125173	0.139115	-0.27461
0.126006	0.138734	-0.27851
0.126838	0.137721	-0.28221
0.127671	0.138017	-0.28567
0.128503	0.136418	-0.28804
0.129336	0.135647	-0.29016
0.130168	0.135495	-0.29382
0.131001	0.135461	-0.29693
0.131833	0.135445	-0.29999
0.132666	0.136431	-0.30417
0.133498	0.136252	-0.30751
0.134331	0.135936	-0.3114
0.135164	0.135244	-0.3148
0.135996	0.134662	-0.31808
0.136829	0.1342	-0.32052
0.137661	0.134097	-0.3238
0.138494	0.133397	-0.32734
0.139326	0.134322	-0.33098
0.140159	0.134623	-0.33561
0.140991	0.134356	-0.33987
0.141824	0.134948	-0.34426
0.142656	0.134545	-0.34937
0.143489	0.134027	-0.3535
0.144321	0.133356	-0.3574
0.145154	0.133947	-0.36115
0.145987	0.134854	-0.36476
0.146819	0.13531	-0.36783
0.147652	0.135142	-0.3716
0.148484	0.135447	-0.37593
0.149317	0.13647	-0.37952
0.150149	0.137394	-0.38338
0.150982	0.137112	-0.38775
0.151814	0.136903	-0.39115
0.152647	0.137684	-0.39386
0.153479	0.138471	-0.39653
0.154312	0.139842	-0.39967
0.155145	0.139812	-0.40328
0.155977	0.140564	-0.40701
0.15681	0.141916	-0.4108
0.157642	0.143796	-0.41472
0.158475	0.144891	-0.41877
0.159307	0.145822	-0.42248
0.16014	0.147291	-0.42652
0.160972	0.149954	-0.43016
0.161805	0.15144	-0.43254
0.162637	0.151965	-0.43522
0.16347	0.15272	-0.43861
0.164302	0.15345	-0.44187
0.165135	0.154129	-0.44562
0.165968	0.15572	-0.44881
0.1668	0.157509	-0.45156
0.167633	0.159799	-0.45445
0.168465	0.161971	-0.45745
0.169298	0.163217	-0.46031
0.17013	0.165199	-0.46339
0.170963	0.167206	-0.46629
0.171795	0.168186	-0.46854
0.172628	0.168623	-0.47054
0.17346	0.169211	-0.47267
0.174293	0.170218	-0.47509
0.175125	0.172268	-0.47767
0.175958	0.173911	-0.48008
0.176791	0.175236	-0.48252
0.177623	0.176511	-0.48482
0.178456	0.178746	-0.48668
0.179288	0.180756	-0.48846
0.180121	0.182091	-0.49005
0.180953	0.182907	-0.49147
0.181786	0.184499	-0.49296
0.182618	0.186329	-0.49457
0.183451	0.187703	-0.49519
0.184283	0.189531	-0.49562
0.185116	0.19134	-0.49699
0.185948	0.193163	-0.49827
0.186781	0.19454	-0.4989
0.187614	0.196246	-0.49971
0.188446	0.197559	-0.50094
0.189279	0.198225	-0.50108
0.190111	0.198946	-0.50059
0.190944	0.199458	-0.50117
0.191776	0.200565	-0.50145
0.192609	0.202737	-0.50183
0.193441	0.204753	-0.50246
0.194274	0.206152	-0.50316
0.195107	0.207793	-0.50392
0.195939	0.20856	-0.50421
0.196772	0.209422	-0.50424
0.197604	0.2102	-0.50355
0.198437	0.210629	-0.50326
0.199269	0.211511	-0.50283
0.200102	0.21237	-0.50264
0.200934	0.212325	-0.50278
0.201767	0.212212	-0.5018
0.202599	0.212323	-0.50035
0.203432	0.21269	-0.49963
0.204264	0.213092	-0.49875
0.205097	0.213223	-0.49854
0.20593	0.214092	-0.49762
0.206762	0.21509	-0.49728
0.207595	0.215109	-0.49741
0.208427	0.215025	-0.49721
0.20926	0.215623	-0.49659
0.210092	0.216182	-0.49478
0.210925	0.216574	-0.49321
0.211757	0.216164	-0.49251
0.21259	0.215687	-0.49164
0.213422	0.216536	-0.49125
0.214255	0.217696	-0.49154
0.215087	0.218467	-0.49048
0.21592	0.21834	-0.48975
0.216753	0.218516	-0.48814
0.217585	0.21945	-0.48727
0.218418	0.220175	-0.48611
0.21925	0.219934	-0.48606
0.220083	0.219149	-0.48594
0.220915	0.218866	-0.48603
0.221748	0.21966	-0.48592
0.22258	0.220589	-0.48518
0.223413	0.220319	-0.48408
0.224245	0.219661	-0.48324
0.225078	0.218762	-0.48252
0.22591	0.218282	-0.48198
0.226743	0.218096	-0.48143
0.227576	0.216792	-0.48116
0.228408	0.215862	-0.48174
0.229241	0.21499	-0.48092
0.230073	0.214617	-0.48062
0.230906	0.214128	-0.48119
0.231738	0.214517	-0.48192
0.232571	0.214776	-0.48153
0.233403	0.214348	-0.4803
0.234236	0.212894	-0.48016
0.235068	0.212098	-0.47968
0.235901	0.210255	-0.47909
0.236734	0.208734	-0.47972
0.237566	0.208264	-0.48014
0.238399	0.207451	-0.48005
0.239231	0.206298	-0.48107
0.240064	0.204833	-0.48071
0.240896	0.203572	-0.48018
0.241729	0.202513	-0.47998
0.242561	0.202596	-0.48045
0.243394	0.200644	-0.48075
0.244226	0.199687	-0.48222
0.245059	0.198743	-0.4831
0.245891	0.19797	-0.48312
0.246724	0.196343	-0.48382
0.247557	0.19532	-0.48368
0.248389	0.193579	-0.48368
0.249222	0.192245	-0.48283
0.250054	0.190588	-0.48271
0.250887	0.189192	-0.48267
0.251719	0.18844	-0.48405
0.252552	0.187207	-0.485
0.253384	0.185476	-0.48498
0.254217	0.183581	-0.48514
0.255049	0.182815	-0.48559
0.255882	0.181596	-0.48574
0.256714	0.180046	-0.48667
0.257547	0.178951	-0.48697
0.25838	0.17658	-0.48776
0.259212	0.174726	-0.4882
0.260045	0.17252	-0.48818
0.260877	0.171066	-0.48866
0.26171	0.170012	-0.4892
0.262542	0.168525	-0.48843
0.263375	0.165344	-0.48919
0.264207	0.162642	-0.49008
0.26504	0.161556	-0.49027
0.265872	0.16077	-0.49028
0.266705	0.159209	-0.49072
0.267537	0.156584	-0.49073
0.26837	0.154711	-0.49156
0.269203	0.153589	-0.49235
0.270035	0.151502	-0.49334
0.270868	0.150019	-0.49402
0.2717	0.147771	-0.49438
0.272533	0.146534	-0.49535
0.273365	0.144426	-0.49607
0.274198	0.142902	-0.49698
0.27503	0.141433	-0.49845
0.275863	0.140259	-0.49983
0.276695	0.137618	-0.5017
0.277528	0.137049	-0.50268
0.27836	0.136157	-0.50271
0.279193	0.134725	-0.50334
0.280026	0.133254	-0.50454
0.280858	0.133109	-0.50532
0.281691	0.131313	-0.50613
0.282523	0.1299	-0.50763
0.283356	0.128957	-0.50917
0.284188	0.127413	-0.50874
0.285021	0.125845	-0.51025
0.285853	0.124331	-0.51165
0.286686	0.122895	-0.51215
0.287519	0.122115	-0.51253
0.288351	0.12129	-0.51348
0.289184	0.119963	-0.51546
0.290016	0.119755	-0.51716
0.290849	0.118997	-0.51877
0.291681	0.119123	-0.52043
0.292514	0.118563	-0.52232
0.293346	0.118123	-0.52387
0.294179	0.117129	-0.52509
0.295011	0.116306	-0.52681
0.295844	0.116182	-0.52863
0.296676	0.115329	-0.53016
0.297509	0.114403	-0.53123
0.298342	0.1141	-0.53291
0.299174	0.113646	-0.534
0.300007	0.113337	-0.53565
0.300839	0.112645	-0.53661
0.301672	0.1118	-0.53843
0.302504	0.112239	-0.54079
0.303337	0.112074	-0.54273
0.304169	0.111707	-0.54318
0.305002	0.111486	-0.54633
0.305834	0.111759	-0.54791
0.306667	0.112206	-0.54906
0.307499	0.111744	-0.55175
0.308332	0.111958	-0.55424
0.309165	0.112075	-0.55672
0.309997	0.113358	-0.56057
0.31083	0.113069	-0.5631
0.311662	0.112972	-0.56556
0.312495	0.112903	-0.56784
0.313327	0.113363	-0.57031
0.31416	0.113347	-0.57321
0.314992	0.11269	-0.57541
0.315825	0.11208	-0.57736
0.316657	0.112192	-0.57969
0.31749	0.112217	-0.58259
0.318323	0.112544	-0.58459
0.319155	0.113405	-0.58605
0.319988	0.113792	-0.58785
0.32082	0.113891	-0.59048
0.321653	0.113569	-0.59302
0.322485	0.113653	-0.59549
0.323318	0.113378	-0.59805
0.32415	0.113767	-0.60051
0.324983	0.114386	-0.60305
0.325815	0.114033	-0.60576
0.326648	0.114194	-0.60893
0.32748	0.114861	-0.61048
0.328313	0.115009	-0.61245
0.329146	0.115534	-0.61529
0.329978	0.116521	-0.61883
0.330811	0.11731	-0.62143
0.331643	0.117734	-0.624
0.332476	0.117498	-0.62742
0.333308	0.117476	-0.63026
0.334141	0.117469	-0.63255
0.334973	0.11764	-0.63459
0.335806	0.118092	-0.63683
0.336638	0.118437	-0.63905
0.337471	0.119645	-0.6415
0.338303	0.120703	-0.64397
0.339136	0.121529	-0.64735
0.339969	0.122051	-0.65079
0.340801	0.122209	-0.6538
0.341634	0.122356	-0.65655
0.342466	0.122325	-0.65963
0.343299	0.122586	-0.66212
0.344131	0.122398	-0.66432
0.344964	0.121941	-0.66739
0.345796	0.121693	-0.67062
0.346629	0.122137	-0.67322
0.347461	0.123254	-0.67657
0.348294	0.124052	-0.67966
0.349126	0.124645	-0.68186
0.349959	0.124784	-0.68494
0.350792	0.124947	-0.68718
0.351624	0.125338	-0.68891
0.352457	0.125817	-0.69154
0.353289	0.12674	-0.69403
0.354122	0.127245	-0.69659
0.354954	0.127543	-0.69995
0.355787	0.128146	-0.70366
0.356619	0.129509	-0.70689
0.357452	0.130594	-0.70981
0.358284	0.130783	-0.71288
0.359117	0.131501	-0.71522
0.359949	0.132151	-0.7185
0.360782	0.132101	-0.72147
0.361615	0.132661	-0.72505
0.362447	0.133439	-0.72819
0.36328	0.134151	-0.73121
0.364112	0.134707	-0.73381
0.364945	0.135285	-0.73639
0.365777	0.135973	-0.73898
0.36661	0.136066	-0.74214
0.367442	0.136197	-0.74487
0.368275	0.136386	-0.74794
0.369107	0.136727	-0.75172
0.36994	0.137467	-0.75375
0.370773	0.137651	-0.7556
0.371605	0.137376	-0.75815
0.372438	0.137265	-0.76072
0.37327	0.13674	-0.76303
0.374103	0.136493	-0.76483
0.374935	0.137109	-0.76761
0.375768	0.137559	-0.77012
0.3766	0.1373	-0.7723
0.377433	0.136681	-0.77578
0.378265	0.136561	-0.77852
0.379098	0.136377	-0.78142
0.37993	0.135957	-0.78455
0.380763	0.135541	-0.787
0.381596	0.13575	-0.78857
0.382428	0.135911	-0.79036
0.383261	0.135483	-0.79267
0.384093	0.135676	-0.79536
0.384926	0.136527	-0.79786
0.385758	0.137604	-0.79972
0.386591	0.138757	-0.80147
0.387423	0.139832	-0.8036
0.388256	0.139742	-0.80573
0.389088	0.138745	-0.8072
0.389921	0.138456	-0.80966
0.390754	0.138587	-0.81216
0.391586	0.138715	-0.81372
0.392419	0.138087	-0.81547
0.393251	0.137409	-0.81826
0.394084	0.137125	-0.81946
0.394916	0.136954	-0.82053
0.395749	0.137579	-0.82237
0.396581	0.137846	-0.82416
0.397414	0.137392	-0.82478
0.398246	0.136468	-0.82597
0.399079	0.136166	-0.82733
0.399912	0.136326	-0.8289
0.400744	0.13557	-0.83138
0.401577	0.135051	-0.83232
0.402409	0.135039	-0.83419
0.403242	0.134286	-0.83503
0.404074	0.133283	-0.83555
0.404907	0.132833	-0.83763
0.405739	0.132394	-0.83944
0.406572	0.1314	-0.84141
0.407404	0.13017	-0.8434
0.408237	0.12967	-0.84469
0.409069	0.129161	-0.84624
0.409902	0.128399	-0.84696
0.410735	0.127801	-0.84806
0.411567	0.127014	-0.85048
0.4124	0.126086	-0.85293
0.413232	0.125626	-0.85376
0.414065	0.124941	-0.85497
0.414897	0.124526	-0.85613
0.41573	0.123056	-0.85713
0.416562	0.121443	-0.85801
0.417395	0.120714	-0.85979
0.418227	0.120642	-0.86141
0.41906	0.119842	-0.8616
0.419892	0.118336	-0.86236
0.420725	0.11708	-0.863
0.421558	0.115721	-0.86364
0.42239	0.114604	-0.86439
0.423223	0.113392	-0.86548
0.424055	0.112608	-0.86587
0.424888	0.112257	-0.86652
0.42572	0.111434	-0.8676
0.426553	0.110236	-0.86847
0.427385	0.108945	-0.87074
0.428218	0.107262	-0.8711
0.42905	0.105168	-0.87332
0.429883	0.103961	-0.87534
0.430715	0.103427	-0.87651
0.431548	0.102574	-0.87691
0.432381	0.101161	-0.87736
0.433213	0.098985	-0.87891
0.434046	0.098052	-0.88031
0.434878	0.096918	-0.8814
0.435711	0.095043	-0.88251
0.436543	0.093017	-0.88416
0.437376	0.090931	-0.8845
0.438208	0.089186	-0.88457
0.439041	0.087849	-0.88613
0.439873	0.086741	-0.88671
0.440706	0.085547	-0.88686
0.441538	0.083737	-0.88773
0.442371	0.082215	-0.88785
0.443204	0.08015	-0.88752
0.444036	0.078733	-0.88711
0.444869	0.077374	-0.88754
0.445701	0.076515	-0.8882
0.446534	0.074424	-0.88854
0.447366	0.072822	-0.88883
0.448199	0.072101	-0.88922
0.449031	0.071382	-0.88977
0.449864	0.07	-0.89028
0.450696	0.069316	-0.8898
0.451529	0.067895	-0.89028
0.452362	0.066716	-0.89167
0.453194	0.065266	-0.89206
0.454027	0.064073	-0.89281
0.454859	0.062023	-0.89466
0.455692	0.060817	-0.89635
0.456524	0.059955	-0.89663
0.457357	0.060755	-0.89693
0.458189	0.060111	-0.8973
0.459022	0.057582	-0.89653
0.459854	0.055165	-0.89762
0.460687	0.053703	-0.89904
0.461519	0.052922	-0.89977
0.462352	0.051403	-0.90061
0.463185	0.05081	-0.90203
0.464017	0.049503	-0.90295
0.46485	0.048006	-0.90391
0.465682	0.046252	-0.90501
0.466515	0.044659	-0.90579
0.467347	0.042776	-0.90659
0.46818	0.04072	-0.90656
0.469012	0.038921	-0.90694
0.469845	0.038201	-0.90757
0.470677	0.037896	-0.90731
0.47151	0.036605	-0.90706
0.472342	0.035291	-0.90759
0.473175	0.033503	-0.90895
0.474008	0.032668	-0.90952
0.47484	0.032568	-0.90974
0.475673	0.031329	-0.91041
0.476505	0.029731	-0.91078
0.477338	0.028675	-0.91129
0.47817	0.028674	-0.91197
0.479003	0.02756	-0.91301
0.479835	0.026953	-0.91393
0.480668	0.025864	-0.91438
0.481501	0.025699	-0.91507
0.482333	0.024902	-0.91627
0.483166	0.023506	-0.91683
0.483998	0.023013	-0.91782
0.484831	0.023346	-0.91979
0.485663	0.022226	-0.92105
0.486496	0.022255	-0.92232
0.487328	0.021096	-0.92338
0.488161	0.02082	-0.92403
0.488993	0.020913	-0.92535
0.489826	0.019854	-0.92645
0.490658	0.019471	-0.92696
0.491491	0.019801	-0.92785
0.492324	0.020083	-0.92872
0.493156	0.020679	-0.92945
0.493989	0.02042	-0.92932
0.494821	0.020849	-0.92963
0.495654	0.020181	-0.93008
0.496486	0.020111	-0.93015
0.497319	0.020791	-0.93081
0.498151	0.021148	-0.93202
0.498984	0.02038	-0.93258
0.499816	0.020425	-0.93409
0.500649	0.021474	-0.93588
0.501481	0.021662	-0.93625
0.502314	0.022297	-0.93662
0.503147	0.022508	-0.93764
0.503979	0.022818	-0.93819
0.504812	0.023767	-0.93813
0.505644	0.024791	-0.93835
0.506477	0.025464	-0.93922
0.507309	0.026585	-0.94019
0.508142	0.027842	-0.94038
0.508974	0.028914	-0.94157
0.509807	0.029409	-0.94295
0.510639	0.030858	-0.94368
0.511472	0.030662	-0.94441
0.512304	0.031149	-0.9449
0.513137	0.032553	-0.94579
0.51397	0.033934	-0.94619
0.514802	0.035021	-0.94683
0.515635	0.035322	-0.94808
0.516467	0.036207	-0.94927
0.5173	0.037204	-0.95001
0.518132	0.039136	-0.95056
0.518965	0.040467	-0.95173
0.519797	0.041288	-0.95217
0.52063	0.042826	-0.95275
0.521462	0.044242	-0.95334
0.522295	0.046137	-0.95461
0.523128	0.047687	-0.95571
0.52396	0.049411	-0.95631
0.524793	0.051261	-0.95692
0.525625	0.053289	-0.95738
0.526458	0.055088	-0.95812
0.52729	0.057085	-0.95874
0.528123	0.057938	-0.95921
0.528955	0.059716	-0.95941
0.529788	0.061688	-0.95996
0.53062	0.06344	-0.9599
0.531453	0.065526	-0.96052
0.532285	0.067019	-0.96075
0.533118	0.068495	-0.96196
0.533951	0.070375	-0.9624
0.534783	0.072406	-0.96362
0.535616	0.073999	-0.96524
0.536448	0.076231	-0.96592
0.537281	0.078263	-0.96603
0.538113	0.080097	-0.96666
0.538946	0.081941	-0.96632
0.539778	0.083662	-0.96754
0.540611	0.085912	-0.96889
0.541443	0.088517	-0.96913
0.542276	0.091053	-0.96917
0.543108	0.093563	-0.97059
0.543941	0.095707	-0.97194
0.544774	0.098038	-0.97267
0.545606	0.099949	-0.97421
0.546439	0.101267	-0.97551
0.547271	0.103204	-0.97581
0.548104	0.105382	-0.97663
0.548936	0.107084	-0.97715
0.549769	0.108482	-0.97863
0.550601	0.111014	-0.97981
0.551434	0.113621	-0.9806
0.552266	0.115595	-0.98105
0.553099	0.118115	-0.98126
0.553931	0.120425	-0.98237
0.554764	0.121487	-0.98236
0.555597	0.122367	-0.98418
0.556429	0.124495	-0.9846
0.557262	0.126699	-0.98493
0.558094	0.12887	-0.98505
0.558927	0.130906	-0.98595
0.559759	0.133158	-0.98645
0.560592	0.13534	-0.98609
0.561424	0.136899	-0.98743
0.562257	0.138111	-0.98735
0.563089	0.13961	-0.98789
0.563922	0.141279	-0.98768
0.564754	0.142854	-0.9883
0.565587	0.144876	-0.98879
0.56642	0.146206	-0.98938
0.567252	0.147251	-0.9899
0.568085	0.147914	-0.99016
0.568917	0.149659	-0.99026
0.56975	0.151589	-0.99053
0.570582	0.152445	-0.99092
0.571415	0.152658	-0.99084
0.572247	0.153362	-0.99079
0.57308	0.154455	-0.99102
0.573913	0.155949	-0.99107
0.574745	0.157323	-0.99127
0.575578	0.157445	-0.99159
0.57641	0.157763	-0.99203
0.577243	0.159396	-0.99207
0.578075	0.160231	-0.9926
0.578908	0.161345	-0.99277
0.57974	0.162417	-0.99338
0.580573	0.162183	-0.99303
0.581405	0.162464	-0.99331
0.582238	0.162849	-0.99301
0.58307	0.163226	-0.99319
0.583903	0.163099	-0.99242
0.584736	0.163481	-0.99338
0.585568	0.163779	-0.99269
0.586401	0.164465	-0.99265
0.587233	0.164582	-0.99288
0.588066	0.164559	-0.99173
0.588898	0.164847	-0.99069
0.589731	0.165626	-0.99066
0.590563	0.165662	-0.99055
0.591396	0.165863	-0.99061
0.592228	0.166078	-0.99037
0.593061	0.165511	-0.98983
0.593893	0.16491	-0.98946
0.594726	0.165075	-0.98953
0.595559	0.165071	-0.98977
0.596391	0.164035	-0.98937
0.597224	0.163575	-0.98918
0.598056	0.163659	-0.98914
0.598889	0.16302	-0.98885
0.599721	0.16285	-0.9887
0.600554	0.162465	-0.98818
0.601386	0.161425	-0.98739
0.602219	0.160888	-0.98724
0.603051	0.159927	-0.98782
0.603884	0.159917	-0.98834
0.604717	0.159451	-0.98836
0.605549	0.158804	-0.98825
0.606382	0.157879	-0.98834
0.607214	0.156625	-0.98842
0.608047	0.155037	-0.98827
0.608879	0.154535	-0.98821
0.609712	0.154107	-0.98806
0.610544	0.153213	-0.9878
0.611377	0.152393	-0.98804
0.612209	0.15091	-0.98762
0.613042	0.149426	-0.98679
0.613874	0.149054	-0.98678
0.614707	0.148907	-0.98732
0.61554	0.147243	-0.98753
0.616372	0.146743	-0.98771
0.617205	0.14428	-0.98782
0.618037	0.141765	-0.98768
0.61887	0.141097	-0.98748
0.619702	0.13929	-0.98689
0.620535	0.136941	-0.9861
0.621367	0.135205	-0.98558
0.6222	0.133314	-0.98507
0.623032	0.131765	-0.98542
0.623865	0.130557	-0.98557
0.624697	0.130713	-0.98496
0.62553	0.128016	-0.98468
0.626363	0.126658	-0.98449
0.627195	0.124151	-0.98401
0.628028	0.121492	-0.98406
0.62886	0.119234	-0.98299
0.629693	0.118085	-0.98261
0.630525	0.116505	-0.98348
0.631358	0.115029	-0.98409
0.63219	0.1116	-0.9848
0.633023	0.109098	-0.98542
0.633855	0.106436	-0.98482
0.634688	0.105246	-0.98378
0.63552	0.103596	-0.98326
0.636353	0.101478	-0.98278
0.637186	0.098656	-0.98204
0.638018	0.096341	-0.98186
0.638851	0.094558	-0.98181
0.639683	0.092004	-0.98066
0.640516	0.090846	-0.97969
0.641348	0.088365	-0.97939
0.642181	0.086404	-0.97946
[truncated: 27,493 more rows]

## Sheet: Fig2A
Time	Arg				Lys				Ala				Asp				Leu				α-Asp-Arg
0:00:00	2.84446	2.88204	2.7227	2.83923	2.94849	3.20627	3.05211	3.20701	3.02273	3.06479	3.07964	3.05633	2.93494	2.97783	3.05633	3.04509	3.18053	3.24414	3.23966	2.90804	2.99709	3.16228	3.07468	11.1199
0:00:10	2.87872	2.97715	2.74663	2.98538	3.00815	3.21292	3.21366	3.30141	3.06761	3.2107	3.14775	3.20849	2.93494	2.97783	3.05633	3.04509	3.31742	3.43321	3.35428	3.0318	2.99709	3.16228	3.07468	11.1199
0:00:20	3.04579	2.98813	2.76822	2.93224	3.05703	3.39	3.25912	3.49865	3.19742	3.28927	3.31207	3.29155	3.00469	3.06337	3.09172	3.07751	3.45462	3.45462	3.43558	3.1798	3.09457	3.26062	3.20479	11.0179
0:00:30	2.99985	3.01926	2.80737	3.01231	3.19227	3.31665	3.4135	3.43242	3.23147	3.32966	3.21588	3.22107	2.99985	3.03669	3.13906	3.13329	3.48819	3.53265	3.53671	3.21292	3.01787	3.14195	3.04088	11.285
0:00:40	3.00054	3.13834	2.94036	2.9964	3.29458	3.50429	3.4135	3.58922	3.18493	3.37132	3.33964	3.34118	2.94103	3.04299	3.20037	3.24863	3.6467	3.67875	3.67451	3.34734	3.11602	3.20922	3.0507	11.5505
0:00:51	3.08816	3.11172	2.92079	3.04579	3.36512	3.59666	3.55386	3.55468	3.4135	3.32966	3.33887	3.35351	3.01162	2.99089	3.0507	3.05141	3.73594	3.83001	3.83796	3.44826	2.9792	3.16082	3.07964	11.4921
0:01:01	3.15719	3.22775	2.93494	3.12968	3.46497	3.6241	3.60662	3.60496	3.31284	3.44588	3.46577	3.46657	2.99364	3.0493	3.15864	3.12896	3.87615	3.97466	3.9473	3.56533	3.09243	3.22849	3.1434	11.8823
0:01:11	3.17687	3.25087	2.99364	3.08958	3.45382	3.8815	3.71878	3.83089	3.39313	3.55959	3.54895	3.59915	2.97989	3.03669	3.13834	3.16738	4.05322	4.19179	4.15719	3.73078	3.08603	3.21884	3.10527	11.4393
0:01:21	3.23817	3.27567	3.111	3.1864	3.56615	3.80014	3.73336	3.89493	3.58591	3.57026	3.57273	3.6266	2.97783	3.05985	3.1886	3.25087	4.19372	4.26187	4.32215	3.86278	3.12464	3.24265	3.12896	11.5904
0:01:31	3.23073	3.3458	3.05633	3.2802	3.66775	3.8699	3.89493	4.0059	3.66438	3.69233	3.62911	3.71193	2.97852	3.0768	3.20996	3.14485	4.36114	4.38531	4.35913	3.94276	3.03809	3.22924	3.14485	11.8331
0:01:42	3.28549	3.4586	3.10456	3.30598	3.73078	4.06537	3.95822	4.06163	3.68893	3.75059	3.68214	3.71621	2.9662	3.08816	3.23445	3.17907	4.49055	4.5196	4.54151	4.09072	3.16228	3.27265	3.18566	12.0088
0:01:52	3.37287	3.49462	3.18566	3.34503	3.95094	4.17734	4.0439	4.16965	3.7949	3.75319	3.80803	3.78268	2.97783	3.111	3.21514	3.21884	4.58247	4.6623	4.72825	4.25892	3.1492	3.2337	3.16009	11.7788
0:02:02	3.41507	3.50833	3.11961	3.42137	4.05322	4.2092	4.11339	4.26874	3.86011	3.83531	3.79228	3.77225	3.02482	3.04158	3.10242	3.16884	4.73369	4.8809	4.94311	4.3411	3.12536	3.16811	3.07256	11.5798
0:02:12	3.52452	3.5416	3.3243	3.32047	4.10582	4.35712	4.22474	4.37421	3.93369	3.88956	3.97649	3.93459	3.01301	3.07539	3.21662	3.13545	4.95108	4.95108	4.98311	4.59198	3.1434	3.29534	3.16228	11.6627
0:02:22	3.51075	3.63747	3.30141	3.49301	4.26776	4.38228	4.47816	4.56142	3.96278	4.03738	4.01791	4.01051	3.0311	3.14268	3.21884	3.16155	5.13925	5.16892	5.20116	4.82614	3.15573	3.28398	3.14702	11.7031
0:02:33	3.62827	3.69148	3.31131	3.51965	4.31917	4.64515	4.33311	4.627	4.0411	4.1735	4.09449	4.11434	3.03948	3.08745	3.18713	3.20037	5.35797	5.44879	5.44628	5.01765	3.12608	3.26513	3.15501	11.7382
0:02:43	3.68553	3.69658	3.408	3.56369	4.56457	4.80507	4.6752	4.73478	4.17927	4.18601	4.14095	4.15911	3.01509	3.13906	3.16446	3.24564	5.52077	5.58856	5.58985	5.10858	3.20479	3.28171	3.17541	11.7301
0:02:53	3.70425	3.80014	3.45939	3.57767	4.74679	4.83727	4.92153	4.91473	4.23545	4.19566	4.26383	4.26089	2.99502	3.15137	3.23073	3.25312	5.74116	5.76767	5.8358	5.40381	3.18127	3.27416	3.21884	11.6573
0:03:03	3.82032	3.83796	3.57191	3.67959	4.70219	5.04429	4.81282	4.94538	4.36014	4.37824	4.45144	4.45554	3.02413	3.07539	3.27793	3.19227	5.90201	5.97173	5.98136	5.58213	3.15864	3.27642	3.24265	11.9344
0:03:14	3.85656	3.90481	3.55959	3.80014	4.91134	5.12035	5.11329	5.14636	4.43915	4.45144	4.53524	4.54988	3.03739	3.09314	3.30369	3.31284	6.23448	6.29071	6.19156	5.73852	3.2337	3.22552	3.11602	11.7571
0:03:24	4.00037	3.97192	3.66522	3.7853	5.07224	5.18322	5.24808	5.29176	4.55932	4.60575	4.57193	4.62594	3.04369	3.12464	3.20775	3.23519	6.40324	6.47888	6.32412	5.91017	3.13545	3.23221	3.16738	11.9097
0:03:34	3.95913	4.0439	3.8054	3.91832	5.21555	5.39883	5.35427	5.34072	4.66874	4.70435	4.68598	4.7152	3.10456	3.10313	3.19742	3.19301	6.60389	6.71738	6.70502	6.18016	3.13545	3.25013	3.14051	11.8686
0:03:44	4.15623	4.1115	3.81329	3.94821	5.33335	5.56801	5.39883	5.60532	4.72933	4.84395	4.84842	4.82836	3.05985	3.11243	3.22181	3.21144	6.91672	6.99037	6.85962	6.51178	3.22701	3.32124	3.23445	11.4551
0:03:54	4.17638	4.20533	3.76184	4.05695	5.47772	5.68591	5.5386	5.54626	4.86295	4.85848	4.70652	4.87416	3.05563	3.13979	3.20111	3.23594	7.15484	7.10232	7.10722	6.64049	3.18346	3.31513	3.21662	12.0809
0:04:05	4.26089	4.16773	3.99117	4.04017	5.60144	5.71347	5.61306	5.86138	4.92266	4.99804	5.00841	5.04894	3.09314	3.10814	3.22552	3.21736	7.35699	7.29793	7.26608	6.79986	3.19227	3.3335	3.22924	11.8086
0:04:15	4.27957	4.33511	3.92013	4.22377	5.57828	5.87895	5.82103	5.99101	5.0269	5.12979	5.13807	5.24083	3.07397	3.17395	3.2144	3.21959	7.67361	7.53529	7.41822	7.06318	3.19521	3.31589	3.18713	11.8468
0:04:25	4.41164	4.28351	4.01791	4.19083	5.86949	6.0062	6.0062	6.14045	5.06291	5.24204	5.12861	5.17726	3.06055	3.1842	3.22998	3.23668	7.7732	7.82889	7.77499	7.335	3.19007	3.25987	3.17322	11.7951
0:04:35	4.4761	4.3431	4.17734	4.28154	5.95662	6.31103	6.00759	6.18016	5.21555	5.30396	5.30396	5.30029	3.07114	3.11315	3.23594	3.22998	8.02417	7.9506	7.91407	7.42848	3.21662	3.31589	3.23296	11.9426
0:04:46	4.50609	4.44939	4.20242	4.33211	6.21871	6.418	6.36356	6.41653	5.48529	5.38022	5.33949	5.45004	3.01092	3.17541	3.30522	3.25687	8.35411	8.07049	8.10961	7.66832	3.35274	3.36434	3.24938	11.5558
0:04:56	4.62168	4.48126	4.30626	4.36315	6.35038	6.40619	6.29071	6.51328	5.39386	5.57186	5.48277	5.5552	3.06196	3.11243	3.31284	3.33426	8.63376	8.55855	8.44501	8.00571	3.17541	3.25537	3.15573	11.9978
0:05:06	4.71846	4.55407	4.27957	4.42792	6.47739	6.56296	6.53582	6.5539	5.56288	5.59371	5.52841	5.60402	3.10099	3.0669	3.26588	3.287	8.76193	8.6836	8.77809	8.34065	3.25312	3.29458	3.25837	11.8522
0:05:16	4.71086	4.60257	4.31122	4.60999	6.57204	6.77018	6.57658	6.76239	5.63378	5.72928	5.57699	5.74513	3.08603	3.16228	3.29003	3.29382	9.14324	9.06567	9.0615	8.47423	3.1908	3.28473	3.19963	11.6923
0:05:26	4.90682	4.6505	4.51024	4.56142	6.75927	6.76862	6.81397	6.90081	5.81969	5.8479	5.81166	5.90065	3.01023	3.14702	3.32277	3.26738	9.39074	9.27684	9.27043	8.69561	3.287	3.37987	3.25537	11.7139
0:05:37	5.02806	4.72498	4.5092	4.48023	6.78578	7.05992	6.90558	7.0583	5.90337	5.82103	5.84386	5.9197	3.10957	3.14268	3.14268	3.15864	9.45801	9.39507	9.30893	8.84708	3.18273	3.38376	3.34272	11.8114
0:05:47	5.07108	4.81615	4.56562	4.7687	6.96145	7.29122	7.02102	7.12853	5.89658	6.07715	6.01035	6.00759	3.11387	3.10099	3.18713	3.24788	9.87871	9.75888	9.62498	9.08657	3.23445	3.36667	3.22627	11.6869
0:05:57	5.13098	4.95793	4.6153	4.75992	7.35021	7.32824	7.32656	7.29122	6.18301	6.11787	6.18016	6.19013	3.05211	3.1492	3.23668	3.28473	10.1765	9.9243	9.93573	9.38426	3.19742	3.22998	3.16009	11.8114
0:06:07	5.20955	5.0015	4.66659	4.81172	7.44904	7.26273	7.40116	7.29458	6.02976	6.32703	6.27047	6.26325	3.05492	3.10385	3.23594	3.20775	10.3634	10.0508	10.1251	9.79941	3.23073	3.33043	3.31284	12.1927
0:06:17	5.21435	4.97393	4.82281	4.90908	7.50585	7.65597	7.55962	7.61027	6.35331	6.4983	6.29796	6.35185	3.0662	3.05633	3.22033	3.20775	10.7547	10.44	10.5317	10.0161	3.27944	3.28927	3.2107	11.6225
0:06:28	5.30029	5.08042	4.87192	4.88652	7.70549	7.68246	7.50585	7.97995	6.53431	6.43724	6.30086	6.43576	3.06196	3.18787	3.27039	3.32506	11.0306	10.5682	10.6512	10.1625	3.32506	3.3358	3.25237	11.9124
0:06:38	5.37032	5.19158	4.87416	5.05592	7.8343	7.92136	7.82168	7.77499	6.74217	6.66807	6.48186	6.67114	3.0493	3.07397	3.23668	3.26964	11.3318	10.9194	11.0255	10.5755	3.31513	3.3752	3.29761	12.3851
0:06:48	5.4325	5.26138	4.89103	5.13098	7.91225	8.35603	7.82889	8.179	6.59326	6.79986	6.7655	6.74839	3.06408	3.19154	3.32966	3.28852	11.5798	11.3058	11.442	10.7029	3.26137	3.35197	3.26889	11.9042
0:06:58	5.49921	5.27959	5.08042	5.14873	8.09841	8.25277	8.07049	8.28514	6.82024	6.88018	6.86278	6.9215	3.02831	3.10814	3.29382	3.26738	11.9702	11.5558	11.6359	11.0205	3.19963	3.39469	3.2961	12.0476
0:07:08	5.70558	5.35673	5.08394	5.30396	8.31572	8.48399	8.16582	8.41008	6.86436	7.16638	7.11541	7.09905	3.03809	3.12536	3.25762	3.29989	12.3509	12.0976	12.1227	11.4367	3.23445	3.26513	3.19007	12.0116
0:07:19	5.62859	5.43125	5.03733	5.38022	8.51334	8.60994	8.41008	8.39267	7.23602	7.12197	6.95825	7.11705	3.1067	3.09101	3.1908	3.14413	12.4738	12.0365	12.106	11.6386	3.13256	3.29686	3.2719	12.1703
0:07:29	5.71479	5.63248	5.23842	5.43626	8.73776	8.77001	8.47032	8.84301	7.30298	7.25437	7.22104	7.31644	3.07893	3.1703	3.30446	3.29003	12.9569	12.4853	12.6707	11.9812	3.28322	3.45701	3.39469	11.995
0:07:39	5.93062	5.5552	5.41253	5.46512	9.0615	8.74782	8.96396	8.86748	7.47137	7.38414	7.2644	7.29122	3.08674	3.11315	3.30522	3.26738	13.2251	12.8558	12.9181	12.2744	3.31971	3.36667	3.2144	11.695
0:07:49	6.02005	5.75043	5.2881	5.59371	9.05733	9.11801	8.82877	9.17276	7.50931	7.68422	7.51796	7.53876	3.06126	3.11243	3.25537	3.32583	13.5363	13.4338	13.3506	12.598	3.23668	3.3566	3.24938	11.9509
0:07:59	6.07995	5.74778	5.50934	5.60919	9.36052	9.2406	8.92483	9.23422	7.78933	7.6243	7.59277	7.80189	3.09885	3.07185	3.21144	3.26137	13.9412	13.5613	13.5644	12.8884	3.22775	3.33657	3.31589	11.8768
0:08:10	6.17732	5.83176	5.51061	5.74116	9.33254	9.44278	9.31966	9.44278	7.85055	7.94328	7.75711	7.82348	3.02413	3.18933	3.27793	3.31818	14.2266	13.8707	13.7975	13.1583	3.25537	3.36822	3.3335	12.0337
0:08:20	6.29651	5.86949	5.73324	5.79696	9.64273	9.67609	9.47327	9.39507	8.09096	7.97444	7.9726	8.06121	3.10027	3.11961	3.22998	3.25312	14.7333	14.3615	14.2659	13.5769	3.22924	3.33426	3.23743	11.7923
0:08:30	6.34162	6.04505	5.78096	5.88844	9.84011	9.79941	9.94489	9.81522	8.21486	8.18653	8.10215	8.13579	3.0297	3.15719	3.22924	3.26437	15.0973	14.5949	14.5647	13.983	3.25912	3.3458	3.2802	12.106
0:08:40	6.4998	6.09116	5.70953	5.90065	10.0485	9.88781	9.70957	9.9426	8.41783	8.31381	8.17147	8.30424	3.07397	3.20775	3.22775	3.2107	15.4525	15.0834	15.1391	14.2331	3.27039	3.44985	3.25987	11.7327
0:08:50	6.44318	6.29361	5.72137	6.06317	10.2849	9.94031	10.0577	9.94031	8.51138	8.4004	8.35795	8.37529	3.09742	3.05774	3.25237	3.19595	15.8526	15.4953	15.3745	14.7265	3.33273	3.39547	3.31894	12.0061
0:09:01	6.53883	6.20155	5.97998	6.14752	10.3657	10.5003	9.93802	10.3134	8.53493	8.65366	8.58618	8.65566	3.07822	3.03948	3.18127	3.19963	16.1696	15.5274	15.4454	14.9108	3.17322	3.30065	3.14847	12.0809
0:09:11	6.73597	6.34746	6.02976	6.19156	10.5366	10.4352	10.4544	10.5366	8.81252	8.82673	8.76597	8.79225	3.0137	3.19816	3.32277	3.38688	16.6802	15.9551	15.9441	15.4454	3.33887	3.39782	3.3075	12.4366
0:09:21	6.84069	6.3797	6.11223	6.19726	10.927	10.5051	10.4328	10.6783	8.97842	8.92894	8.89201	8.91251	3.05281	3.09029	3.20258	3.19227	16.8617	16.2256	16.3531	15.6387	3.30826	3.39782	3.27869	11.9757
0:09:31	6.91672	6.5539	6.18586	6.27336	10.922	10.9597	10.556	10.7374	9.3261	9.09494	9.01779	9.17699	3.09885	3.11172	3.24414	3.29686	17.4181	16.7379	16.8461	16.1585	3.36667	3.38688	3.36512	12.1032
0:09:41	6.93905	6.5675	6.42984	6.36942	11.2305	11.0892	10.9169	10.8718	9.37778	9.24485	9.19602	9.23634	3.11674	3.09599	3.21662	3.2144	17.7052	17.0294	17.0687	16.3569	3.28852	3.41036	3.32277	12.1535
0:09:52	7.17629	6.71738	6.39735	6.54335	11.5984	11.0408	11.2383	11.1352	9.45366	9.58959	9.28966	9.53674	3.06196	3.09243	3.23519	3.17395	18.3021	17.8033	17.7582	17.0412	3.12608	3.33964	3.27341	12.3197
0:10:02	7.2711	6.86594	6.5298	6.59933	11.8331	11.259	11.5798	11.2642	9.60948	9.74092	9.6272	9.5918	3.09029	3.05844	3.28776	3.27341	18.5311	17.8156	17.9061	17.2068	3.25612	3.408	3.35738	12.3908
0:10:12	7.36377	6.75616	6.57052	6.60085	11.8195	11.6815	11.4842	11.7598	9.86507	9.84238	9.62055	9.84238	3.09314	3.17614	3.35351	3.38221	19.0853	18.3189	18.4502	17.4824	3.36047	3.4435	3.3597	12.0642
0:10:22	7.44218	6.85488	6.69576	6.73597	12.0754	11.7815	11.5824	11.8768	9.8628	10.0554	9.8992	10.0786	3.01995	3.1908	3.36512	3.40487	19.4626	19.1778	19.0108	18.1384	3.33887	3.38844	3.33734	12.2829
0:10:32	7.47825	7.09905	6.72202	6.85646	12.2236	12.2829	11.7463	12.067	10.3086	10.1859	10.0438	10.1929	3.08603	3.25987	3.34657	3.3243	19.829	18.7975	18.8018	18.2306	3.37987	3.39938	3.27567	12.5632
0:10:43	7.55788	7.26608	6.79673	7.10886	12.7116	12.1703	12.2772	12.1563	10.5123	10.573	10.3181	10.3848	3.11674	3.08461	3.22849	3.19889	20.2955	19.3375	19.5029	18.7932	3.21292	3.37831	3.29155	12.4165
0:10:53	7.62606	7.4456	6.77485	7.22437	12.785	12.5545	12.0809	12.3481	10.539	10.7275	10.4112	10.5877	3.02482	3.09029	3.25537	3.24489	20.8161	20.0078	20.0955	19.1426	3.23892	3.33734	3.27567	12.1675
0:11:03	7.75354	7.34683	7.01294	7.27277	12.8499	12.6824	12.2293	12.4051	10.932	10.7919	10.5706	10.6832	3.08532	3.11315	3.3266	3.18346	21.3501	20.7826	20.6586	19.6562	3.27492	3.38376	3.2419	11.7761
0:11:13	7.87771	7.41652	7.15814	7.21606	13.2526	12.6415	12.6765	12.7174	10.9977	11.1609	11.0078	11.051	3.04719	3.05	3.20627	3.2181	21.8323	20.8353	20.8353	20.1372	3.27492	3.37909	3.37132	12.3538
0:11:23	8.08723	7.48514	7.11541	7.3536	13.44	12.936	12.7468	12.8973	11.3946	11.2099	10.8743	10.9875	3.09386	3.15864	3.32813	3.30598	21.9938	21.1057	21.2569	20.3236	3.39625	3.40722	3.36589	12.3027
0:11:34	8.21107	7.68422	7.33838	7.43361	13.5207	12.9927	13.0437	13.0737	11.5984	11.4657	11.1738	11.2876	3.06479	3.0761	3.27416	3.22775	22.6934	21.5477	21.752	20.7635	3.30369	3.29458	3.21662	11.7951
0:11:44	8.22811	7.76605	7.36885	7.45418	13.8484	13.5988	13.125	13.4431	11.6627	11.7193	11.6038	11.652	3.06902	3.11387	3.322	3.26738	23.297	22.0445	22.1106	21.1544	3.30446	3.37287	3.37909	11.9509
0:11:54	8.4918	7.79651	7.59976	7.59277	14.1971	13.4896	13.3383	13.44	11.8631	11.9344	11.7112	11.8277	3.04229	3.12968	3.182	3.28322	23.7247	22.9456	22.7982	21.8424	3.32966	3.49623	3.38532	12.3538
0:12:04	8.55461	7.92319	7.5753	7.65068	14.2824	13.8102	13.5238	13.7626	12.0726	12.0587	11.9619	12.1367	3.07893	3.13401	3.30141	3.27944	24.2661	23.1793	23.3453	22.2946	3.3458	3.3721	3.25612	12.1227
0:12:14	8.58816	7.97811	7.73749	7.82348	14.5982	13.8197	13.8166	13.8899	12.2462	12.2829	12.1843	12.3538	3.06196	3.12392	3.28473	3.34272	24.6037	23.5451	23.4747	22.6412	3.3512	3.43321	3.27567	12.1535
0:12:25	8.66762	8.24708	7.70016	8.06306	14.8218	14.0994	14.0055	14.1612	12.448	12.5748	12.4337	12.5951	3.10313	3.14558	3.2419	3.27944	25.1826	24.1102	24.1268	23.1207	3.34965	3.36589	3.33043	12.1283
0:12:35	8.8736	8.33489	7.88134	7.89587	14.9417	14.3913	14.0637	14.491	12.9688	12.7968	12.6241	12.6532	3.07185	3.17103	3.25837	3.25537	25.6685	24.3164	24.4568	23.518	3.27944	3.39547	3.39625	12.0865
0:12:45	9.00119	8.42558	7.93232	8.31572	15.0834	14.8013	14.471	14.5445	13.0227	13.0467	12.8381	12.7997	3.0297	3.16155	3.39782	3.26663	26.0976	24.7685	24.7514	23.7684	3.28398	3.39235	3.30294	12.517
0:12:55	9.10332	8.50942	8.10028	8.22243	15.3709	14.7911	14.5714	14.7877	13.4524	13.2892	13.0557	13.0737	3.11745	3.14775	3.26588	3.25762	26.5705	25.1942	25.2755	24.4568	3.31742	3.40722	3.26362	12.2575
0:13:05	9.2406	8.67361	8.25468	8.41589	15.5632	14.9555	14.7707	14.9555	13.5581	13.5114	13.3137	13.3813	3.03809	3.13834	3.27944	3.24639	27.1394	25.7691	25.6685	24.8371	3.31971	3.48017	3.33734	12.3595
0:13:16	9.30893	8.71365	8.2319	8.43723	15.7943	15.0661	14.9279	15.244	13.9412	13.6584	13.4493	13.5863	3.08177	3.2107	3.39313	3.41901	27.6439	26.212	26.1758	25.1131	3.40252	3.37287	3.2719	12.1983
0:13:26	9.40806	8.87156	8.32147	8.71766	15.8672	15.4632	15.3356	15.5597	14.1286	13.9444	13.6899	13.6899	3.08106	3.14413	3.26814	3.3358	27.9834	26.6318	26.4424	25.3163	3.36822	3.43795	3.32047	12.3367
0:13:36	9.54333	8.95365	8.35026	8.79022	16.2967	15.5239	15.3462	15.5489	14.4677	14.1677	13.8102	14.1319	3.15137	3.15065	3.287	3.25837	28.721	27.2521	27.227	26.2301	3.322	3.46977	3.4135	12.3595
0:13:46	9.68278	9.07194	8.75387	8.84504	16.3531	15.6387	15.7398	15.6423	14.378	14.5546	14.1808	14.2069	3.12176	3.17687	3.31055	3.30674	29.1541	27.6949	27.6248	26.5522	3.40173	3.47937	3.41271	12.0531
0:13:57	9.72076	9.19814	8.60796	9.07194	16.6188	16.0288	15.6135	15.9404	14.8902	14.9761	14.5278	14.6083	3.05703	3.16228	3.29913	3.23817	29.7577	28.0543	28.0931	27.0458	3.3861	3.37054	3.31742	12.4681
0:14:07	9.84238	9.23634	8.71766	9.05107	17.0294	16.1436	15.8052	15.9551	15.1252	15.202	14.7469	14.9555	3.182	3.16957	3.29155	3.22255	30.3669	28.5956	28.5496	27.4031	3.3566	3.38688	3.32506	12.2659
0:14:17	10.0462	9.46237	8.85931	9.09494	17.049	16.1845	16.1733	16.3343	15.5668	15.2265	14.9279	15.0072	3.09813	3.1463	3.34195	3.36899	30.8461	28.9334	28.9334	27.8548	3.434	3.50187	3.36047	12.6096
0:14:27	10.2849	9.56533	9.0261	9.17487	17.1672	16.4437	16.2218	16.308	15.8052	15.6099	15.195	15.4241	3.10814	3.21218	3.36279	3.43084	31.4485	29.5529	29.6074	28.3204	3.49301	3.5156	3.39391	12.5661
0:14:37	10.3657	9.68278	9.2619	9.38858	17.2187	16.8578	16.3042	16.5082	15.8234	15.8818	15.7181	15.7072	3.10027	3.09742	3.22627	3.27793	31.886	30.1787	30.1023	28.721	3.33043	3.37287	3.37054	12.2264
0:14:48	10.4617	9.66941	9.18544	9.45366	17.791	16.885	16.788	16.6686	16.2667	16.1622	15.9845	16.1065	3.1463	3.00746	3.24938	3.24414	32.719	30.5352	30.297	29.2819	3.3243	3.42137	3.32966	12.314
0:14:58	10.5609	9.90148	9.3519	9.5918	17.8156	17.0687	17.0098	17.0805	16.5844	16.293	16.0398	16.2032	3.09813	3.17687	3.3861	3.32506	32.9382	31.0527	31.1172	29.8813	3.49382	3.52047	3.39625	12.659
0:15:08	10.8768	9.96093	9.45366	9.80167	17.8813	17.346	16.8151	17.0883	16.7765	16.7109	16.5768	16.6073	3.14992	3.19742	3.28549	3.30598	33.4888	31.1961	31.4992	30.1439	3.36124	3.4578	3.43242	12.4509
0:15:18	10.8668	10.1321	9.58076	10.0069	18.2726	17.4783	17.191	17.5671	17.1554	16.9551	16.6571	16.8617	3.13401	3.182	3.322	3.22627	33.9625	31.8787	31.9669	30.6902	3.34657	3.40173	3.30979	12.3652
0:15:28	11.1173	10.2565	9.85598	9.78814	18.4672	17.4462	17.4663	17.338	17.5065	17.2385	16.8345	17.0569	3.13979	3.18566	3.32353	3.34503	34.6897	32.6362	32.8927	31.3979	3.46019	3.51399	3.3752	12.4366
0:15:39	11.0815	10.4713	9.83785	10.1672	18.9496	17.4462	17.6766	17.4381	17.7174	17.7215	17.2584	17.342	3.12105	3.15137	3.25312	3.25387	35.0268	32.9231	32.719	31.3473	3.34811	3.44905	3.30903	12.3794
0:15:49	11.3423	10.4689	9.89008	10.2612	18.8799	17.9515	17.559	17.8361	18.1343	17.9473	17.6198	17.7501	3.10599	3.07751	3.22107	3.25537	35.9005	33.5892	33.4195	32.1959	3.26889	3.46019	3.46418	12.4222
0:15:59	11.4868	10.6635	10.0832	10.3801	18.8365	18.2936	17.6889	17.7501	18.4586	18.0801	17.9432	18.1051	3.16519	3.182	3.29458	3.25087	36.3162	34.0879	33.9313	32.4564	3.36047	3.52696	3.43874	12.4022
0:16:09	11.5744	10.8743	10.2141	10.4304	19.2886	18.4247	17.9061	18.0717	18.681	18.608	18.197	18.3992	3.06549	3.16592	3.27039	3.24639	36.9828	34.4509	34.4667	33.136	3.34888	3.46897	3.39313	12.4796
0:16:19	11.7193	10.9572	10.2259	10.539	19.3821	18.4289	18.0177	18.395	19.147	18.6853	18.4672	18.7025	3.13545	3.14702	3.27718	3.31284	37.5059	34.8578	34.8498	33.4272	3.39625	3.50187	3.4435	12.2321
0:16:30	11.7896	10.9094	10.4592	10.6758	19.4089	18.7845	17.9515	18.4629	19.3687	19.2752	18.8756	18.9627	3.10957	3.1842	3.31284	3.33273	38.0102	35.2127	35.3346	33.6977	3.3986	3.5059	3.48177	12.7233
0:16:40	11.9124	11.1892	10.5269	10.6463	19.602	18.9322	18.1928	18.6123	19.7697	19.3999	19.002	19.293	3.16665	3.11745	3.28398	3.31742	38.4592	35.6944	35.6123	34.0173	3.38688	3.51479	3.45064	12.2942
0:16:50	12.067	11.371	10.7597	10.9522	19.9894	18.7672	18.9104	18.6982	19.9342	19.8061	19.6155	19.6472	3.12608	3.18127	3.33426	3.27341	38.9045	36.2243	36.0911	34.6099	3.49301	3.41114	3.39391	12.5256
0:17:00	12.3823	11.3397	11.0129	10.8693	20.0724	19.0064	18.7154	18.6509	20.5779	20.1002	19.8198	20.0263	3.07964	3.08035	3.3136	3.30141	39.6096	36.7452	36.5511	35.0429	3.31055	3.51479	3.49543	12.7968
0:17:10	12.3737	11.5133	11.0841	11.0255	20.1465	19.2354	18.9191	18.8843	20.7396	20.3892	20.1419	20.4597	3.11602	3.14195	3.3312	3.2144	40.1328	37.3852	37.4111	35.5631	3.30369	3.44667	3.37132	12.4537
0:17:21	12.6561	11.5611	11.2409	11.2928	20.3892	19.2886	18.8843	19.0371	20.73	20.9701	20.6063	20.6967	3.15137	3.16446	3.34272	3.39547	40.8507	37.949	37.9402	36.033	3.47856	3.55549	3.42531	12.6561
0:17:31	12.6911	11.9234	10.9774	11.5744	20.3236	19.5794	19.1823	19.2221	21.7921	21.0911	20.6824	20.9846	3.13473	3.13329	3.24041	3.2434	41.4477	38.3177	37.9927	36.3915	3.36202	3.47456	3.37054	12.3766
0:17:41	12.8647	12.106	11.2616	11.5505	20.6728	19.5299	19.2176	19.293	22.009	21.4338	21.0136	21.3304	3.1153	3.15501	3.36434	3.38688	41.889	38.8508	38.5745	36.5342	3.43558	3.53346	3.52939	12.4595
0:17:51	13.0918	12.0754	11.6573	11.5345	20.7062	19.7515	19.4223	19.5119	22.2126	21.8625	21.3845	21.5625	3.13112	3.17907	3.31436	3.30141	42.1599	38.9045	38.8329	36.8129	3.39938	3.53183	3.42216	12.3595
0:18:01	13.1856	12.2857	11.4078	12.1004	20.9026	19.7879	19.4089	19.602	22.7039	22.3254	21.8827	22.1615	3.12176	3.22627	3.38688	3.32736	42.8154	39.4185	39.1832	37.4369	3.48177	3.55304	3.41114	12.7438
0:18:12	13.3906	12.4423	11.695	11.7951	20.9991	20.128	19.5344	19.697	22.9192	22.6152	22.1513	22.5061	3.16155	3.1798	3.25087	3.24041	43.411	40.0959	39.7924	37.8355	3.37443	3.54324	3.4578	12.4767
0:18:22	13.5613	12.5112	11.9729	11.7869	21.2667	19.9159	19.6834	19.8244	23.5505	22.9192	22.5216	22.751	3.09528	3.15864	3.3358	3.28549	43.7824	40.281	40.0498	38.1768	3.40408	3.4906	3.49623	12.8026
0:18:32	13.6741	12.7028	12.1395	12.1731	21.2324	20.3236	19.7788	19.8061	23.7794	23.5017	23.0144	23.0569	3.18493	3.2144	3.2961	3.26212	44.2283	40.8131	40.5415	38.5567	3.36357	3.44112	3.48418	12.7614
0:18:42	13.7975	12.9092	12.0476	12.2857	21.4437	20.1187	19.9526	20.0078	24.1102	23.8177	23.2809	23.3991	3.11602	3.21736	3.34195	3.3566	44.6684	41.011	40.7005	38.6812	3.50187	3.58839	3.46418	12.6999
0:18:52	14.0637	12.9897	12.3084	12.598	21.3895	20.3376	19.9251	19.9664	24.7172	23.9442	23.4855	23.9387	3.17761	3.16301	3.27793	3.31894	45.3002	41.5336	41.2097	39.2283	3.32966	3.47776	3.38376	12.3225
0:19:03	14.2364	13.0617	12.3737	12.598	21.707	20.3049	20.193	20.0263	24.7457	24.5697	24.2103	24.3164	3.12608	3.18713	3.39625	3.35274	45.8881	42.0533	41.7927	39.6461	3.57684	3.58344	3.43637	12.8529
0:19:13	14.2692	13.3506	12.5777	12.7057	21.6272	20.6871	20.0493	20.193	25.4566	25.09	24.5076	24.6945	3.13762	3.07964	3.30141	3.2434	46.3233	42.1017	41.7061	39.5549	3.27642	3.53834	3.44429	12.5632
0:19:23	14.3549	13.5988	12.5835	13.1129	21.7972	20.6205	20.3751	20.2395	25.9358	25.3046	24.7514	25.0669	3.13906	3.21588	3.40643	3.39156	46.6015	42.7957	42.4033	40.1513	3.48899	3.48578	3.43795	12.8381
0:19:33	14.6825	13.5332	12.7028	13.1099	21.9786	20.6919	20.0401	20.4503	26.4058	25.6389	25.0957	25.293	3.13762	3.14702	3.3458	3.38065	47.1737	43.0328	42.8647	40.5135	3.46019	3.51237	3.53509	12.6707
0:19:43	14.8662	13.7658	13.0557	13.2892	22.0394	20.6205	20.5731	20.5163	26.7239	26.1577	25.4859	25.5918	3.09956	3.17834	3.41036	3.43321	47.5445	43.381	43.2016	40.8884	3.48418	3.48337	3.44985	12.7879
0:19:54	14.873	13.8867	13.2069	13.4803	22.0293	21.0184	20.4927	20.347	27.3275	26.4972	25.8345	26.2482	3.11674	3.14195	3.36744	3.33887	48.0839	43.8026	43.451	41.1718	3.40722	3.5514	3.43005	12.8322
0:20:04	15.08	14.1417	13.2678	13.4896	22.1615	20.8161	20.7826	20.5163	27.555	26.872	26.2603	26.6073	3.16592	3.11674	3.25987	3.22329	48.4395	44.1164	43.722	41.3333	3.36124	3.49623	3.44271	12.5864
0:20:14	15.3568	14.3087	13.219	13.6238	21.9887	21.1544	20.2768	20.9508	28.1449	27.4221	26.965	26.9588	3.09029	3.27793	3.46737	3.45382	48.854	44.4017	44.1164	41.5336	3.61743	3.57767	3.51722	12.8647
0:20:24	15.2546	14.6893	13.4648	13.7975	22.4543	21.0911	20.7922	20.6728	28.8138	27.7268	27.1706	27.4347	3.22924	3.16301	3.34888	3.44271	49.2606	44.6786	44.2181	41.7446	3.52452	3.70681	3.46418	13.0377
0:20:34	15.729	14.5211	13.5769	13.9959	22.2382	20.9604	20.8353	20.6919	28.7939	28.3988	27.7141	27.6567	3.17468	3.1434	3.38844	3.36434	49.4197	44.8952	44.5862	42.0049	3.45939	3.47696	3.39313	12.5372
0:20:45	15.8745	14.6656	13.693	14.0249	22.4182	21.0378	21.0378	20.6681	29.4103	28.8138	28.0737	28.1709	3.12608	3.12105	3.30674	3.38532	49.9804	45.436	45.0505	42.335	3.55386	3.58674	3.51318	12.569
0:20:55	15.8855	14.9245	14.0088	14.4344	22.5061	20.9411	20.8497	21.0863	29.9364	29.0737	28.4184	28.8071	3.12033	3.22701	3.33657	3.31436	50.3153	45.5722	45.1128	42.3838	3.38766	3.59253	3.5051	12.7409
0:21:05	16.0398	15.2968	13.9476	14.5613	22.4182	21.2961	20.9363	20.9604	30.5492	29.6825	28.9801	29.1139	3.20184	3.2719	3.31665	3.3458	50.7107	45.8353	45.3419	42.7858	3.52371	3.55304	3.48337	12.9628
0:21:15	16.2742	15.5489	13.8803	14.8594	22.4182	21.4092	20.9267	21.0814	30.7468	30.0885	29.451	29.6347	3.13112	3.18566	3.43242	3.39313	51.0388	46.0575	45.5093	42.7268	3.43874	3.60496	3.40957	12.5951
0:21:25	16.5959	15.4064	14.3351	14.9314	22.683	21.1446	21.0087	20.8881	31.3979	30.6055	29.7852	30.1648	3.2144	3.25912	3.33734	3.26212	51.4162	46.6015	46.0257	43.132	3.46099	3.56697	3.48498	12.6328
0:21:36	16.7726	15.2405	14.7299	14.6285	22.3254	21.4043	20.9122	21.1885	31.9007	30.7468	30.2413	30.4439	3.09101	3.25387	3.38922	3.32353	51.6179	46.4088	45.7615	42.9734	3.50268	3.56451	3.53346	12.9241
0:21:46	16.8966	15.7979	14.7639	14.8628	22.7196	21.3796	20.8401	21.1495	32.3668	31.434	30.8816	31.2896	3.20332	3.20627	3.36279	3.31742	52.0715	46.8382	46.2914	43.6214	3.5229	3.55304	3.46577	13.116
0:21:56	17.0333	15.9148	14.7809	15.3179	22.6256	21.4684	20.9074	21.0863	32.9761	31.9521	31.1458	31.4268	3.07822	3.17541	3.34195	3.35043	52.3962	47.1194	46.5586	43.6818	3.52209	3.60081	3.45223	13.0707
0:22:06	17.4703	15.9514	15.0626	15.174	22.8823	21.2031	21.2031	21.1641	33.4041	32.2552	31.6811	32.0701	3.17687	3.23296	3.36822	3.39547	52.723	47.3587	46.6874	43.6818	3.6166	3.6358	3.5359	13.0017
0:22:17	17.5914	16.3268	15.1252	15.5167	23.1153	21.4092	21.3059	21.1154	34.0879	32.8776	32.1959	32.3519	3.17687	3.22775	3.30674	3.29838	53.0029	47.7199	47.0327	44.0251	3.46338	3.55959	3.52777	12.7703
0:22:27	17.5631	16.6112	15.188	15.6892	22.8612	21.5328	20.9846	21.2324	34.4826	33.4041	32.5162	32.8095	3.09742	3.25312	3.38221	3.39547	53.2231	47.841	47.0977	44.0961	3.50187	3.63078	3.54568	12.9569
0:22:37	17.7174	16.6763	15.3851	15.8928	22.8244	21.8424	20.8881	21.3747	35.059	33.8922	32.7265	33.0979	3.1798	3.17322	3.31055	3.30446	53.3826	47.9844	47.3478	44.2385	3.40408	3.47776	3.49865	12.738
0:22:47	18.2054	16.5691	15.8818	15.7507	22.9721	21.722	20.9604	21.301	35.6615	34.2689	33.4965	33.6822	3.1153	3.17541	3.34503	3.34811	53.6661	48.2725	47.3914	44.2894	3.48498	3.63245	3.52047	12.6386
0:22:57	18.3105	16.9239	15.7725	16.1324	22.9826	21.4141	21.1983	21.3599	36.1826	34.9945	34.1665	34.261	3.16957	3.24414	3.41193	3.48257	53.9014	48.3281	47.7309	44.617	3.65847	3.61826	3.5752	13.3291
0:23:08	18.5609	16.9317	15.9478	16.2817	23.1633	21.5031	21.1106	21.707	36.5006	35.4813	34.4667	34.6019	3.09599	3.17907	3.36822	3.3986	54.1128	48.5512	47.8961	44.617	3.5465	3.69488	3.50106	12.9211
0:23:18	18.7327	17.1435	16.1733	16.474	22.8402	21.707	21.0329	21.4437	37.2135	36.0413	34.9543	35.2047	3.11745	3.23073	3.4435	3.46338	54.3	48.5736	48.0286	44.6684	3.70595	3.65427	3.57767	13.1432
0:23:28	18.7327	17.4181	16.4362	16.6112	22.8402	21.8223	21.062	21.6521	37.7398	36.425	35.5713	35.7026	3.09956	3.27341	3.34272	3.35428	54.5255	48.7529	47.9954	44.8642	3.49462	3.63413	3.49462	13.2069
0:23:38	18.9147	17.6198	16.421	16.7379	22.7614	21.732	21.1349	21.4092	38.1505	36.9658	35.9998	36.191	3.10242	3.21514	3.40016	3.39391	54.752	48.9441	48.4172	45.1128	3.54324	3.60413	3.4906	12.9479
0:23:48	19.3108	17.7296	16.734	16.9981	23.0091	21.7972	21.2863	21.5229	39.0211	37.6704	36.425	36.7621	3.15937	3.33196	3.39547	3.42926	54.9921	49.0456	48.3838	45.1232	3.6216	3.71792	3.52128	12.9271
0:23:59	19.3419	17.9763	16.8655	17.2902	23.1686	21.8122	21.2471	21.1885	39.5822	38.1154	37.1963	37.325	3.25237	3.21292	3.35892	3.29306	55.195	49.3628	48.5512	45.196	3.47616	3.52047	3.47376	12.7116
0:24:09	19.5704	18.1468	16.9239	17.354	23.2541	21.5625	21.1203	21.4833	40.1606	38.539	37.2906	37.7225	3.14051	3.21144	3.35892	3.36667	55.1823	49.2833	48.6631	45.4569	3.61993	3.63915	3.51156	13.0407
0:24:19	19.7061	18.3358	17.0923	17.406	23.1473	21.737	21.5031	21.424	40.6256	39.1471	38.1329	38.4503	3.19963	3.15283	3.35815	3.3721	55.4626	49.4766	48.7641	45.2272	3.57191	3.71963	3.58096	13.1795
0:24:29	19.9342	18.5012	17.2902	17.6035	23.0144	21.9786	21.0572	21.4141	41.1718	39.4639	38.5478	38.7704	3.25087	3.24713	3.2923	3.31284	55.5776	49.4994	48.6968	45.4569	3.50833	3.54324	3.5229	13.0227
0:24:39	20.1419	18.6252	17.366	17.8402	23.0675	21.8323	21.2031	21.3796	41.639	40.1698	39.0122	39.1922	3.19227	3.1886	3.34195	3.29686	55.7058	49.7623	48.9103	45.5198	3.42452	3.55795	3.55468	13.0737
0:24:50	20.3517	18.8582	17.4944	17.9597	23.0462	21.923	21.3747	21.5675	42.4815	40.785	39.7557	40.0959	3.18933	3.2419	3.38376	3.39938	55.9629	49.7393	48.9328	45.4988	3.52939	3.58839	3.59418	13.1492
0:25:00	20.7682	19.0546	17.636	18.218	23.0781	21.6521	21.3304	21.7671	42.8253	41.3809	40.1421	40.3088	3.13617	3.26588	3.40565	3.38844	56.0402	50.1303	49.1247	45.6562	3.55222	3.69658	3.61576	13.0497
0:25:10	20.773	19.2442	18.0593	18.4714	23.1313	21.742	21.508	21.6023	43.5211	41.9372	40.879	40.9826	3.16301	3.24788	3.43084	3.40173	56.1306	49.9114	49.0908	45.5617	3.63747	3.65174	3.62076	13.2923
0:25:20	21.0184	19.2752	18.2096	18.4374	23.3024	21.6571	21.3059	21.5973	44.0656	42.4913	41.1529	41.4572	3.11674	3.21959	3.50671	3.52209	56.1694	49.9804	49.3515	45.772	3.62995	3.7627	3.63162	13.3444
0:25:30	21.169	19.7242	18.2936	18.6638	23.3292	21.722	21.7671	21.6272	44.6786	43.0824	41.5719	42.0533	3.17541	3.22552	3.3986	3.36822	56.2859	50.1418	49.2266	45.7931	3.58014	3.62243	3.56287	13.3199
0:25:41	21.4289	19.7925	18.2852	19.1161	23.3238	21.7671	21.1739	21.6272	45.1544	43.6214	42.2377	42.5598	3.111	3.15501	3.35738	3.50106	56.4417	50.3153	49.3742	45.9092	3.66691	3.71535	3.59998	13.125
0:25:51	21.6222	20.1048	18.7499	19.0108	23.297	21.5874	21.3698	21.5229	45.8036	44.2079	42.8548	43.2215	3.20258	3.25837	3.32124	3.3512	56.5457	50.3153	49.3742	45.6773	3.58674	3.66438	3.59998	13.2465
0:26:01	21.7671	20.1326	18.6982	19.1073	23.297	21.7871	21.3108	21.6471	46.4194	44.6992	43.2514	43.6516	3.1842	3.22255	3.43874	3.41586	56.5457	50.2458	49.306	45.9621	3.58261	3.72563	3.60247	13.1583
0:26:11	21.9533	20.5826	19.0064	19.2886	23.2327	22.0546	21.3845	21.5427	47.2281	45.1024	43.6214	44.0453	3.21959	3.24713	3.31742	3.28776	56.5457	50.3037	49.3856	45.8036	3.55959	3.62493	3.56123	13.1765
0:26:21	22.2843	20.4221	19.2752	19.4446	23.3722	21.8877	21.5774	21.7921	47.7419	45.772	44.412	44.8023	3.17761	3.21218	3.31971	3.44033	56.7545	50.4197	49.6364	46.0893	3.52614	3.74887	3.63245	13.4896
0:26:32	22.4802	20.7491	19.5434	19.3731	23.383	21.742	21.4338	21.672	48.5512	46.27	44.978	45.3315	3.20922	3.19521	3.37909	3.33426	56.9902	50.5708	49.8655	46.0575	3.64418	3.67367	3.66606	13.125
0:26:42	22.6934	21.0814	19.6789	19.697	23.297	22.075	21.252	21.9533	49.2039	46.8597	45.4151	45.8564	3.1463	3.30522	3.45701	3.43163	56.9377	50.6407	49.7508	46.1211	3.70339	3.7368	3.60081	13.1947
0:26:52	22.9403	20.9074	19.7288	19.9159	23.4099	21.8675	21.424	21.4684	49.7164	47.5773	45.9833	46.3233	3.22627	3.15283	3.23445	3.25387	56.8984	50.5359	49.5793	45.9198	3.47696	3.63078	3.53509	12.8115
0:27:02	23.3668	21.0572	20.1604	20.1372	23.2434	21.8323	21.2765	21.682	50.2111	48.0839	46.6015	46.9678	3.16009	3.27718	3.41586	3.4261	56.9902	50.7458	49.831	46.27	3.67367	3.71279	3.61743	13.4338
0:27:12	23.5722	21.3944	20.1002	20.361	23.2916	22.0293	21.4388	21.8625	50.9448	48.5847	46.957	47.3696	3.14413	3.3566	3.47536	3.47616	57.0558	50.5825	49.7966	46.2062	3.7601	3.77572	3.66522	13.4029
0:27:23	23.4855	21.6421	20.1604	20.6871	23.2167	22.0394	21.2667	21.6023	51.4636	49.2153	47.6212	47.9844	3.20037	3.27642	3.43795	3.43242	57.1084	50.7107	49.831	46.1849	3.70425	3.80014	3.63496	13.3414
0:27:33	23.7192	21.8776	20.347	20.9218	23.3453	21.9938	21.2422	21.918	52.0116	49.8081	48.317	48.5512	3.17249	3.32736	3.41586	3.40095	57.1479	50.7925	49.9689	46.366	3.68468	3.70339	3.74024	14.0281
0:27:43	23.9221	22.136	20.7205	20.8305	23.1526	22.1769	21.5576	21.918	52.6745	50.4313	48.7865	49.17	3.14051	3.29761	3.42137	3.46897	57.2137	50.9683	50.0956	46.3981	3.69403	3.71279	3.64922	13.0017
0:27:53	24.2773	22.2843	20.6538	21.2716	23.3507	21.9028	21.4092	21.6222	53.2476	50.98	49.272	49.545	3.23594	3.28776	3.31971	3.24414	57.2664	50.6991	49.9804	46.4088	3.59584	3.71706	3.75664	13.4741
0:28:03	24.4456	22.3306	20.9411	21.5576	23.5451	21.6371	21.5874	21.928	53.8146	51.511	49.8081	50.1649	3.16373	3.31436	3.48177	3.40095	57.1347	50.9214	50.0035	46.27	3.66691	3.75232	3.64334	13.5488
0:28:14	24.581	22.6882	20.9411	21.4092	23.1153	22.1769	21.4783	21.732	54.5255	52.0715	50.4081	50.8628	3.20037	3.20627	3.41036	3.46338	57.4249	51.0035	50.269	46.5372	3.79402	3.7368	3.67621	13.7531
0:28:24	24.74	22.856	21.2716	21.5278	23.4801	21.9887	21.6322	21.692	55.2332	52.5654	50.9096	51.2507	3.24041	3.28625	3.38376	3.42926	57.3588	50.7809	49.7966	46.2168	3.54324	3.69148	3.57108	13.2648
0:28:34	25.1131	22.8192	21.2912	21.8072	23.3077	21.9989	21.4635	21.747	55.6545	53.2844	51.4399	51.9996	3.19889	3.28927	3.37909	3.31971	57.4778	51.1446	50.2343	46.5372	3.67282	3.7949	3.71792	13.5269
0:28:44	25.2232	23.11	21.5923	21.9837	23.2488	21.9129	21.722	21.6621	56.26	53.7403	51.892	52.3239	3.20405	3.15283	3.3512	3.38221	57.3324	51.0975	50.1534	46.4836	3.70339	3.80364	3.59998	13.1735
0:28:54	25.5623	23.1793	21.9989	22.009	23.518	22.1004	21.6272	21.7871	56.8853	54.2001	52.4324	53.0151	3.20405	3.26588	3.46418	3.40095	57.5043	51.0388	50.1534	46.2914	3.49221	3.59418	3.68214	13.4307
0:29:05	25.8107	23.2167	22.2895	22.1564	23.5505	21.8474	21.5328	21.5774	57.4646	54.9414	53.064	53.4564	3.24863	3.2434	3.434	3.41586	57.544	51.1211	50.2227	46.5908	3.7222	3.76617	3.59335	13.3045
0:29:15	25.9836	24.0492	22.1004	22.6987	23.4369	21.8877	21.5675	21.9584	58.0764	55.3987	53.6661	54.1751	3.19007	3.39547	3.57191	3.56205	57.6634	51.0623	50.1072	46.4943	3.77138	3.89942	3.78007	13.8707
0:29:25	26.1517	23.9111	22.2895	22.5372	23.2381	21.757	21.5477	21.757	58.4252	55.8727	54.0754	54.6261	3.24116	3.27492	3.38298	3.44985	57.6103	51.1093	50.1649	46.5908	3.74714	3.78966	3.68893	13.5894
0:29:35	26.4972	24.0326	22.558	23.0303	23.4909	22.1513	21.5229	21.742	59.1017	56.4547	54.7016	55.2586	3.19448	3.23073	3.40879	3.38065	57.597	51.1093	50.3269	46.4943	3.70169	3.85567	3.748	13.6207
0:29:46	26.6686	24.395	22.7562	22.8455	23.4747	21.8726	21.5328	21.752	59.6486	56.9639	55.195	55.616	3.23073	3.24265	3.40173	3.39313	57.6634	51.2389	50.1303	46.4622	3.64334	3.79577	3.72563	13.7404
0:29:56	26.6809	24.2661	23.0569	23.0781	23.4963	21.8173	21.5477	21.9028	60.0897	57.3984	55.5393	56.079	3.25162	3.23668	3.35738	3.42768	57.7032	51.0858	50.1187	46.5372	3.65763	3.74455	3.62911	13.5269
0:30:06	26.903	24.6888	22.9456	23.5288	23.174	22.2126	21.0669	21.9584	60.4088	57.9963	56.2212	56.6631	3.16519	3.23519	3.3266	3.29003	57.597	51.0975	50.2574	46.4408	3.56451	3.74628	3.66606	13.2434
0:30:16	27.1456	24.9574	23.3668	23.4855	23.4207	22.1871	21.4092	21.8524	60.9958	58.3714	56.5718	57.0296	3.16082	3.23147	3.39313	3.43716	57.6236	51.2861	50.3732	46.6767	3.69318	3.77746	3.74024	13.6584
0:30:26	27.3401	25.0669	23.5017	23.6374	23.3346	22.2792	21.2422	21.9533	61.2069	58.9386	56.8853	57.4646	3.18787	3.20775	3.34426	3.29155	57.5175	51.0505	50.3037	46.4088	3.54568	3.66185	3.58261	13.1674
0:30:37	27.5804	25.1073	23.3938	23.8452	23.142	22.1055	21.2373	21.8474	61.7163	59.3472	57.5573	57.9029	3.18273	3.28852	3.44985	3.43716	57.6767	51.1564	50.1996	46.4729	3.72735	3.71108	3.68638	13.5769
0:30:47	27.842	25.1304	23.9166	23.752	23.4531	21.8726	21.4833	21.9584	62.1441	59.8549	58.0096	58.5194	3.16228	3.27416	3.44191	3.45621	57.7963	51.2507	50.3037	46.6015	3.68808	3.89493	3.66016	13.5425
0:30:57	28.0802	25.7099	24.099	24.1102	23.19	22.1004	21.4338	21.8776	62.5173	60.2005	58.3983	58.8979	3.14702	3.24788	3.38844	3.3752	57.7564	51.3334	50.3501	46.4836	3.60081	3.69063	3.75232	13.4958
0:31:07	28.132	25.7929	24.099	24.7172	23.4801	21.9786	21.424	21.9079	62.9072	60.7715	59.0473	59.4429	3.16665	3.27416	3.4261	3.34195	57.783	51.1446	50.2111	46.4836	3.72735	3.75146	3.64754	13.5269
0:31:17	28.4905	25.9896	24.294	24.7286	23.518	22.0902	21.5625	21.5576	63.2412	61.2773	59.4292	59.9377	3.27492	3.3243	3.36899	3.39391	57.7564	51.3098	50.2805	46.4515	3.63915	3.78268	3.8089	13.6994
0:31:28	28.7078	26.2241	24.581	24.7514	23.3561	22.558	21.4289	22.0141	63.5038	61.4469	59.8274	60.2282	3.15137	3.35506	3.44271	3.41743	57.7697	51.3689	50.3617	46.5586	3.69233	3.78617	3.78355	14.2857
0:31:38	28.8602	26.4424	24.5697	24.9977	23.4963	21.8223	21.4536	21.8726	63.7089	61.8871	60.2005	60.5759	3.23966	3.17614	3.34811	3.40173	57.8096	51.3689	50.5825	46.8382	3.75232	3.85567	3.69913	13.3783
0:31:48	29.0335	26.6563	24.9517	24.9804	23.4369	21.757	21.9028	21.9584	63.9293	62.1871	60.6317	61.052	3.22404	3.22478	3.39938	3.47696	57.8096	51.4636	50.4197	46.5157	3.80452	3.81066	3.7949	14.054
0:31:58	29.4103	26.6563	25.1304	25.3688	23.4477	21.928	21.8173	21.717	64.1948	62.7047	60.9677	61.3762	3.2719	3.22404	3.39938	3.41429	57.8096	51.3807	50.4545	46.6767	3.661	3.79053	3.65342	13.3752
0:32:08	29.621	27.0209	25.1768	25.5388	23.3615	22.2229	21.6621	21.9483	64.4021	62.9506	61.4045	61.7163	3.24788	3.26964	3.49221	3.49543	57.8895	51.4399	50.3501	46.6659	3.72478	3.71364	3.68383	13.2648
0:32:19	29.5869	27.202	25.3922	25.7336	23.2434	22.2485	21.4734	21.9079	64.5357	63.0667	61.6311	62.1441	3.26513	3.25912	3.37054	3.29534	57.7431	51.074	50.2111	46.5586	3.71022	3.78878	3.75232	13.6301
0:32:29	30.0746	27.1957	25.5094	25.8702	23.3615	22.2433	21.3108	21.8776	64.7441	63.3286	61.9869	62.3017	3.18493	3.41743	3.48177	3.53427	57.783	51.3098	50.3617	46.6552	3.81066	3.8468	3.78181	13.7025
0:32:39	30.1509	27.4221	25.7691	25.7929	23.3884	22.5424	21.1934	22.0496	64.983	63.5038	62.2157	62.6758	3.1908	3.34888	3.50348	3.50671	57.9029	51.4044	50.5708	46.6767	3.82472	3.84238	3.84769	13.8676
0:32:49	30.304	27.7204	26.1216	26.1999	23.4531	21.9584	21.5427	21.8374	65.0729	63.9146	62.6181	62.9072	3.21884	3.23147	3.44985	3.38532	58.0096	51.3216	50.5243	46.5586	3.57026	3.59335	3.6191	13.3015
0:32:59	30.4369	27.7971	25.9298	26.2664	23.3238	22.346	21.742	21.8827	65.298	63.9588	62.8058	63.1684	3.25462	3.34195	3.4033	3.42295	57.9162	51.4162	50.5825	47.0002	3.748	3.83354	3.71792	13.6458
0:33:10	30.6549	28.1449	26.0315	26.6011	23.4585	21.9028	21.4981	21.9331	65.4335	64.328	63.1684	63.46	3.18493	3.35274	3.43637	3.34503	57.8895	51.4399	50.4081	46.6552	3.71193	3.91922	3.90211	13.9862
0:33:20	30.8816	28.2618	26.5094	26.9588	23.5613	22.0699	21.8072	21.923	65.6145	64.6994	63.5624	63.7089	3.18566	3.19889	3.45223	3.47536	57.9162	51.5347	50.2805	46.7197	3.73766	3.83796	3.65511	13.7436
0:33:30	31.153	28.4905	26.7362	26.7609	23.6537	21.918	21.419	21.9028	65.6599	64.7143	63.5331	63.8411	3.27039	3.28852	3.4914	3.51399	57.8629	51.1328	50.4545	46.5693	3.81154	3.92103	3.85478	13.7373
0:33:40	31.268	28.5299	26.7424	27.0645	23.3453	22.1411	21.3845	21.9735	65.7658	64.9232	63.944	64.2096	3.20184	3.32583	3.5416	3.53671	57.9162	51.4754	50.501	46.9245	3.86901	3.76097	3.65932	13.6678
0:33:50	31.5864	28.4512	27.1331	27.1394	23.3131	22.4285	21.5229	22.0293	65.8567	64.983	64.1357	64.1948	3.18566	3.3243	3.44271	3.37987	57.8096	51.2153	50.6407	46.7089	3.75405	3.83531	3.86545	13.8644
0:34:01	31.7834	28.9334	27.1706	27.2646	23.4909	22.1973	21.672	21.8675	65.9629	65.2229	64.2688	64.4911	3.28549	3.2961	3.47856	3.45701	57.9295	51.3216	50.4545	46.9137	3.75059	3.8256	3.78007	13.8484
0:34:11	31.908	29.1407	27.441	27.4157	23.4693	22.1462	21.737	21.5923	66.0541	65.3732	64.5506	64.7143	3.26062	3.30141	3.43716	3.44033	57.8496	51.5347	50.5708	46.8705	3.77051	3.86901	3.70766	13.8134
0:34:21	32.3073	29.1273	27.5994	27.555	23.4693	22.1157	21.8173	21.928	66.1912	65.4184	64.6398	64.8485	3.25162	3.322	3.51399	3.5514	57.9963	51.3925	50.4661	46.8921	3.78617	3.86456	3.77312	13.627
0:34:31	32.2998	29.703	27.5804	27.9383	23.5994	21.8776	21.5725	21.8726	66.1454	65.6296	64.8933	65.1029	3.20184	3.31131	3.44033	3.44033	57.9562	51.4991	50.4894	46.8382	3.84326	3.97558	3.82913	13.8293
0:34:41	32.5762	29.5325	27.8484	27.9254	23.3722	22.2075	21.2961	22.1258	66.3285	65.6901	64.8933	65.1628	3.18493	3.24863	3.50913	3.48177	57.7963	51.3216	50.4081	46.6767	3.73594	3.75924	3.77485	14.0023
0:34:52	32.5462	29.703	28.132	28.1579	23.4315	21.9533	21.5774	21.9584	66.2827	65.8415	65.0279	65.1478	3.27039	3.30294	3.33273	3.33273	57.8229	51.4636	50.3849	46.5801	3.84769	3.98199	3.82913	14.0314
0:35:02	33.1895	29.8676	28.2163	28.2358	23.3722	22.5944	21.424	21.9989	66.3132	65.9326	65.1929	65.3431	3.29155	3.31131	3.41822	3.47296	57.8362	51.4399	50.6407	46.7951	3.77833	3.861	3.72906	13.9701
0:35:12	33.0902	30.0331	28.2423	28.4839	23.2274	22.2997	21.3403	21.8022	66.4355	66.0846	65.3732	65.4636	3.26362	3.37443	3.46338	3.39156	57.9429	51.5703	50.4545	46.6874	3.70937	3.94457	3.82296	14.3814
0:35:22	33.4041	30.0885	28.543	28.5759	23.5288	22.0851	21.6371	21.7671	66.5273	66.0846	65.5088	65.7052	3.25687	3.29382	3.46897	3.43874	57.9429	51.5466	50.5825	46.8705	3.79664	3.81329	3.8256	13.7594
0:35:32	33.5815	30.479	28.9468	28.5891	23.6865	22.3254	21.513	21.9887	66.558	66.1607	65.5541	65.7355	3.25762	3.33273	3.41429	3.434	58.0096	51.5229	50.7107	46.8705	3.748	3.84946	3.76704	13.8229
0:35:43	33.6899	30.6478	28.6814	29.1474	23.5668	21.923	21.8223	21.727	66.696	66.2674	65.7355	65.8415	3.29534	3.23519	3.37287	3.41429	58.023	51.5822	50.5941	46.7951	3.71364	3.87258	3.7222	13.8357
0:35:53	34.1507	30.669	29.067	29.2281	23.6865	22.0546	21.8072	22.08	66.6653	66.3896	65.8112	65.887	3.28625	3.31589	3.4435	3.50752	57.8362	51.4517	50.6058	46.8274	3.83884	3.77225	3.71193	13.44
0:36:03	33.8376	31.0099	28.9534	29.3224	23.4423	22.2075	21.5725	21.7771	66.7421	66.4508	65.8415	65.9477	3.30522	3.23519	3.49784	3.50833	58.0096	51.3925	50.6291	46.9029	3.83266	3.87615	3.72735	13.8612
0:36:13	34.2373	31.1387	29.2954	29.5733	23.4909	22.2741	21.727	21.9938	66.8498	66.4814	65.9326	66.0541	3.20553	3.34734	3.46657	3.55631	57.8895	51.5229	50.4197	46.7304	3.8054	3.96917	3.84326	13.788
0:36:23	34.5382	31.2608	29.621	29.4374	23.7794	21.757	21.8374	21.7671	66.9885	66.5733	66.0998	66.2064	3.32583	3.29003	3.39	3.42531	57.9562	51.5822	50.7925	47.0111	4.0059	4.10582	3.87615	14.4012
0:36:34	34.7776	31.2105	29.4646	29.9778	23.4855	21.9079	21.8022	21.928	66.8344	66.558	66.0693	66.0998	3.25013	3.26362	3.38376	3.45462	57.9963	51.511	50.5475	46.8813	3.83089	3.971	3.79927	14.3549
0:36:44	34.7696	31.7103	29.6756	30.0262	23.5451	22.1411	21.4882	22.1258	66.8652	66.6346	66.1912	66.2522	3.20405	3.30979	3.57273	3.6467	57.9162	51.4754	50.6641	46.957	3.93188	3.90661	3.80364	13.4803
0:36:54	34.8337	31.6665	29.8951	30.1092	23.5939	22.0242	21.5427	22.1208	66.9268	66.7114	66.3285	66.4049	3.22107	3.38532	3.51318	3.46258	57.9829	51.4044	50.4661	46.7089	3.83707	3.90481	3.81241	14.2102
0:37:04	34.8337	31.6665	29.8951	30.1092	23.5939	22.0242	21.5427	22.1208	66.9268	66.7114	66.3285	66.4049	3.22107	3.38532	3.51318	3.46258	57.9829	51.4044	50.4661	46.7089	3.83707	3.90481	3.81241	14.2102

## Sheet: Fig3A
Time	Arg				Lys				Ala				Asp				Leu				α-Asp-Arg
0:00:00	3.37754	3.37754	3.25687	3.49784	3.52533	3.45462	3.52209	3.67029	3.59998	3.67113	3.77225	3.95367	3.22478	3.52533	3.43954	3.19889	3.50913	3.66269	3.3243	3.34195	3.03389	3.33043	4.21599	3.38688
0:00:10	3.49221	3.56205	3.37365	3.62995	3.63245	3.55304	3.59749	3.73078	3.85212	4.03738	3.96734	4.14668	3.31665	3.59087	3.46497	3.1521	3.70254	3.81241	3.59998	3.73078	3.11458	3.40016	4.2092	3.56123
0:00:20	3.67451	3.67367	3.5416	3.70937	3.84857	3.56205	3.73852	3.80014	4.13809	4.05135	4.19759	4.46992	3.50348	3.57026	3.5416	3.33964	3.84149	4.12477	4.00774	4.0635	3.20701	3.52209	4.28647	3.5229
0:00:30	3.96917	3.79839	3.72392	3.99393	4.11244	3.7679	3.97009	4.03645	4.49262	4.55617	4.52585	4.66337	3.64586	3.75146	3.55549	3.38922	4.32414	4.36616	4.30725	4.47301	3.16957	3.44509	4.29734	3.52371
0:00:40	4.14668	3.96826	3.87793	4.15623	4.08319	3.97283	3.99393	4.17734	4.75992	4.68274	4.71086	5.02111	3.55059	3.80978	3.64586	3.36124	4.51024	4.6752	4.29734	4.37623	3.0507	3.3752	4.28943	3.49945
0:00:50	4.20436	4.32315	4.08225	4.35311	4.27858	4.17446	4.22766	4.31718	5.17607	5.14517	5.08628	5.26987	3.68893	3.88776	3.78268	3.64418	4.76212	4.99804	4.854	4.96021	3.19448	3.34195	4.13047	3.51722
0:01:00	4.48539	4.49262	4.24326	4.70219	4.49159	4.40352	4.30229	4.67305	5.43626	5.55392	5.56801	5.77298	3.72821	3.96734	3.95276	3.83796	5.14399	5.08745	5.04545	5.36167	3.27115	3.48177	4.21308	3.5752
0:01:09	4.77529	4.65372	4.45041	4.83059	4.58775	4.66767	4.49883	4.73914	5.79963	6.01866	5.86138	6.09818	3.88687	4.06256	3.98566	3.77485	5.51823	5.6079	5.36167	5.58727	3.28398	3.44747	4.35111	3.58922
0:01:19	4.99114	4.90795	4.76102	5.12389	5.05708	4.50505	4.77639	5.01418	6.14045	6.51928	6.3183	6.56145	3.96096	4.12857	4.07944	3.75059	5.665	5.79562	5.52332	5.89522	3.1908	3.53509	4.42996	3.68383
0:01:29	5.31496	5.1511	4.98999	5.51696	5.03848	4.9705	4.77529	5.25049	6.6973	6.86436	6.67575	6.95825	4.05135	4.27563	4.28943	4.08696	6.12209	6.31684	5.87489	6.34162	3.25013	3.54568	4.22863	3.5059
0:01:39	5.72005	5.43501	5.20235	5.74116	5.35797	5.10858	5.16892	5.29663	7.13346	7.40969	7.10232	7.35191	4.20727	4.40555	4.24717	4.03831	6.43428	6.53281	6.29941	6.78578	3.26362	3.45382	4.38531	3.67113
0:01:49	5.98963	5.64287	5.67806	5.83176	5.67283	5.31496	5.2626	5.70033	7.76783	8.0891	7.49894	7.87227	4.27169	4.48023	4.4412	4.0635	6.79516	6.99359	6.76083	7.41993	3.14702	3.45939	4.26089	3.68723
0:01:59	6.19441	5.9731	5.79029	6.55843	5.96898	5.50681	5.56929	5.82371	8.17335	8.55264	8.20918	8.61192	4.39137	4.50402	4.56773	4.28943	7.41993	7.43704	7.10395	7.68069	3.29458	3.54813	4.46889	3.67705
0:02:09	6.57658	6.34746	6.03254	6.87068	6.12068	5.82774	5.78096	6.04088	8.87974	9.2619	8.72569	9.01779	4.52793	4.79623	4.77639	4.36214	7.75175	7.94694	7.44046	8.09096	3.19301	3.5359	4.45861	3.65847
0:02:19	7.00164	6.62216	6.48186	7.06318	6.49232	6.14894	5.91289	6.52379	9.52138	10.1695	9.37562	9.81522	4.63234	4.7841	4.9488	4.65801	8.54083	8.54083	8.20351	8.6896	3.31436	3.54813	4.43915	3.66944
0:02:29	7.55092	6.94384	6.96787	7.45762	6.83282	6.27191	6.19584	6.49083	10.4496	10.6414	9.93116	10.539	4.81172	5.09448	4.9306	4.62594	8.76193	8.97429	8.41783	9.13482	3.23743	3.61826	4.3843	3.64502
0:02:39	7.9561	7.22271	7.32993	7.74462	7.12689	6.54938	6.5298	6.93266	11.3032	11.1455	10.4665	11.298	4.90117	5.13452	5.07108	4.74024	9.56974	9.56974	9.0615	9.66941	3.23743	3.46099	4.40352	3.68468
0:02:49	8.24897	7.77141	7.53182	8.17523	7.42164	6.60541	6.96626	7.04369	12.2152	12.1731	11.3423	12.0587	5.14044	5.30274	5.03153	4.8809	10.2565	10.067	9.60064	10.1883	3.24414	3.66691	4.47301	3.72392
0:02:59	8.58618	8.34834	7.86683	8.8369	7.56659	7.18621	7.02749	7.31644	12.738	12.7556	12.0559	12.9241	5.19757	5.39511	5.24204	5.01534	10.7795	10.8618	9.9977	10.4424	3.18346	3.41193	4.36315	3.57767
0:03:09	9.07611	8.73977	8.24897	9.0469	7.81088	7.30634	7.42335	7.57705	13.7531	13.5706	12.9211	13.7057	5.32599	5.61565	5.43125	5.14991	11.4393	11.3032	10.9421	11.5878	3.20775	3.57684	4.36516	3.65595
0:03:19	9.47327	9.21722	8.62184	9.56974	8.10961	7.79471	7.64716	7.85597	14.5211	14.5881	13.7848	14.471	5.53605	5.78496	5.78496	5.4689	11.8932	12.0837	11.5558	11.9509	3.38376	3.50671	4.40453	3.63747
0:03:29	10.0485	9.60506	9.22996	9.7051	8.17711	7.91225	7.94694	7.99098	15.7145	15.2792	14.7673	15.417	5.75307	5.81166	5.65848	5.2881	12.8086	12.6999	12.2236	12.4451	3.20332	3.53346	4.44939	3.72478
0:03:39	10.6488	9.90376	9.46673	10.2047	8.72971	7.94694	8.40814	8.09469	16.5882	15.9882	15.8745	16.4324	5.79696	6.00206	5.74116	5.55137	13.5769	13.3567	12.6532	12.936	3.26663	3.46657	4.43506	3.63329
0:03:49	11.1378	10.2165	9.87643	10.4496	8.99912	8.3253	8.30424	8.73575	17.4622	17.002	16.9785	17.41	5.82237	5.9676	6.10661	5.91289	14.3847	14.1482	13.6395	13.9991	3.34888	3.46577	4.37522	3.61244
0:03:59	11.4104	10.7919	10.1135	11.1173	9.05733	8.66563	8.74178	8.67761	18.2726	18.0551	18.0053	18.3781	6.15744	6.12915	6.1759	5.95799	14.9555	14.5647	14.0734	14.5579	3.25312	3.50348	4.47507	3.70084
0:04:09	11.8713	11.2099	10.7201	11.3658	9.74765	8.7963	9.00949	8.79022	19.62	19.0634	18.8625	19.1249	6.31975	6.39735	6.12774	5.77697	15.8307	15.209	14.7979	14.9417	3.2719	3.62995	4.37623	3.61244
0:04:19	12.4825	11.7869	11.1096	11.9289	9.64939	9.14534	9.14324	9.48419	20.3142	20.1558	19.9434	20.2349	6.3841	6.461	6.35038	6.23161	16.6188	15.7834	15.4454	15.7943	3.27567	3.41193	4.30229	3.59832
0:04:29	13.0317	11.9289	11.4578	12.1311	10.0624	9.30893	9.44931	9.65161	21.9483	20.9604	20.8018	21.3157	6.53732	6.61302	6.45208	6.1546	16.9317	16.8229	16.0583	16.3795	3.29382	3.55631	4.39137	3.59005
0:04:39	13.627	12.5055	12.0033	12.6619	10.5172	9.58297	9.55213	9.86961	22.7824	21.9685	21.8675	22.0496	6.63896	6.79204	6.68652	6.44614	17.7419	17.053	16.7958	17.2783	3.30446	3.6266	4.46478	3.67959
0:04:49	14.0088	13.0497	12.2914	13.2709	10.661	10.0415	9.89236	9.80167	23.8397	22.9509	22.8771	23.3346	6.93426	7.20444	6.96466	6.48634	18.7586	18.3992	17.1317	17.6401	3.29003	3.49703	4.43711	3.72049
0:04:59	14.4378	13.4369	12.569	13.5863	10.9875	10.0184	10.1065	10.5706	25.4273	24.2605	23.7301	24.1324	6.83439	6.98876	7.26775	6.95024	19.5299	18.8452	18.4884	18.8321	3.36977	3.50187	4.26973	3.55877
0:05:09	15.0072	13.858	13.125	14.0832	11.1918	10.2094	10.2683	10.539	25.8881	25.4156	25.038	25.3922	7.09741	7.29122	7.38244	7.04044	20.2908	19.8107	18.9977	19.5749	3.31971	3.6779	4.43609	3.69998
0:05:19	15.3922	14.5412	13.6207	14.6588	11.2772	10.8592	10.4304	10.8318	27.441	26.6073	26.1698	26.3937	7.34514	7.70904	7.57879	7.09905	20.9894	20.2628	19.5119	20.0724	3.24713	3.40957	4.37321	3.72135
0:05:29	16.0694	15.0107	13.8389	15.1147	11.7112	10.8243	11.0332	10.8993	28.5364	27.8163	27.4094	27.7013	7.40969	7.60677	7.45075	6.98232	21.6322	20.9218	20.2302	20.8257	3.15065	3.46657	4.38531	3.63747
0:05:39	16.7919	15.3391	14.3285	15.4846	12.4051	10.6341	11.3553	11.1944	29.902	28.7078	28.3792	28.7012	7.70904	7.79651	7.67892	7.28954	22.6308	21.722	20.7348	21.3649	3.34503	3.73336	4.65586	3.77833
0:05:49	17.338	15.7725	14.983	15.827	12.4394	11.1841	11.5133	11.5133	31.1243	29.9227	29.5257	29.9364	7.99098	7.99466	7.84693	7.80189	23.2488	22.3152	21.5328	22.4492	3.31513	3.57684	4.36918	3.64586
0:05:59	17.8361	16.2967	15.5632	16.248	12.7526	11.3815	11.7734	11.4974	32.7718	31.369	30.6902	30.9314	8.1903	8.17711	8.08165	7.68776	23.9773	22.8665	22.0648	22.9721	3.28095	3.58096	4.48023	3.7653
0:06:09	18.151	16.959	15.8125	17.0765	12.9509	11.749	12.0837	12.1451	33.8065	32.5687	31.9227	32.1366	8.14517	8.34834	8.26799	7.89042	24.9574	24.088	23.142	23.8891	3.27115	3.55713	4.46375	3.68129
0:06:19	18.6466	17.394	16.0509	17.5388	13.1401	11.9179	12.1367	12.3169	35.1884	33.8532	33.2124	33.358	8.44501	8.54673	8.5487	8.14892	25.7217	24.3893	23.752	24.5076	3.35506	3.49623	4.44529	3.6266
0:06:29	19.6381	17.4703	17.049	17.8525	13.5207	12.1927	12.3027	12.5199	36.4166	35.1318	34.3795	34.7856	8.50355	8.63177	8.50159	8.04081	26.4363	25.2813	24.6377	25.2406	3.26738	3.66438	4.56562	3.81154
0:06:39	19.9756	18.26	17.049	18.3992	13.693	12.6503	12.2999	13.2526	38.1241	36.509	35.4079	35.9253	8.72368	8.97016	9.03233	8.5763	27.2646	26.0495	25.2639	26.1276	3.29913	3.40487	4.29734	3.50348
0:06:49	20.6919	18.6509	17.7215	18.6939	14.2102	12.5458	13.119	12.738	39.4185	37.5491	36.6775	37.3422	9.17699	9.20874	8.97635	8.43723	27.9898	26.8906	26.1276	26.7485	3.2719	3.44747	4.43404	3.6241
0:06:59	20.9026	19.391	18.1343	19.2797	14.0799	13.0677	12.841	13.326	40.7944	39.1111	37.9228	38.2296	9.21298	9.38426	9.32825	8.87156	28.8337	27.1519	26.4119	27.1769	3.29534	3.54895	4.35111	3.67705
0:07:09	21.702	19.5839	18.7932	19.8061	14.6386	13.0377	13.1401	13.4803	42.462	40.1976	39.1922	39.5913	9.36052	9.61169	9.66718	9.01779	29.5529	28.2488	27.3527	27.9254	3.30065	3.57273	4.43915	3.75491
0:07:19	22.1157	20.054	19.1646	20.0355	14.9211	13.3721	13.6333	13.5613	43.8329	41.8312	40.6537	40.8037	9.75888	9.63607	9.47982	9.10961	30.5562	28.9001	28.2033	28.8005	3.32124	3.46497	4.49469	3.68044
0:07:29	22.7091	20.7682	19.4715	20.7826	15.3356	13.6176	13.8389	13.7025	45.2064	43.0229	41.6102	41.9662	9.88326	10.1298	9.80618	9.30465	31.1889	29.7852	28.5759	29.4374	3.30294	3.56041	4.26187	3.65847
0:07:39	23.3131	21.3354	20.0632	21.2373	15.2933	13.8166	14.1482	14.0929	46.6444	44.3711	43.1618	43.5512	10.1391	10.2754	10.1251	9.53894	31.886	30.4158	29.5461	30.3319	3.22329	3.42373	4.38026	3.61993
0:07:49	24.1546	21.4981	20.7014	21.4734	15.6387	14.3186	14.054	14.5111	48.0397	45.7299	44.3711	44.6272	10.3252	10.3514	10.3419	9.86052	32.7567	31.1243	30.2901	30.8319	3.20627	3.48257	4.4157	3.70169
0:07:59	24.581	21.9685	20.7539	22.1309	16.0398	14.2561	14.2004	14.5512	49.4311	47.0327	45.6562	45.9515	10.639	10.5901	10.5317	10.0023	33.7754	31.7103	30.8461	31.4557	3.29913	3.52047	4.42588	3.68553
0:08:09	24.8657	22.6882	21.3747	22.5684	16.1585	14.3285	14.8491	14.7503	50.7575	48.2392	46.6767	47.0002	10.8567	10.7671	10.8518	10.2212	34.2847	32.7341	31.6155	32.3817	3.24639	3.5059	4.3421	3.66353
0:08:19	25.4918	23.1793	21.702	23.1633	16.4059	14.5949	14.8902	14.7945	52.1435	49.6021	47.9513	48.1393	11.3397	11.0561	10.6121	10.0902	34.9704	33.1284	32.2552	32.7944	3.19742	3.51479	4.49573	3.61826
0:08:29	25.9657	23.4855	22.4854	23.2755	16.684	14.7945	14.7809	15.3462	53.6537	50.9683	49.1587	49.4766	11.2021	11.2254	11.0611	10.493	35.9253	33.8532	32.7115	33.5429	3.14847	3.51237	4.41062	3.58426
0:08:39	26.903	23.8287	22.8612	23.6647	16.4437	15.5704	15.0487	15.4135	54.9667	51.9996	50.1303	50.8511	11.6735	11.7193	11.5718	10.9875	36.4586	34.3795	33.4888	33.9938	3.32966	3.53997	4.51648	3.67536
0:08:49	27.2961	24.5471	22.8718	24.4794	16.9161	15.3462	15.4561	15.6099	56.2471	53.3335	51.428	51.8203	11.9152	11.8114	11.5558	11.0281	37.2735	35.1965	33.9078	34.8257	3.16301	3.51479	4.42588	3.5917
0:08:59	27.8291	24.9058	23.5885	24.9	17.4462	15.3003	15.7036	15.7652	57.491	54.752	52.8202	53.1741	12.0698	12.031	12.0559	11.5452	38.1066	35.9915	34.6099	35.3509	3.35892	3.68553	4.67951	3.75578
0:09:09	28.0092	25.48	23.8287	25.5211	17.6929	15.6531	15.4312	16.1287	58.6138	55.7571	53.8518	54.2001	12.2885	12.1983	12.1927	11.5931	38.4858	36.4754	35.2777	36.0247	3.20701	3.55713	4.37421	3.62243
0:09:19	28.8071	25.8107	24.5076	25.6744	17.832	15.7616	16.1808	16.1065	60.0206	57.0953	55.1315	55.386	12.6853	12.5372	12.3055	11.8768	39.346	37.2049	35.8179	36.6775	3.3861	3.5752	4.41164	3.70425
0:09:29	29.1541	26.4241	24.6831	25.9777	17.9639	15.8453	16.4324	16.0509	60.9537	58.1567	56.2082	56.4287	13.0197	12.7909	12.448	12.0226	40.0959	37.8617	36.61	37.1193	3.20405	3.47856	4.42588	3.66438
0:09:39	29.7577	26.7979	25.1304	26.5889	18.1426	16.2518	16.3946	16.5882	62.0012	59.1562	57.2664	57.5705	13.0587	13.2678	12.936	12.1927	40.7287	38.4592	37.1022	37.9839	3.27492	3.55631	4.35111	3.59418
0:09:49	30.4158	27.0894	25.527	27.0396	18.514	16.3983	16.5882	16.6725	62.7625	60.256	58.2774	58.4521	13.5488	13.2648	13.0497	12.4595	41.5145	39.1021	37.9402	38.4769	3.16373	3.56944	4.47095	3.69998
0:09:59	30.903	27.5233	26.1216	27.4853	18.3527	16.8578	16.2742	17.1198	63.5331	61.1646	59.1425	59.4429	13.8452	13.842	13.5863	13.0257	42.0243	39.6552	38.256	38.9314	3.3335	3.54324	4.46889	3.71621
0:10:09	31.1674	28.1838	26.3755	27.8612	18.8756	16.8694	17.2902	16.7996	64.2688	61.9869	60.256	60.4366	14.1645	14.2462	13.788	13.1462	42.6776	40.1698	38.6278	39.4821	3.27115	3.54324	4.33611	3.72992
0:10:19	31.7541	28.4381	26.6809	28.3857	18.8886	16.9746	17.1435	17.1317	64.8037	62.7047	61.0661	61.2773	14.4544	14.2167	14.2626	13.4896	43.2912	40.6256	39.5094	39.8474	3.23296	3.46258	4.4412	3.60911
0:10:29	32.1959	28.9135	27.1519	28.5956	19.2886	16.9668	17.378	17.2624	65.3281	63.4454	61.9441	62.23	14.7911	14.3219	14.0864	13.6207	43.8026	41.115	39.6187	40.2995	3.25912	3.55468	4.26973	3.6241
0:10:39	32.8398	29.1206	27.3024	29.4171	19.3241	17.2306	17.378	17.5833	65.5692	64.1062	62.6614	62.8348	14.9314	15.0453	14.7469	13.9637	44.5862	41.8023	40.5322	40.9543	3.34195	3.4898	4.50091	3.69318
0:10:49	33.136	29.703	28.119	29.7098	19.4984	17.362	17.9019	17.6726	65.9781	64.6547	63.2995	63.4746	15.2897	15.4277	15.0557	14.491	44.8332	42.1308	40.7944	41.6294	3.34657	3.67875	4.37019	3.69233
0:10:59	33.7054	29.9709	28.2358	29.7098	19.5749	17.6848	17.7746	17.8855	66.2064	65.0879	63.944	64.0619	15.6279	15.4703	15.2476	14.8491	45.5722	42.7071	41.3428	42.1891	3.30979	3.54079	4.32414	3.60828
0:11:09	33.8688	30.493	28.7409	29.9502	19.6065	17.7296	17.6848	18.1343	66.4049	65.4636	64.3873	64.5506	16.0214	15.2897	15.4028	14.8765	45.8881	43.0527	41.6102	42.3448	3.26889	3.59749	4.37724	3.66269
0:11:19	34.4826	30.6549	29.0804	30.5703	19.8153	18.26	17.7582	18.2096	66.5886	65.7961	64.8485	65.1029	16.2742	16.014	16.1436	15.3851	46.4515	43.5111	42.1502	42.8845	3.32506	3.38143	4.35913	3.65342
0:11:29	34.8899	31.1674	29.363	30.9599	20.1187	18.1343	18.0468	18.2306	66.7267	66.0541	65.1779	65.4335	16.7765	16.512	16.0546	15.3462	47.0111	44.0251	42.776	43.461	3.24639	3.55304	4.40758	3.69233
0:11:39	35.3997	31.4775	29.703	31.268	20.3657	18.1134	18.3738	18.3527	66.8652	66.2522	65.6296	65.8567	17.0765	16.6073	16.5768	15.9258	47.7969	44.6478	43.2514	43.8632	3.2719	3.55304	4.45246	3.67282
0:11:49	35.8261	31.8493	30.137	31.9154	20.3002	18.3147	18.2054	18.893	67.0502	66.4049	65.887	66.2216	17.2862	16.9824	16.9122	16.1139	47.9513	45.0194	43.4811	44.1367	3.36279	3.6686	4.48952	3.72906
0:11:59	36.1077	32.3445	30.311	32.1218	20.6728	18.3527	18.4204	18.8365	67.1429	66.7729	66.1759	66.4967	17.6482	17.374	17.1396	16.263	48.4842	45.4151	43.7421	44.3813	3.23817	3.44826	4.51648	3.661
0:12:09	36.3915	32.9231	30.3949	32.6137	20.9411	18.3908	18.6982	18.6423	67.2202	66.696	66.2979	66.558	18.2642	17.9226	17.4261	16.5196	48.9553	45.9198	44.4017	45.0921	3.26663	3.57191	4.39643	3.7325
0:12:19	36.9233	33.1055	30.7256	33.0369	20.9363	18.9191	18.9627	19.0458	67.2822	66.8344	66.4814	66.7267	18.4799	18.1803	17.8361	17.0412	49.2493	46.0681	44.4427	45.0091	3.31971	3.58096	4.48332	3.49301
0:12:29	37.1108	33.2353	31.6301	32.7416	21.0136	18.7845	18.9104	18.8278	67.4683	67.0811	66.6653	66.9114	19.0283	18.608	18.3569	17.6644	49.5108	46.366	44.9366	45.5827	3.29382	3.57026	4.54046	3.77659
0:12:39	37.5837	33.5429	31.5283	33.1895	21.3304	18.7586	18.9147	19.1602	67.4839	67.1583	66.7114	67.0348	19.2531	18.3823	18.2768	17.6035	50.0495	46.9786	45.3315	45.867	3.22329	3.5359	4.40859	3.67705
0:12:49	38.0715	33.6977	31.9448	33.512	21.3059	19.0985	19.2265	19.0941	67.4994	67.2357	66.8652	67.1738	19.9388	19.3108	19.0152	17.9267	50.4081	47.0869	45.4569	46.2914	3.21959	3.46178	4.40656	3.67875
0:12:59	38.3089	34.3163	32.3743	34.0957	21.424	19.081	19.5389	19.3731	67.5461	67.2667	67.0348	67.2977	20.0032	19.5254	19.3598	18.4927	50.8979	47.5992	45.9621	46.4301	3.36744	3.60164	4.5321	3.64334
0:13:09	38.7347	34.5462	32.5537	34.3321	21.4981	19.2265	19.5569	19.2575	67.655	67.3907	66.9885	67.3907	20.5305	19.9113	19.3419	18.5268	51.4044	47.9733	46.3127	46.9678	3.19816	3.56615	4.5321	3.72563
0:13:19	38.9673	34.7936	32.8776	34.3242	21.707	19.2841	19.697	19.3419	67.7018	67.112	67.1893	67.5927	20.8401	20.2488	20.2069	19.5074	51.5585	48.1948	46.6982	47.2607	3.32736	3.53021	4.40656	3.71279
0:13:29	39.346	35.1237	33.0902	34.7856	21.8173	19.2088	19.7788	19.5479	67.6706	66.8036	67.4218	67.5772	21.3698	20.73	20.3423	19.6879	51.8442	48.5177	46.7951	47.326	3.36202	3.56287	4.3421	3.64418
0:13:39	39.4821	35.3753	33.0598	34.9784	22.1055	19.293	19.6834	19.7242	67.6083	66.8652	67.2357	67.4683	21.5477	21.1836	21.1495	19.8747	52.0116	48.6743	47.2607	47.5664	3.33657	3.54242	4.58247	3.70084
0:13:49	39.9577	35.6944	33.7676	35.2452	22.0242	19.6155	20.179	19.2886	67.8578	67.1583	67.4373	67.7485	22.1208	21.5824	21.3206	19.9205	52.6502	49.2493	47.687	48.1282	3.25837	3.53834	4.49987	3.72906
0:13:59	40.1976	35.9667	33.6512	35.8179	21.8575	19.7197	19.9618	19.7879	67.7174	67.4683	67.3752	67.6706	22.5113	21.687	21.6521	20.4362	52.8445	49.2833	47.7639	48.2392	3.23147	3.4586	4.49262	3.70681
0:14:09	40.785	36.1327	34.0251	35.9998	21.9634	19.8884	19.9526	19.8518	67.8422	67.6083	67.5305	67.7954	22.8192	22.31	22.1309	21.3649	53.0884	49.6821	47.9071	48.5288	3.31131	3.46497	4.33511	3.5059
0:14:19	40.8507	36.1576	34.4985	36.0745	22.346	19.5074	20.5589	19.9067	67.7642	67.8266	67.5772	67.7798	23.4423	22.558	22.2997	21.3304	53.3826	49.9689	48.217	48.6631	3.24041	3.42452	4.44836	3.68893
0:14:29	40.9166	36.6438	34.4826	36.5763	22.5372	20.1604	19.8427	20.4456	67.8422	67.733	67.5305	67.7798	23.9773	22.7196	22.9456	21.918	53.6414	49.9804	48.6968	48.8427	3.33734	3.55549	4.52898	3.69658
0:14:39	41.3238	37.1706	34.7856	36.5679	22.5268	19.8838	20.4127	19.9986	67.9517	67.8266	67.6083	67.9047	24.0215	23.5397	23.3615	22.4027	54.1751	50.5825	49.0908	49.4766	3.33196	3.65595	4.52689	3.65763
0:14:49	41.5815	37.3164	35.1399	36.7282	22.4182	20.5494	20.3189	20.3704	67.8578	67.8578	67.6706	67.9673	24.9115	23.8506	23.5288	22.4337	54.0879	50.4197	48.854	49.3174	3.35892	3.6216	4.55093	3.748
0:14:59	41.735	37.4628	34.9945	37.0595	22.5424	20.3751	20.4692	20.4692	68.0299	67.8266	67.6862	68.0143	25.3163	24.395	24.4456	23.1207	54.3626	50.9683	49.0908	49.3742	3.31894	3.54079	4.36014	3.63329
0:15:09	42.335	37.368	35.514	37.2735	22.8665	20.0032	20.6776	20.3189	67.936	67.9047	67.7642	68.0926	25.7276	24.7115	24.0713	22.9721	54.5883	51.1211	49.3401	49.6592	3.19595	3.44588	4.36014	3.65006
0:15:19	42.4033	37.7572	35.7108	37.4283	22.9826	20.3329	20.5116	20.4597	68.0299	67.8422	67.9204	68.0769	26.6195	25.2174	24.6888	23.5505	54.9921	51.3925	49.5678	49.854	3.29003	3.46897	4.42385	3.59418
0:15:29	42.4717	38.1329	35.7108	37.8791	22.9615	20.6728	20.6395	20.361	67.9204	67.9517	67.8578	68.0769	26.5583	25.6448	25.2581	24.149	55.0174	51.2861	49.5907	50.2111	3.3358	3.58509	4.36114	3.62577
0:15:39	42.6383	38.5123	36.0745	37.9839	22.9509	20.6015	20.8978	20.5873	68.1554	67.8891	67.9047	68.2182	27.4157	26.0735	26.1216	24.9574	55.1823	51.4517	49.7508	50.2921	3.19889	3.42768	4.35512	3.53183
0:15:49	42.8845	38.6367	36.266	38.1681	22.8244	20.6776	20.5589	20.8401	68.1868	68.0456	67.9986	68.2182	27.746	26.644	26.5399	25.1189	55.5776	51.9757	50.1765	50.4081	3.32736	3.59335	4.38531	3.55386
0:15:59	43.1221	38.6278	36.425	38.1768	23.0462	20.6348	20.6063	20.8881	67.9673	67.9986	67.936	68.2182	28.1125	26.7055	26.8968	25.7336	55.6545	52.1675	50.3385	50.7458	3.34811	3.62577	4.44734	3.59253
0:16:09	43.5211	38.6901	36.6269	38.5745	22.9826	20.9846	20.8497	20.9267	68.0143	67.983	67.9673	68.2339	28.8735	27.3779	27.0957	25.9298	55.6545	52.0116	50.3617	50.7458	3.33811	3.5156	4.52168	3.67875
0:16:19	43.7119	39.0211	36.9233	38.61	23.222	20.7922	21.1495	21.0087	68.1083	68.0456	67.9673	68.281	29.1944	27.9126	27.8612	26.4545	56.0532	52.2998	50.6757	50.98	3.36434	3.55713	4.38329	3.72563
0:16:29	43.9542	39.2735	37.1022	38.8329	23.0515	20.917	21.2912	20.63	68.1083	67.9986	68.0299	68.3754	29.9227	28.5759	28.2423	27.1144	56.1436	52.3842	50.7575	51.0858	3.38143	3.7222	4.53315	3.79927
0:16:39	43.944	39.4548	37.2906	39.0032	23.3346	20.8497	21.1252	20.9556	68.0769	68.0456	67.9673	68.3282	30.4158	29.067	28.5693	27.4157	56.26	52.6138	50.8394	51.1564	3.32047	3.55877	4.39643	3.53427
0:16:49	44.1469	39.5458	37.0681	39.5458	23.5722	21.0475	21.0426	21.0766	68.1554	68.1397	67.9986	68.3912	30.7822	29.5733	29.4714	27.9512	56.2989	52.8202	50.9918	51.2153	3.29761	3.55468	4.57931	3.85656
0:16:59	44.2385	39.71	37.3422	39.4457	23.3346	21.1787	21.1641	21.3206	68.1868	68.0769	68.0299	68.3282	31.4123	29.7646	29.4781	28.1514	56.6109	52.723	51.1211	51.428	3.1864	3.55631	4.49262	3.72992
0:17:09	44.4836	39.9209	37.4973	39.7375	23.6048	21.0911	21.1739	21.208	68.171	68.1083	68.0613	68.281	32.1736	30.7114	30.1092	28.7343	56.7675	52.9663	51.1682	51.5466	3.38766	3.57684	4.48539	3.78443
0:17:19	44.7198	39.9393	37.7572	39.4276	23.5126	21.2814	21.5278	20.8257	68.0769	68.0143	67.983	68.2653	32.4639	31.0242	30.8745	29.3833	56.6239	52.9663	51.3452	51.4044	3.27115	3.50348	4.37119	3.5752
0:17:29	44.9055	40.1421	37.9053	39.7283	23.5559	21.1398	21.424	21.3255	68.0613	68.124	68.0299	68.2182	33.2583	31.2968	30.8887	29.7167	56.9246	53.2108	51.5822	51.8442	3.27416	3.53346	4.41367	3.75837
0:17:39	44.9469	40.3924	38.0365	39.9393	23.3776	21.3649	21.0184	21.6272	68.2182	68.2496	68.1868	68.4069	33.7831	31.7834	31.7249	30.2134	57.0427	53.3335	51.511	51.7249	3.38766	3.52209	4.46478	3.77746
0:17:49	45.0505	40.663	38.2649	40.281	23.7958	21.0523	21.3599	21.3206	68.281	68.2496	68.1554	68.3439	34.2768	32.6137	32.3147	30.9101	57.2796	53.6908	51.7726	51.9278	3.2719	3.60579	4.46478	3.67113
0:17:59	45.3106	40.6256	38.3001	40.3367	23.7739	21.208	21.6421	21.2276	68.2182	68.2339	68.0456	68.4227	35.0268	33.1284	33.0217	31.521	57.2664	53.4934	51.9517	52.1915	3.38532	3.61743	4.52377	3.77398
0:18:09	45.2168	41.0015	38.3001	40.4669	23.7958	21.5874	21.6073	21.252	68.2182	68.0769	68.0456	68.3912	35.4323	33.5815	33.4503	32.0258	57.4117	53.8518	51.88	52.0116	3.36124	3.61244	4.46272	3.84592
0:18:19	45.8036	40.8413	38.539	40.2254	23.6102	21.692	21.5725	21.2129	68.0613	68.0143	68.0613	68.3912	36.191	34.1507	33.566	32.1366	57.544	53.7527	51.88	52.1075	3.39235	3.56451	4.52272	3.68638
0:18:29	45.772	40.9166	38.9135	40.3274	23.6429	21.672	21.4833	21.3354	68.1868	68.2024	68.124	68.4227	36.6353	34.6019	34.5462	32.8473	57.5705	53.765	52.2035	52.2998	3.35815	3.49703	4.33012	3.66775
0:18:39	45.7088	41.0015	38.9493	40.6724	24.0769	21.2324	21.918	21.1836	68.0769	68.2024	68.0926	68.4699	37.4973	35.4977	34.9945	33.4041	57.5043	53.7527	52.1435	52.3239	3.33811	3.57767	4.44939	3.68298
0:18:49	45.9833	41.1339	38.8329	40.8884	24.0436	21.2178	21.8524	21.0572	68.1868	68.2496	68.0456	68.4227	37.9577	35.6862	35.5795	33.9235	57.783	54.1128	52.1675	52.3721	3.32813	3.60081	4.43609	3.76184
0:18:59	46.1211	41.3143	38.9135	41.2287	24.1713	21.2912	22.1717	21.4734	68.2496	68.3125	68.2653	68.4542	38.5745	36.5342	36.0164	34.3479	57.8895	54.1627	52.4324	52.3962	3.32889	3.66438	4.47198	3.62577
0:19:09	46.1211	41.5719	39.1561	41.1718	23.8836	21.6122	21.8575	21.8022	68.2339	68.3754	68.2024	68.5646	39.0211	36.9318	36.9573	35.3916	57.9963	54.3375	52.3842	52.6987	3.3861	3.60164	4.46786	3.69318
0:19:19	46.1318	41.9083	39.2193	41.3523	23.9994	21.7671	21.6671	21.6521	68.2496	68.2024	68.1397	68.533	39.8841	37.6704	37.2392	35.3671	58.0497	54.2375	52.5049	52.5412	3.35738	3.54242	4.57931	3.76097
0:19:29	46.1955	41.6869	39.3007	41.1718	24.2214	21.6471	21.6421	21.7721	68.2339	68.2182	68.1554	68.5015	40.5135	37.8617	37.914	36.2243	58.1701	54.3751	52.6866	52.6745	3.3597	3.56615	4.60469	3.75059
0:19:39	46.4622	41.7734	39.4094	41.5145	24.3389	21.7921	21.9634	21.5427	68.3439	68.281	68.3125	68.533	41.2477	38.6189	38.3266	36.5932	58.1701	54.3501	52.723	52.8567	3.29155	3.53102	4.45451	3.74714
0:19:49	46.6337	41.8119	39.4457	41.7061	24.4568	21.4437	22.413	21.5031	68.2653	68.2967	68.1397	68.533	41.8987	39.2464	38.9763	37.3508	58.2774	54.5883	52.7716	52.7837	3.39156	3.68129	4.53315	3.68553
0:19:59	46.7197	42.0243	39.5367	41.7157	24.0436	22.0394	21.9028	22.0394	68.2496	68.281	68.2339	68.4699	42.3058	39.8382	39.7832	38.2208	58.264	54.4252	52.8324	53.1496	3.49784	3.59335	4.48642	3.6266
0:20:09	46.8058	41.9952	39.9209	41.4381	24.3444	21.5576	22.1411	21.5774	68.0926	68.2967	68.2496	68.5646	43.3311	40.5695	40.1791	38.4858	58.4925	54.6764	52.7473	52.9176	3.20405	3.51156	4.5321	3.73852
0:20:19	46.6982	42.1988	39.8199	41.8504	24.2661	21.8374	21.8625	21.712	68.2024	68.3439	68.1397	68.4699	43.9036	40.9826	40.6443	38.6545	58.3177	54.5507	53.0274	52.7837	3.27944	3.57108	4.69786	3.80277
0:20:29	46.9353	42.4326	39.7741	41.8312	24.2047	21.7972	22.1004	22.1871	68.2967	68.3125	68.2182	68.5646	44.4017	41.7446	41.5432	39.9117	58.5599	54.8909	53.0396	53.0884	3.45144	3.58922	4.5144	3.77312
0:20:39	46.8921	42.4229	39.7557	42.2182	24.2103	22.0293	22.1309	21.6222	68.2339	68.2496	68.2653	68.5488	45.2898	42.5109	42.2085	39.8107	58.4521	54.7646	52.9054	52.8445	3.25462	3.50833	4.48229	3.78878
0:20:49	47.1303	42.4326	39.9577	42.2085	24.5697	21.9685	22.0648	21.9685	68.3282	68.2653	68.2182	68.5173	46.0575	42.9042	42.55	40.7193	58.6408	54.8151	53.1374	52.9054	3.3597	3.53834	4.59621	3.65679
0:20:59	47.2389	42.6187	40.3274	42.2571	24.3781	21.9331	22.2997	21.8877	68.2496	68.2339	68.2967	68.5962	46.7089	43.7824	43.401	41.3143	58.7895	54.9161	53.1007	52.942	3.27793	3.61576	4.4978	3.82825
0:21:09	47.4024	42.6678	40.2069	42.2377	24.6717	22.1717	22.1513	21.8675	68.3125	68.0769	68.2496	68.5804	47.4679	44.0555	43.8632	42.1017	58.5868	54.9161	53.1618	53.0274	3.40095	3.52858	4.52793	3.65763
0:21:19	47.3696	42.9141	39.9669	42.5892	24.3444	22.3615	21.8827	21.928	68.3754	68.124	68.2967	68.612	47.8961	44.8642	44.761	42.8943	58.7625	55.2332	53.2231	53.2108	3.35351	3.69063	4.38834	3.61826
0:21:29	47.3805	43.0427	40.281	42.462	24.3164	22.2741	22.1208	22.2382	68.281	68.3282	68.2967	68.4384	48.7978	45.4883	45.3106	43.3212	58.8302	55.0554	53.3458	53.1618	3.37987	3.55631	4.41672	3.76704
0:21:39	47.4351	42.9536	40.281	42.6285	24.1713	22.3254	21.752	22.1513	68.281	68.2653	68.2339	68.5646	49.3856	46.0893	46.0469	44.0758	58.8031	54.9541	53.2108	52.9907	3.30369	3.46338	4.44939	3.68638
0:21:49	47.5335	43.0527	40.4203	42.6874	24.7115	21.6571	22.5216	21.8022	68.2967	68.3125	68.2339	68.5962	50.038	46.6552	46.2807	44.3302	58.8844	54.9414	53.1741	53.1741	3.29913	3.69063	4.5321	3.78443
0:21:59	47.6431	42.9438	40.5508	42.6383	24.4512	22.1411	22.1055	22.2638	68.2653	68.2967	68.2496	68.4857	50.9331	47.7969	47.5335	45.6352	58.9251	55.2077	53.5057	53.4688	3.49784	3.64586	4.5436	3.82384
0:22:09	47.7309	43.0725	40.6163	42.4424	24.5754	22.1973	22.1513	21.9129	68.3597	68.2967	68.2653	68.6436	51.6773	48.0507	47.7749	45.8036	58.9251	55.1569	53.3335	53.5427	3.38221	3.70425	4.41876	3.61493
0:22:19	47.8851	43.142	40.5135	42.8154	24.188	22.0902	22.1717	22.3049	68.1868	68.3125	68.3439	68.5804	52.2276	48.5512	48.5512	46.302	59.0609	55.1696	53.4318	53.2108	3.34503	3.47216	4.36014	3.59005
0:22:29	47.9071	43.0527	40.8319	42.845	24.581	22.1564	21.8022	22.5061	68.3282	68.3754	68.3754	68.6594	52.881	49.3287	49.272	47.1411	58.9793	55.386	53.5797	53.4811	3.30446	3.59749	4.53106	3.67113
0:22:39	47.841	43.1519	40.7568	42.8845	24.598	21.8927	22.5216	21.7821	68.2496	68.4069	68.2653	68.612	53.9138	50.2227	49.877	47.676	59.0745	55.2841	53.6167	53.3826	3.29155	3.49382	4.5144	3.69998
0:22:49	47.9292	43.2414	40.9449	42.8548	24.6037	22.3666	22.31	22.2638	68.3439	68.3282	68.2653	68.6752	54.5507	50.8979	50.5359	48.3727	59.197	55.5648	53.4934	53.3826	3.36512	3.73422	4.60575	3.7601
0:22:59	47.9733	43.3711	40.738	43.0031	24.5076	22.269	22.346	22.1411	68.2024	68.2967	68.2339	68.5804	55.1696	51.298	51.1917	49.2379	59.1562	55.2586	53.629	53.2844	3.39469	3.6033	4.54151	3.71108
0:23:09	47.9513	43.471	41.0015	43.0427	24.9172	21.7721	22.2382	22.0597	68.3597	68.2339	68.171	68.6278	56.0661	52.0236	51.7368	49.4197	59.1289	55.437	53.6167	53.2476	3.26062	3.55222	4.48229	3.74887
0:23:19	47.9402	43.391	40.9355	42.8154	24.7229	22.1208	22.4285	22.1004	68.2182	68.3125	68.2967	68.5804	56.637	52.9663	52.6502	50.4197	59.1289	55.5648	53.7527	53.3826	3.38454	3.75578	4.52168	3.74541
0:23:29	48.1504	43.5712	40.9826	43.142	24.4287	22.5061	22.1615	22.7248	68.3439	68.3439	68.4069	68.6752	57.2796	53.4688	53.2599	50.9566	59.2379	55.4881	53.7279	53.4688	3.34657	3.52371	4.54674	3.73766
0:23:39	48.0286	43.5412	40.9543	43.471	24.6717	22.3975	22.4233	22.3357	68.3597	68.3282	68.3125	68.5646	58.1835	54.2126	53.765	51.4991	59.2516	55.3987	53.555	53.4564	3.33503	3.58674	4.49055	3.72135
0:23:49	48.1615	43.6818	41.1055	43.2116	24.9	22.2997	22.61	22.0902	68.4069	68.3597	68.2339	68.6436	58.7354	54.9667	54.7394	52.4687	59.1562	55.5776	53.8642	53.5673	3.44985	3.73938	4.59515	3.81944
0:23:59	48.1948	43.9339	41.1529	43.2016	24.485	22.4285	22.532	22.0293	68.2339	68.2653	68.2182	68.3597	59.4566	55.3732	55.2332	52.881	59.2243	55.5137	53.889	53.4688	3.50429	3.63664	4.57299	3.83707
0:24:09	48.1726	43.8935	41.2667	43.2016	24.5641	22.0242	22.5113	22.2075	68.3439	68.3125	68.3597	68.6752	60.0344	56.26	56.0919	53.7403	59.3745	55.6673	53.6537	53.2599	3.4578	3.60247	4.48023	3.74024
0:24:19	48.4507	43.8329	41.2382	43.5011	24.4963	22.1309	22.4595	22.7091	68.4227	68.4542	68.4227	68.786	60.6876	56.7545	56.6892	54.3751	59.3335	55.7442	53.827	53.629	3.38143	3.45223	4.41876	3.8468
0:24:29	48.3504	43.5612	41.4286	43.2813	24.9287	22.2433	22.5061	22.2229	68.2339	68.3125	68.2653	68.5962	61.3903	57.4513	57.3324	54.9794	59.2107	55.5265	53.889	53.6537	3.47696	3.64418	4.46581	3.69233
0:24:39	48.4172	43.7724	41.1529	43.5712	24.8028	22.6673	22.4957	22.4388	68.2967	68.3597	68.3597	68.6436	61.8301	57.9829	57.9162	55.6416	59.2925	55.7442	53.7403	53.518	3.32966	3.63329	4.5867	3.75059
0:24:49	48.5177	43.7019	41.3047	43.5612	24.7913	22.6464	22.2024	22.7929	68.4069	68.4069	68.3439	68.6752	62.3879	58.7084	58.6003	56.2082	59.3472	55.7699	53.7527	53.7403	3.31665	3.5752	4.54151	3.6779
0:24:59	48.6071	43.9339	41.2952	43.5813	24.9459	22.1513	22.8455	21.8827	68.2967	68.3439	68.2967	68.5804	62.9506	59.2925	59.0337	56.7545	59.2652	55.616	53.9883	53.7898	3.32813	3.60994	4.51856	3.82384
0:25:09	48.3615	44.2385	41.4954	43.8127	24.9172	22.136	22.7091	22.584	68.3282	68.4227	68.2967	68.5962	63.3724	59.8963	59.7585	57.5307	59.2652	55.7058	53.765	53.7032	3.37909	3.61493	4.40251	3.7601
0:25:19	48.4953	44.0453	41.4858	43.451	24.7799	22.269	22.8455	22.3975	68.281	68.3754	68.281	68.6436	63.8704	60.3949	60.2976	58.2103	59.2652	55.7956	53.9635	53.9635	3.5051	3.59584	4.63767	3.92826
0:25:29	48.5959	44.0961	41.3904	43.8733	24.632	22.4802	22.6048	22.346	68.4227	68.4069	68.4227	68.7702	64.3132	61.0801	60.8555	58.6813	59.3745	55.9113	54.063	53.9138	3.28776	3.6216	4.38228	3.62577
0:25:39	48.5959	44.0656	41.4858	43.944	24.797	22.2024	22.8876	22.5372	68.4227	68.3597	68.2182	68.7227	64.61	61.6879	61.6453	59.4292	59.3335	55.6673	54.0132	53.9262	3.38532	3.63747	4.51232	3.72821
0:25:49	48.708	44.269	41.6677	43.8733	24.7343	22.2792	22.636	22.3563	68.4542	68.3597	68.3754	68.6752	64.9681	62.3161	62.0869	59.9929	59.5525	55.7571	54.0008	53.889	3.31971	3.5359	4.57299	3.7792
0:25:59	48.8652	44.0149	41.9083	43.7119	24.7115	22.4337	22.2741	22.3769	68.3597	68.3912	68.4227	68.6278	65.2379	62.6758	62.5461	60.5759	59.4019	55.9113	53.9262	53.8518	3.2961	3.51318	4.51336	3.88687
0:26:09	48.6071	44.3404	41.5911	44.0149	24.9574	22.1004	22.8297	22.2741	68.3125	68.2653	68.3597	68.6752	65.4485	63.0231	62.9941	60.9537	59.3882	55.9242	54.0256	53.9262	3.23966	3.57273	4.51752	3.81241
0:26:19	48.5512	44.5759	41.505	43.8935	24.9115	22.4854	22.5528	22.6934	68.3912	68.2967	68.3439	68.5488	65.887	63.5477	63.5331	61.6453	59.4977	55.9371	54.2625	54.0879	3.37054	3.58674	4.48539	3.81066
0:26:29	48.7192	44.32	41.639	44.0961	24.8943	22.3203	22.9879	22.0293	68.3754	68.2967	68.3597	68.6436	66.0693	63.9735	64.0029	62.0726	59.4155	55.8856	54.0381	54.1377	3.44905	3.63078	4.55827	3.7949
0:26:39	48.7865	44.5041	41.7542	43.9339	25.015	22.2382	22.9509	22.3769	68.3912	68.3754	68.3754	68.7702	66.2827	64.5357	64.3873	62.6181	59.5525	55.9371	54.1253	54.1502	3.40095	3.69403	4.59833	3.87793
0:26:49	48.8765	44.3711	41.7638	43.9238	24.8142	22.6882	22.6987	22.3512	68.4069	68.4542	68.4384	68.8177	66.4814	64.8784	64.7441	63.1248	59.4703	55.9629	54.1003	54.2126	3.35892	3.61493	4.54465	3.66944
0:26:59	48.9328	44.2181	41.9952	43.9643	24.9862	22.1615	22.8665	22.2331	68.3912	68.4384	68.4069	68.6594	66.5733	65.0579	65.0879	63.5916	59.4566	56.079	54.1377	54.0256	3.28095	3.59253	4.48539	3.77225
0:27:09	49.0456	44.1164	42.092	43.8935	25.142	22.6048	22.8981	22.3049	68.3912	68.4384	68.533	68.5804	66.696	65.4335	65.5239	64.0324	59.484	55.9242	54.1876	54.2251	3.41036	3.61493	4.58458	3.81768
0:27:19	49.1134	44.3302	42.0243	43.9947	25.0553	22.3821	22.856	22.558	68.3597	68.5015	68.4227	68.7385	66.973	65.5994	65.6901	64.2836	59.5936	55.9242	54.0381	54.1377	3.29686	3.52858	4.57193	3.80452
0:27:29	48.7641	44.6581	41.6965	44.2588	24.9919	22.6882	22.6569	22.558	68.3597	68.3912	68.3912	68.6594	66.9422	65.9174	65.9781	64.5952	59.5936	55.9758	54.2375	54.1377	3.44588	3.72049	4.47198	3.67029
0:27:39	48.9103	44.4631	42.0243	43.9845	24.7571	22.8876	22.9034	22.3666	68.3754	68.5173	68.4069	68.7543	67.0965	66.1912	66.2369	65.0729	59.5525	55.9758	54.1128	54.2251	3.39156	3.69063	4.68813	3.93188
0:27:49	48.854	44.5348	42.1502	44.157	25.2988	22.3924	22.9826	22.3563	68.5488	68.4069	68.4384	68.7385	67.1893	66.3438	66.4355	65.4184	59.5799	56.0144	54.2001	54.2126	3.36822	3.7792	4.70977	3.89673
0:27:59	48.8765	44.5759	41.7253	44.2486	24.9	23.0675	22.31	22.9351	68.4069	68.4069	68.3125	68.691	67.3597	66.4508	66.4967	65.5692	59.4703	55.9113	54.0754	54.1128	3.41429	3.68978	4.71954	3.92013
0:28:09	49.0682	44.4017	42.0533	43.9339	24.8313	22.7614	22.73	22.8139	68.3754	68.3912	68.3912	68.7068	67.3287	66.5733	66.7421	65.9022	59.5114	55.9113	54.3125	54.1003	3.3358	3.55713	4.50505	3.84238
0:28:19	49.0117	44.412	41.8794	44.1164	24.8599	22.9087	22.6308	22.73	68.2653	68.281	68.1868	68.7068	67.2202	66.7267	66.8652	65.9933	59.5114	55.8342	54.063	54.1128	3.26137	3.5465	4.57088	3.88419
0:28:29	49.1587	44.3404	41.9276	43.8834	24.8828	22.751	22.8665	22.475	68.3439	68.3282	68.4069	68.7068	67.4839	66.896	67.1274	66.2522	59.6348	56.0273	54.2625	54.2001	3.47856	3.8256	4.57615	3.74887
0:28:39	49.0682	44.6067	42.092	44.4529	25.0957	22.7982	22.856	22.9087	68.3912	68.3439	68.2967	68.6436	67.5461	66.9885	67.1274	66.359	59.6074	55.9371	54.1003	54.0754	3.34811	3.75664	4.68058	3.7325
0:28:49	49.0908	44.8952	42.1308	44.2079	24.9804	22.7929	22.5528	22.7091	68.4542	68.4699	68.4069	68.6594	67.5927	67.1429	67.1893	66.4814	59.7035	56.0661	54.1502	54.0381	3.26212	3.48899	4.6153	3.8212
0:28:59	48.8765	44.8849	42.1114	44.4939	25.0784	22.6517	22.8192	22.6204	68.5015	68.4857	68.4857	68.7543	67.7018	67.2977	67.4373	66.7882	59.6486	56.0015	54.3501	54.1876	3.41743	3.68808	4.62488	3.87882
0:29:09	49.0004	44.6067	41.9856	44.2385	25.1246	22.8981	22.7248	22.5788	68.3125	68.3597	68.3597	68.612	67.7954	67.3287	67.4683	66.7575	59.5251	56.0661	54.1627	54.3375	3.42137	3.70937	4.60363	3.86812
0:29:19	49.1473	44.5451	42.0146	44.269	24.9632	22.5684	23.3453	22.1615	68.4384	68.2182	68.2653	68.7227	67.655	67.4528	67.6083	66.8652	59.5388	55.95	54.25	54.2625	3.34041	3.77051	4.71411	3.87347
0:29:29	49.2606	44.4939	42.1891	44.1469	25.0438	22.9351	23.126	22.5476	68.4542	68.4384	68.4384	68.8018	67.9047	67.5461	67.733	67.1738	59.6348	56.0273	54.3375	54.4001	3.47056	3.59335	4.59198	3.80803
0:29:39	49.1926	44.6478	42.2085	44.1774	24.9862	22.8455	23.0622	22.584	68.4227	68.3597	68.4069	68.7702	67.8891	67.6239	67.7642	67.112	59.6348	56.0402	54.2251	54.275	3.39938	3.50348	4.62381	3.89493
0:29:49	49.2153	44.7095	42.1599	44.3507	25.0611	22.7614	22.9615	22.61	68.3912	68.4542	68.3754	68.7385	67.8422	67.6862	67.7954	67.3442	59.5662	56.1694	54.1876	54.1377	3.29003	3.6116	4.56773	3.748
0:29:59	49.1926	44.7404	42.1502	44.2792	24.9172	23.0675	22.6256	22.5268	68.3597	68.3754	68.4069	68.7385	68.0926	67.733	67.9673	67.3907	59.6898	55.9371	54.1253	54.3125	3.21218	3.52939	4.53733	3.78094
0:30:09	49.17	44.6581	42.2766	44.1672	25.0611	23.1047	22.5424	22.8981	68.3754	68.2967	68.3282	68.7385	67.9673	67.7798	67.9517	67.5461	59.6211	56.1436	54.1751	54.0381	3.50913	3.5678	4.48849	3.86189
0:30:19	49.2833	44.8642	42.1502	44.4427	25.4859	22.6048	23.1793	22.2177	68.4384	68.4384	68.3125	68.6752	68.0299	67.8891	68.1083	67.5305	59.5525	56.0015	54.2375	54.0879	3.37909	3.78181	4.73696	3.84857
0:30:29	49.3401	44.8229	42.2669	44.5451	24.8371	23.0462	22.5476	22.8087	68.3597	68.4857	68.4857	68.7543	68.171	67.936	68.1397	67.811	59.8136	56.0919	54.2251	54.3375	3.46817	3.6216	4.63554	3.82384
0:30:39	49.2606	44.6375	42.2863	44.4631	25.142	22.6152	22.5736	22.6464	68.3754	68.4227	68.5173	68.5962	68.1083	67.936	68.1083	67.7018	59.6348	56.1436	54.1627	54.1876	3.43874	3.56369	4.54046	3.69998
0:30:49	49.2379	44.7713	42.2279	44.5144	25.2872	22.61	23.2167	22.7667	68.3754	68.4384	68.4542	68.7227	68.1554	68.0769	68.2967	67.8891	59.7173	56.1824	54.4001	54.2625	3.50026	3.68129	4.57826	3.74973
0:30:59	49.4425	44.6889	42.3838	44.1469	24.9977	22.9298	22.4957	22.584	68.3754	68.3754	68.3282	68.6752	68.0926	68.0299	68.2339	67.7798	59.6486	56.0532	54.2251	54.3501	3.33964	3.67029	4.64194	3.80715
0:31:09	49.3515	44.6786	42.3448	44.1774	24.9804	22.9721	22.6621	22.7143	68.4069	68.2967	68.3125	68.691	68.1397	68.0456	68.3125	67.8266	59.6486	56.2212	54.3626	54.275	3.46897	3.59998	4.53942	3.65763
0:31:19	49.4083	44.8229	42.4033	44.3302	25.1131	23.0303	22.751	22.7772	68.5173	68.533	68.3754	68.7543	68.2496	68.1868	68.4699	68.0299	59.7723	56.2212	54.3375	54.3501	3.33811	3.70766	4.52064	3.92374
0:31:29	49.3515	44.7816	42.4131	44.4836	24.9517	22.6256	23.174	22.6256	68.4384	68.4542	68.4384	68.7227	68.3754	68.2024	68.4699	68.0299	59.6898	56.1177	54.4001	54.2001	3.4435	3.60413	4.75007	3.94276
0:31:39	49.4538	45.0091	42.2377	44.4734	25.0611	22.9139	23.0091	22.5944	68.3597	68.4384	68.4542	68.7227	68.3125	68.2024	68.5173	68.0769	59.7861	56.1824	54.275	54.275	3.32047	3.56862	4.46478	3.85922
0:31:49	49.306	44.7507	42.3058	44.6992	25.0957	22.8929	22.4285	22.9192	68.4699	68.3597	68.3597	68.7543	68.281	68.281	68.5173	68.1083	59.7448	56.1306	54.4879	54.4001	3.42216	3.65595	4.82392	3.82648
0:31:59	49.3401	44.8642	42.4913	44.32	24.7856	22.6152	22.9192	22.7667	68.4542	68.4699	68.5173	68.7385	68.3125	68.3125	68.5646	68.171	59.7861	56.2859	54.3876	54.275	3.39703	3.68978	4.48539	3.77225
0:32:09	49.3628	44.8642	42.374	44.4734	25.4156	22.4802	23.126	22.413	68.3912	68.4857	68.4384	68.7543	68.2653	68.2496	68.612	68.2024	59.8825	56.1306	54.4127	54.4879	3.31742	3.70766	4.64088	3.72392
0:32:19	49.306	45.0817	42.2474	44.3711	24.9172	22.751	22.8244	22.8612	68.4699	68.3754	68.4857	68.7702	68.3912	68.3597	68.691	68.2496	59.7173	56.079	54.3501	54.4127	3.47456	3.69148	4.55617	3.64083
0:32:29	49.3628	44.8745	42.2863	44.6272	25.1768	22.3254	23.1526	22.3924	68.3282	68.3282	68.2967	68.5173	68.4227	68.3282	68.533	68.2182	59.6623	56.273	54.3	54.4252	3.38532	3.6033	4.33311	3.6358
0:32:39	49.4766	44.9469	42.5305	44.5862	25.1362	22.6308	22.8771	22.9826	68.4857	68.0456	68.4384	68.8335	68.4069	68.4069	68.7227	68.3282	59.8274	56.1824	54.325	54.1876	3.46019	3.68978	4.69137	3.86456
0:32:49	49.4197	44.7713	42.3253	44.6478	24.9804	22.6517	22.9562	22.7719	68.4069	68.2182	68.3754	68.612	68.3754	68.4227	68.5804	68.3282	59.6211	56.2471	54.3375	54.2126	3.43479	3.78617	4.54046	3.82913
0:32:59	49.5336	44.8332	42.5011	44.6786	25.2232	22.7982	22.856	22.6934	68.5015	68.5488	68.6436	68.7543	68.4699	68.4069	68.7543	68.3912	59.7585	56.273	54.513	54.3501	3.44112	3.65342	4.64194	3.80364
0:33:09	49.3628	45.0194	42.6481	44.5246	25.1942	22.636	23.1153	22.6725	68.4542	68.3754	68.5646	68.8177	68.4857	68.5488	68.8335	68.5173	59.8963	56.2341	54.6135	54.6638	3.42531	3.7792	4.66337	3.83177
0:33:19	49.4197	45.144	42.3156	44.6992	25.3338	22.3924	23.3238	22.4905	68.4857	68.5488	68.5173	68.7068	68.6752	68.612	68.897	68.5646	59.8136	56.273	54.3501	54.5381	3.35351	3.61993	4.54779	3.78094
0:33:29	49.4197	45.1232	42.3448	44.6992	25.1652	22.8771	22.9615	22.5736	68.4699	68.4699	68.3597	68.7543	68.533	68.5804	68.786	68.4542	59.676	56.1436	54.4879	54.3	3.28852	3.56533	4.53419	3.84857
0:33:39	49.4425	44.9676	42.6481	44.4836	24.8886	22.9668	22.8244	22.7039	68.4384	68.691	68.4069	68.7543	68.6594	68.5646	68.786	68.5804	59.8274	56.3897	54.3626	54.3751	3.4586	3.72135	4.67412	3.92284
0:33:49	49.545	45.0921	42.4522	44.8539	25.328	22.7039	22.7143	22.8981	68.4227	68.5173	68.533	68.8177	68.5488	68.5015	68.8335	68.5173	59.8687	56.4157	54.5004	54.3	3.30065	3.6216	4.62168	3.77138
0:33:59	49.5793	44.8952	42.6089	44.4017	25.0438	22.4698	23.4423	22.7667	68.4227	68.3912	68.4227	68.7543	68.4699	68.612	68.8018	68.5646	59.7585	56.2212	54.4503	54.4879	3.44588	3.68808	4.68598	3.78617
0:34:09	49.545	44.8745	42.4815	44.7198	25.3513	22.9562	22.8876	22.6777	68.4227	68.533	68.4857	68.7068	68.6436	68.5804	68.9128	68.612	59.8136	56.2989	54.4001	54.1876	3.30522	3.44112	4.44734	3.75751
0:34:19	49.5336	44.9366	42.5305	44.6375	25.142	22.8718	22.9985	22.7719	68.4069	68.4699	68.4542	68.7543	68.5173	68.6278	68.9128	68.6436	59.7998	56.1824	54.3876	54.4001	3.34888	3.50187	4.54255	3.861
0:34:29	49.6592	44.8745	42.6089	44.4222	25.363	22.7405	22.5736	23.0781	68.4857	68.5015	68.5015	68.7543	68.6436	68.7068	68.897	68.7068	59.7448	56.1694	54.3501	54.4879	3.43242	3.7949	4.52898	3.72735
0:34:39	49.5907	45.0091	42.2377	44.5554	25.2639	22.475	22.9562	22.9034	68.281	68.4069	68.4857	68.7068	68.6278	68.5646	68.9287	68.6278	59.6486	56.1306	54.5507	54.5004	3.56697	3.72049	4.71846	3.8699
0:34:49	49.6821	44.9055	42.3936	44.5451	25.3688	22.5788	23.025	22.584	68.3912	68.4384	68.4542	68.7385	68.6594	68.7068	68.9446	68.6594	59.8136	56.273	54.5004	54.4503	3.34811	3.72563	4.64301	3.7853
0:34:59	49.6021	45.0091	42.5598	44.7919	24.9862	22.6256	23.126	22.532	68.4857	68.3754	68.4699	68.8018	68.7227	68.8335	68.9922	68.7068	59.9377	56.3768	54.4001	54.5758	3.3752	3.60579	4.68382	3.81241
0:35:09	49.3969	45.2481	42.4424	44.8229	24.9919	22.6048	23.1633	22.8455	68.4542	68.3754	68.4857	68.7227	68.6436	68.7227	68.9604	68.7543	59.6211	56.0532	54.4252	54.4753	3.44667	3.74628	4.72281	3.83442
0:35:19	49.4425	45.3837	42.5795	44.9573	25.4331	22.5216	23.2113	22.5996	68.533	68.5962	68.4542	68.786	68.7227	68.8335	69.0399	68.7068	59.8412	56.3378	54.4503	54.3125	3.48498	3.70084	4.69353	3.8815
0:35:29	49.4083	45.0402	42.7563	44.8126	25.038	22.6621	22.7196	23.0038	68.3912	68.4384	68.3282	68.7385	68.6278	68.7227	68.8811	68.691	59.8136	56.1048	54.275	54.2625	3.23966	3.57108	4.57615	3.78878
0:35:39	49.4766	45.1544	42.4522	44.8539	24.9919	22.8771	23.2167	22.683	68.3597	68.4857	68.4542	68.7543	68.7385	68.786	69.0399	68.8177	59.9377	56.3119	54.4753	54.5255	3.6141	3.81066	4.62168	3.94003
0:35:49	49.6364	45.1648	42.5403	44.8849	25.015	22.9879	23.19	22.6308	68.533	68.4857	68.4857	68.786	68.7385	68.8177	69.1035	68.8177	59.8825	56.3897	54.4001	54.4753	3.41665	3.71621	4.70111	3.78355
0:35:59	49.8196	45.144	42.3058	45.0609	25.328	22.5164	23.4099	22.5528	68.3912	68.3754	68.4384	68.7702	68.6752	68.8177	69.0717	68.8177	59.7723	56.273	54.6638	54.5255	3.59998	3.86367	4.72825	3.7145
0:36:09	49.6478	45.1544	42.5892	44.7816	25.1131	22.7039	23.0622	22.6882	68.3597	68.3125	68.3125	68.612	68.7227	68.7385	68.9604	68.786	59.8274	56.3378	54.3501	54.3501	3.36279	3.57437	4.63234	3.75059
0:36:19	49.8196	45.0505	42.9536	44.8023	25.0842	22.8244	22.751	23.0675	68.4857	68.5015	68.5173	68.8494	68.7543	68.897	69.0717	68.9922	59.8412	56.3248	54.6009	54.5381	3.43954	3.62493	4.51232	3.77659
0:36:29	49.7852	45.1336	42.6285	44.8745	25.3338	22.5684	22.7457	22.9509	68.4699	68.4069	68.4227	68.7702	68.7702	68.7702	69.1194	68.8811	59.8687	56.3378	54.3876	54.4001	3.3986	3.56287	4.63447	3.71364
0:36:39	49.6021	44.978	42.8351	44.6272	25.1768	22.4905	23.5342	22.6673	68.3439	68.3439	68.3597	68.7068	68.7385	68.7227	69.024	68.7068	59.9791	56.4677	54.3876	54.4252	3.22701	3.66269	4.56562	3.72392
0:36:49	49.6364	45.1336	42.7464	44.32	25.038	23.1953	22.8139	22.9087	68.3597	68.4069	68.4542	68.7543	68.786	68.8652	69.1035	68.8018	59.9929	56.3897	54.3626	54.275	3.48578	3.60413	4.47713	3.80452
0:36:59	49.545	45.1856	42.7169	44.617	25.3688	22.8034	23.3238	22.7196	68.3912	68.4384	68.4069	68.8018	68.7227	68.7227	69.1035	68.897	59.8963	56.4807	54.5883	54.4628	3.4906	3.80627	4.62594	3.78617
0:37:09	49.6592	44.9573	42.8253	44.7301	25.4331	22.636	23.2916	22.4854	68.3597	68.4542	68.5015	68.8335	68.7385	68.9128	69.1512	68.9446	59.9101	56.4417	54.6512	54.4127	3.42373	3.6686	4.6849	3.76704
0:37:19	49.7393	45.0921	42.6973	44.6889	25.1015	23.2755	22.8718	23.2595	68.4069	68.5173	68.4857	68.7227	68.7543	68.8494	69.2787	68.9446	59.9239	56.4157	54.7268	54.5632	3.43084	3.53509	4.5092	3.72392
0:37:29	49.6592	45.1232	42.4815	44.6786	25.3163	22.5736	23.3346	22.5788	68.3282	68.4069	68.5015	68.6752	68.7227	68.8652	69.1353	68.897	59.8549	56.3897	54.5004	54.3876	3.38221	3.64838	4.52481	3.85834
0:37:39	49.8081	45.0713	42.55	44.9987	25.2755	22.7091	23.142	22.6569	68.4227	68.4069	68.3754	68.8177	68.7068	68.9446	69.1512	68.9446	59.8687	56.26	54.4127	54.2875	3.49221	3.65006	4.57299	3.84415
0:37:49	49.7966	45.1024	42.8548	44.978	25.2348	22.6569	23.1526	23.0728	68.612	68.4857	68.612	68.897	68.8018	68.9446	69.199	69.0558	59.9377	56.637	54.7142	54.5883	3.55795	3.72135	4.58775	3.90122
0:37:59	50.1072	44.8436	42.8647	44.8332	25.4683	22.6777	23.0409	22.8612	68.4069	68.4699	68.4384	68.7543	68.8335	68.897	69.1353	68.9287	59.8687	56.4807	54.6512	54.4503	3.3512	3.68553	4.58987	3.78268
0:38:09	49.831	45.1232	42.8055	45.3942	25.4624	22.8297	23.094	23.0622	68.4699	68.5804	68.4542	68.8494	68.8177	68.9922	69.2787	69.0876	59.8412	56.3638	54.5381	54.5507	3.50752	3.78966	4.69245	3.76444
0:38:19	49.7508	45.2272	42.6383	45.1024	25.229	23.0409	22.9034	22.6987	68.3912	68.5173	68.4069	68.8177	68.8652	68.897	69.3745	68.9128	59.8963	56.4677	54.513	54.4252	3.28398	3.64418	4.45451	3.72306
0:38:29	49.7279	45.2272	42.6776	45.144	25.3396	22.8665	23.5126	22.7143	68.3912	68.3912	68.4384	68.7385	68.8018	68.8811	69.1353	68.9446	59.7998	56.4937	54.5507	54.4628	3.38376	3.68808	4.52793	3.63831
0:38:39	49.6021	45.3628	42.6973	45.0713	25.3163	23.0622	23.142	23.0675	68.5173	68.4384	68.3912	68.7227	68.897	68.9763	69.215	69.024	59.7998	56.3119	54.5632	54.3626	3.48337	3.64167	4.67089	3.85212
0:38:49	49.8425	45.3106	42.7563	45.1128	25.5388	22.6412	23.0622	22.7405	68.4857	68.5488	68.4857	68.8177	68.7385	69.0081	69.3266	69.0399	59.8687	56.3248	54.4628	54.4252	3.47937	3.661	4.63234	3.96096
0:38:59	49.8081	45.2064	42.8548	45.0298	25.3163	22.9087	22.9245	23.0834	68.4857	68.4227	68.4227	68.7543	68.9287	68.9604	69.2947	68.9922	59.8825	56.3897	54.3125	54.4001	3.26513	3.73336	4.67628	3.85301
0:39:09	49.7393	45.1752	42.7268	44.9573	25.229	22.8771	22.8612	23.206	68.4069	68.4699	68.5962	68.8494	68.897	69.0558	69.3585	69.0558	59.8825	56.3508	54.7268	54.6512	3.57273	3.75146	4.73151	3.82208
0:39:19	49.705	45.321	42.7957	44.8642	25.6271	22.4388	23.6865	22.6204	68.3597	68.281	68.4384	68.7385	68.8494	68.9604	69.3266	68.9604	59.9929	56.3897	54.5255	54.5381	3.38766	3.67282	4.57088	3.84857
0:39:29	49.7852	45.3002	42.776	44.8952	25.3922	23.0197	23.0675	23.0781	68.4542	68.3754	68.5015	68.8811	68.9128	69.0876	69.3266	68.9763	59.8963	56.4027	54.513	54.513	3.47776	3.73164	4.56773	3.82032
0:39:39	49.8655	45.2481	42.7858	44.8436	25.4097	22.9087	23.0569	23.0409	68.4699	68.3912	68.4542	68.7385	68.9287	69.0876	69.3266	69.0081	59.9929	56.4807	54.4628	54.3751	3.52858	3.73852	4.67735	3.75405
0:39:49	50.038	45.0402	43.2016	44.6889	25.4507	22.8139	23.2327	23.0409	68.5488	68.3912	68.4699	68.8494	68.897	69.024	69.2628	69.0876	59.8549	56.3508	54.6386	54.4628	3.57273	3.65427	4.65479	3.89942
0:39:59	49.7966	45.2272	42.8351	44.8745	25.2872	22.6204	23.2434	23.297	68.4069	68.2182	68.4227	68.8335	68.9287	68.9604	69.2787	69.024	59.7998	56.4027	54.4753	54.4001	3.44985	3.73422	4.68274	3.78268
0:40:09	49.8999	45.2689	42.6874	44.9055	25.3513	22.6725	23.0781	22.7929	68.5488	68.4857	68.533	68.7385	68.9604	69.0399	69.3905	69.1194	60.0897	56.4287	54.7772	54.5255	3.53997	3.66775	4.72825	3.81944
0:40:19	49.705	45.2272	42.7563	45.0298	25.1362	22.9879	23.0091	23.142	68.3754	68.4384	68.3597	68.8177	69.0081	69.024	69.2787	69.0399	59.7723	56.3508	54.4377	54.5381	3.41036	3.6467	4.68813	3.82032
0:40:29	49.831	45.3733	42.9536	44.8642	25.6035	22.7824	23.5885	22.6569	68.5646	68.4069	68.4542	68.8018	68.9604	69.1512	69.4385	69.1194	60.0067	56.4157	54.5758	54.5507	3.31284	3.68808	4.62807	3.63831
0:40:39	49.7279	45.2898	42.845	44.8952	25.1131	23.2648	22.7143	23.5722	68.4542	68.3597	68.3754	68.7385	68.9128	69.1194	69.3585	69.1512	59.9239	56.3638	54.7142	54.5507	3.54079	3.66353	4.65265	3.86189
0:40:49	49.8196	45.2272	42.9042	44.9366	25.4449	22.5996	23.2113	22.8823	68.5646	68.2967	68.4857	68.7702	68.786	68.9922	69.3426	69.1035	59.9515	56.4157	54.513	54.4753	3.28625	3.61493	4.53733	3.82208
0:40:59	49.8081	45.0921	42.7661	44.8745	25.5153	22.4698	23.1633	23.0515	68.3912	68.4384	68.4699	68.7702	68.8177	69.0876	69.3426	69.0558	60.0067	56.3508	54.752	54.4377	3.5059	3.56944	4.68274	3.84769
0:41:09	49.7623	45.3106	42.6579	45.1648	25.4918	22.7614	23.0781	22.9985	68.4069	68.4542	68.4069	68.8335	69.0081	69.0876	69.3905	69.0558	59.9377	56.5067	54.4252	54.4753	3.25462	3.53021	4.40048	3.81768
0:41:19	49.9114	45.2272	42.845	45.0609	25.3863	22.8612	23.6102	22.7772	68.3597	68.4069	68.3597	68.7385	68.9287	69.0876	69.3426	68.9763	59.8825	56.1953	54.5255	54.5883	3.49945	3.88776	4.52481	3.7051
0:41:29	49.9459	45.2898	42.9042	44.7816	25.3922	22.9721	23.3024	23.094	68.4542	68.5804	68.4857	68.7543	68.9604	69.0717	69.4065	69.1831	60.0067	56.5067	54.5004	54.1751	3.28625	3.45541	4.58247	3.71193
0:41:39	49.8884	45.144	42.7957	45.0091	25.4742	22.5372	23.3024	22.7405	68.4857	68.5804	68.4857	68.8494	68.897	69.0717	69.3426	69.2309	59.9101	56.4417	54.7016	54.6764	3.51803	3.80189	4.68166	3.88329
0:41:49	50.0841	45.2481	42.8351	45.1856	25.439	22.8349	23.0887	23.1633	68.4699	68.5646	68.612	68.9446	69.0081	69.1672	69.5024	69.2309	60.0482	56.4677	54.689	54.5883	3.62744	3.82737	4.66982	3.83531
0:41:59	50.038	45.0402	43.132	44.5759	25.1246	23.0197	22.7982	23.1846	68.4384	68.4384	68.4699	68.7385	68.9763	69.1353	69.3745	69.0717	59.9377	56.4677	54.5507	54.3751	3.40957	3.6166	4.6752	3.8815
0:42:09	49.9344	45.2689	42.9833	45.0194	25.2755	22.8771	23.094	23.142	68.4542	68.4542	68.6436	68.8335	69.024	69.215	69.3905	69.215	59.9515	56.4547	54.7268	54.513	3.44985	3.69658	4.67305	3.90841
0:42:19	49.8999	45.3002	42.9536	45.1648	25.398	22.751	23.2809	22.9615	68.5646	68.5488	68.4069	68.8811	69.0081	69.1353	69.5505	69.2309	59.9791	56.4677	54.8529	54.5632	3.60911	3.7853	4.77969	3.83707
0:42:29	49.8999	45.5407	42.9438	45.0505	25.363	23.142	23.142	22.9087	68.5488	68.4857	68.5646	68.786	69.1353	69.2309	69.4065	69.2468	59.9101	56.4807	54.7268	54.4377	3.44667	3.7653	4.70544	3.83796
0:42:39	49.9459	45.3628	43.0923	45.0298	25.2813	23.2006	22.9774	23.19	68.4384	68.3125	68.4699	68.7702	68.9763	69.1194	69.2947	69.1831	59.8274	56.2989	54.3751	54.325	3.40565	3.71022	4.56878	3.91291
0:42:49	50.0495	45.2168	43.142	44.8642	25.6862	22.7929	23.2702	22.8665	68.4857	68.4857	68.5962	68.9287	69.0558	69.199	69.4385	69.1831	59.9653	56.4807	54.6261	54.3876	3.52452	3.59666	4.66015	3.75405
0:42:59	49.9919	45.2793	42.7957	45.0194	25.4859	22.8139	23.4585	23.1633	68.4069	68.4857	68.4699	68.786	68.9763	69.1194	69.3905	69.1353	59.8549	56.3768	54.7394	54.5507	3.50187	3.64083	4.56983	3.78791
0:43:09	50.0495	45.2272	42.8647	44.8745	25.4624	22.8876	23.1953	23.0834	68.5173	68.4699	68.3912	68.8177	68.9763	69.1512	69.5184	69.1831	60.0067	56.6239	54.6764	54.4628	3.48418	3.85212	4.60045	3.77312
0:43:19	49.9459	45.4464	42.7957	45.144	25.527	22.8139	23.4207	22.9192	68.5173	68.612	68.4857	68.786	69.024	69.0717	69.5024	69.2309	60.1728	56.65	54.7394	54.3751	3.43716	3.6166	4.61105	3.87079
0:43:29	49.877	45.4255	42.7858	45.0194	25.704	22.683	23.5397	23.1473	68.4384	68.4069	68.5646	68.8018	68.9922	69.1831	69.5665	69.3426	60.0897	56.5457	54.7016	54.4252	3.56615	3.69658	4.70219	3.86901
0:43:39	49.9574	45.3002	43.2215	45.0713	25.5211	23.0197	22.9298	23.4315	68.5015	68.5015	68.533	68.8335	69.0558	69.1512	69.4544	69.2628	60.1451	56.4417	54.5883	54.513	3.42926	3.73336	4.60787	3.8212
0:43:49	49.877	45.6457	42.7858	45.2064	25.5682	22.8507	23.0515	22.8507	68.3912	68.4857	68.4069	68.691	68.9604	69.0717	69.4385	69.2309	60.0206	56.3638	54.4252	54.5883	3.56697	3.85656	4.71629	3.81154
0:43:59	49.9344	45.3524	43.013	45.0402	25.5505	23.0781	23.2702	23.1526	68.4857	68.5015	68.5015	68.8811	69.0558	69.2468	69.5024	69.3745	60.0206	56.4547	54.6512	54.5255	3.55959	3.78094	4.53628	3.77312
0:44:09	49.9574	45.3315	42.8351	45.1336	25.6803	22.7929	23.2755	23.1633	68.5015	68.4227	68.3912	68.786	69.0558	69.1672	69.5184	69.1672	59.9929	56.4417	54.7268	54.6009	3.45223	3.67282	4.69245	3.94457
0:44:19	50.1072	45.2168	42.776	45.0402	25.2464	23.2648	22.7248	23.681	68.4384	68.5015	68.4542	68.786	69.024	69.1512	69.4864	69.1831	60.0344	56.5718	54.6386	54.5381	3.45541	3.63162	4.70111	3.82208
0:44:29	49.9919	45.3733	43.0527	44.8952	25.5918	22.9192	23.4585	23.1526	68.5173	68.5173	68.5173	68.7702	69.1035	69.1831	69.4544	69.2628	59.9929	56.5718	54.6638	54.4503	3.47696	3.81066	4.59515	3.87347
0:44:39	50.0611	45.2377	42.8647	45.3002	25.8285	22.636	23.3991	23.0515	68.5015	68.533	68.6278	68.691	69.0399	69.2468	69.4704	69.2468	59.9515	56.4417	54.9161	54.5255	3.59501	3.73078	4.62168	3.81329
0:44:49	50.0956	45.2481	43.1221	44.9469	25.5623	23.094	23.3776	22.8087	68.4227	68.5015	68.4542	68.7702	69.0081	69.215	69.4544	69.3266	60.0897	56.4027	54.5381	54.7646	3.47856	3.91111	4.61849	3.76704
0:44:59	50.015	45.2793	42.9635	45.1336	25.5153	23.3615	23.2916	22.9668	68.5804	68.5488	68.281	68.9922	69.0081	69.2787	69.5024	69.3585	59.9239	56.6631	54.7016	54.6764	3.50752	3.64838	4.75554	3.90211
0:45:09	50.1418	45.5617	42.6579	45.2168	25.787	22.856	23.2541	23.1846	68.6752	68.6278	68.6594	69.0081	69.1353	69.3426	69.5184	69.3266	60.0344	56.6109	54.752	54.7016	3.53265	3.82032	4.71954	3.77746
0:45:19	49.9574	45.3524	43.0427	45.1544	25.6212	22.5476	23.5234	23.0144	68.4699	68.5488	68.3754	68.6594	69.0876	69.1831	69.5024	69.2787	60.0067	56.3897	54.5507	54.3751	3.4135	3.48177	4.50298	3.92645
0:45:29	49.8081	45.3524	42.6481	45.0402	25.1536	23.0781	23.1153	23.1313	68.3754	68.4227	68.2653	68.6594	68.897	69.0399	69.3585	69.0558	59.9791	56.26	54.5381	54.5758	3.53916	3.53021	4.52793	3.78704
0:45:39	50.2343	45.3628	42.9635	45.1856	25.2755	23.3238	23.126	23.3346	68.533	68.5015	68.5015	68.8811	69.1353	69.215	69.5345	69.3745	60.1035	56.5067	54.7772	54.7142	3.46657	3.67367	4.66122	3.76877
0:45:49	50.1303	45.3628	43.142	45.0298	25.3688	23.2434	23.0675	23.34	68.4857	68.5488	68.5646	68.8811	69.1035	69.3905	69.5505	69.2947	60.0759	56.637	54.7394	54.8909	3.5917	3.80627	4.6623	3.77312
0:45:59	50.0841	45.5198	43.0031	45.4569	25.3746	22.9351	23.3991	23.2595	68.4542	68.691	68.4699	68.9128	69.0558	69.2947	69.6145	69.4385	60.2698	56.5848	54.7898	54.6261	3.59584	3.85123	4.88315	3.98199
0:46:09	50.0841	45.3733	42.9932	44.978	25.3163	22.9668	23.0781	23.0622	68.4384	68.533	68.5646	68.7702	69.1035	69.3106	69.6145	69.3585	60.0344	56.5979	54.6135	54.5004	3.53427	3.74628	4.70869	3.79839
0:46:19	50.0035	45.4046	43.1718	45.0505	25.8643	22.3666	24.0104	22.9721	68.533	68.5488	68.5015	68.8018	68.897	69.1831	69.4544	69.2309	60.1174	56.5457	54.6135	54.5507	3.54732	3.70254	4.61849	3.83531
0:46:29	49.9804	45.2898	42.8943	44.6992	25.5741	23.2541	22.9456	23.1047	68.3912	68.0769	68.4384	68.7227	69.0399	69.1672	69.4544	69.215	60.0206	56.6109	54.6638	54.6512	3.54487	3.82825	4.9023	4.0346
0:46:39	50.015	45.436	43.0328	45.0713	25.7691	22.9721	23.4963	22.8192	68.4384	67.8266	68.4227	68.7543	69.0876	69.2468	69.4065	69.3426	59.9515	56.3378	54.6135	54.6261	3.47536	3.78443	4.70111	3.74455
0:46:49	50.0841	45.4464	43.0725	45.2898	25.4449	23.126	23.2648	23.1686	68.5015	67.811	68.5173	68.8811	69.199	69.2947	69.6306	69.3266	60.1035	56.4417	54.6009	54.5758	3.51803	3.63245	4.5772	3.84592
0:46:59	50.0265	45.6037	42.7858	45.4464	25.5211	22.9826	23.2809	23.0728	68.4857	67.983	68.5804	68.8018	69.1035	69.2309	69.5024	69.3266	60.1174	56.5588	54.7142	54.6261	3.52614	3.70425	4.50505	3.81154
0:47:09	50.0035	45.6457	43.0725	45.1752	25.5623	22.9245	24.016	22.856	68.4699	68.1868	68.4699	68.8494	69.1512	69.3266	69.5665	69.3745	60.0897	56.5979	54.7016	54.5255	3.45621	3.73852	4.87753	3.93007
0:47:19	50.0495	45.5407	43.0725	45.0194	25.4273	23.1846	23.2434	22.856	68.4857	68.0769	68.4857	68.8018	69.0717	69.1672	69.5184	69.2468	59.9929	56.5327	54.8025	54.4503	3.55222	3.85123	4.69029	3.8212
0:47:29	50.1418	45.3315	43.2813	45.2689	25.3863	23.0515	23.1366	23.19	68.4384	68.3125	68.4699	68.786	68.9128	69.1512	69.4385	69.3745	60.0759	56.5197	54.6512	54.4879	3.61327	3.85035	4.58036	3.77398
0:47:39	50.0956	45.2272	42.9734	45.1024	25.8643	22.5113	23.7684	22.9879	68.4384	68.3754	68.3125	68.691	69.0399	69.199	69.5184	69.3106	60.0897	56.5588	54.7394	54.5255	3.54568	3.83619	4.7676	3.85212
0:47:49	50.0726	45.5093	42.9833	45.1856	25.6094	22.9932	23.6483	23.3238	68.533	68.4384	68.4699	68.8335	69.1353	69.2309	69.5345	69.4225	60.2144	56.5067	54.7142	54.7898	3.52858	3.68129	4.44836	3.77833
0:47:59	50.1187	45.5407	43.1917	45.0505	25.7632	22.7929	23.4153	22.9668	68.5173	68.281	68.3912	68.8811	69.0876	69.2787	69.5665	69.2947	60.1589	56.6239	54.7268	54.5381	3.42531	3.66775	4.81172	3.81505
0:48:09	50.1649	45.5407	43.0527	45.2585	25.6803	22.7877	23.4045	23.0303	68.4542	68.2653	68.4227	68.786	69.1512	69.215	69.5505	69.3745	60.0759	56.5588	54.7772	54.5883	3.52777	3.75751	4.58036	3.75405
0:48:19	50.015	45.6142	42.8548	45.3628	25.5388	22.9774	23.4747	22.8981	68.4069	68.2967	68.3597	68.8177	69.215	69.3905	69.6947	69.4225	60.1174	56.4807	54.7268	54.5632	3.52371	3.75751	4.64622	3.77051
0:48:29	49.9114	45.6142	43.0923	45.2272	25.5564	22.9298	23.2488	23.19	68.533	68.2653	68.4542	68.8177	69.1035	69.199	69.5184	69.3106	60.0482	56.5588	54.6135	54.4252	3.52452	3.56369	4.45554	3.74541
0:48:39	50.1418	45.4883	43.0725	45.3002	25.9478	22.7405	23.4693	22.9774	68.4227	68.4542	68.5488	68.8177	69.1194	69.3426	69.5665	69.3266	60.0482	56.3768	54.6512	54.6261	3.55795	3.85922	4.67951	3.87347
0:48:49	50.0495	45.6983	43.0824	45.1856	25.4331	23.34	23.3185	23.2381	68.6278	68.3439	68.5804	68.9922	69.1672	69.3266	69.5665	69.3585	60.1866	56.6892	54.9794	54.6386	3.62326	3.63329	4.81282	3.93459
0:48:59	50.2805	45.5093	42.9932	45.4255	25.7632	22.9139	23.6374	23.1473	68.4384	68.3754	68.5488	68.7543	69.1512	69.2628	69.5985	69.4065	60.1451	56.4287	54.8025	54.4753	3.37987	3.86812	4.86295	3.8699
0:49:09	50.0611	45.3315	43.2414	45.1648	25.4742	23.1633	23.4207	22.9985	68.4699	68.171	68.3754	68.7068	69.0717	69.2787	69.5345	69.3585	60.062	56.5457	54.4503	54.5004	3.51803	3.79402	4.82948	3.92374
0:49:19	50.1534	45.436	43.1817	45.2585	25.8881	22.7091	23.8013	23.0569	68.5015	68.171	68.4699	68.7702	69.1353	69.215	69.5825	69.3745	60.1174	56.6631	54.6764	54.5255	3.60496	3.97649	4.86295	3.84061
0:49:29	50.1187	45.6667	43.0725	45.3942	25.704	22.7772	23.5668	23.0303	68.5488	68.0299	68.4542	68.8494	69.1512	69.2787	69.5184	69.4225	60.1728	56.4937	54.8151	54.5255	3.48819	3.64754	4.71303	3.80014
0:49:39	50.1072	45.5722	43.2514	45.6037	25.5623	22.6987	23.8452	23.3346	68.4699	68.0143	68.4699	68.8018	69.1831	69.2947	69.6145	69.3745	60.1589	56.6892	54.8025	54.7016	3.59998	3.78094	4.94766	3.86545
0:49:49	49.9459	45.6457	42.9438	45.2168	25.58	23.0038	23.4585	22.7248	68.3439	67.9047	68.4542	68.6594	69.0717	69.199	69.5184	69.1831	60.0759	56.5197	54.6512	54.6009	3.48498	3.83442	4.70219	3.8699
0:49:59	50.1072	45.4255	43.142	45.4988	25.8405	22.9826	23.6211	23.0887	68.5015	67.8891	68.3282	68.7702	69.1512	69.3266	69.5184	69.3745	60.1174	56.3897	54.8151	54.6009	3.55713	3.75405	4.73369	3.73508
0:50:09	50.1303	45.4674	43.0824	45.144	25.6448	23.094	23.6756	23.4045	68.4857	67.8266	68.4227	68.7227	69.1512	69.3745	69.5825	69.4544	60.0759	56.7022	54.7898	54.7268	3.47937	3.79053	4.59727	3.93913
0:50:19	50.0956	45.6247	43.1917	45.1232	25.5388	23.1207	23.4531	23.3024	68.5488	68.171	68.5488	68.786	69.1512	69.2947	69.6145	69.4385	60.1451	56.637	54.8277	54.7394	3.52452	4.02439	4.8473	3.87436
0:50:29	50.3037	45.4255	43.1817	45.1128	25.3746	23.0569	23.6048	22.9509	68.5962	68.4069	68.533	68.7227	69.2468	69.3266	69.6466	69.3905	60.0897	56.4157	54.7646	54.7394	3.57602	3.61493	4.7709	3.78181
0:50:39	50.1996	45.6142	43.0527	45.5303	25.7632	23.0675	23.5885	23.3453	68.4227	68.4069	68.4857	68.7068	69.1194	69.2628	69.5825	69.4385	60.0759	56.5588	54.5758	54.5883	3.42926	3.74369	4.60363	3.97466
0:50:49	50.1765	45.2793	43.2514	45.0194	25.3163	23.3238	23.094	23.1953	68.533	68.2967	68.4542	68.7702	69.199	69.2787	69.6466	69.4544	60.1174	56.6239	54.8782	54.7772	3.50429	3.74111	4.50298	3.7949
0:50:59	50.038	45.6352	43.0031	45.7826	25.7276	22.9721	23.5126	22.9192	68.5173	68.2182	68.4384	68.612	69.215	69.2309	69.6466	69.3745	60.1035	56.6239	54.7898	54.5632	3.5678	3.77051	4.72498	4.13428
0:51:09	50.0265	45.5722	43.2813	45.1232	25.2523	23.1793	23.0994	23.4909	68.4699	68.4699	68.4857	68.6278	69.1353	69.3585	69.6626	69.3745	60.2837	56.7283	54.7142	54.6009	3.55795	3.83707	4.55827	3.80014
0:51:19	50.188	45.3524	43.142	45.4988	25.4859	23.2381	23.3024	22.9721	68.4542	68.4384	68.3912	68.5488	69.1672	69.199	69.5985	69.3905	60.0759	56.4677	54.9794	54.7268	3.45223	3.78268	4.77419	3.87882
0:51:29	50.1996	45.4988	43.2713	45.1752	25.3454	23.4207	23.1207	23.7247	68.5488	68.5173	68.6594	68.612	69.1512	69.2309	69.6626	69.4065	60.1174	56.7675	54.8909	54.8025	3.60081	3.77659	4.81282	3.92284
0:51:39	50.3269	45.4988	43.2713	44.9159	25.5859	23.3238	23.3561	23.0091	68.5173	68.5015	68.5015	68.7068	69.215	69.4065	69.6947	69.4065	60.0482	56.6631	54.689	54.7646	3.48017	3.80014	4.79292	3.85656
0:51:49	50.188	45.5512	43.1718	45.436	25.6803	22.9721	23.7137	23.0356	68.4699	68.5646	68.5646	68.612	69.1512	69.4065	69.775	69.3905	60.1728	56.6631	54.8025	54.7394	3.68383	3.87347	4.77639	3.82737
0:51:59	50.188	45.5827	43.1718	45.2585	25.5211	23.19	23.4315	23.2648	68.533	68.533	68.5804	68.7227	69.0876	69.3266	69.6787	69.3585	60.0067	56.65	54.8909	54.8403	3.49945	3.66438	4.8854	3.94185
0:52:09	50.2574	45.4255	43.3511	45.3106	25.781	22.6412	23.4585	23.2595	68.4699	68.5173	68.5015	68.612	69.1353	69.2947	69.6145	69.4385	59.9377	56.3119	54.7268	54.9035	3.4261	3.60496	4.58142	4.03181
0:52:19	50.1072	45.6457	43.132	45.196	25.2464	23.7848	22.8507	24.0492	68.6752	68.4857	68.5488	68.6436	69.2628	69.2947	69.5825	69.4864	60.2282	56.7153	54.8782	54.9161	3.71108	3.76964	4.7874	3.81154
0:52:29	50.1303	45.7826	43.0527	45.2064	25.8702	22.8771	23.9497	23.0462	68.5173	68.5015	68.4069	68.6436	69.1672	69.3426	69.5985	69.3905	60.2144	56.65	54.7016	54.8529	3.56862	3.71963	4.74242	3.87704
0:52:39	50.1996	45.5932	43.3212	45.1544	25.8226	23.094	23.7629	23.0197	68.5015	68.5962	68.5488	68.7068	69.2468	69.4385	69.6306	69.4385	60.1728	56.6239	54.8277	54.9794	3.49543	3.67959	4.73151	3.99485
0:52:49	50.3269	45.4464	43.3112	45.2168	26.1156	22.7039	23.8781	22.6048	68.4227	68.5962	68.4699	68.5173	69.2309	69.3266	69.6306	69.4385	60.0344	56.6239	54.8151	54.5507	3.36512	3.69573	4.53002	4.06912
0:52:59	50.1649	45.6037	42.9438	45.5303	25.633	23.206	23.3884	23.0675	68.4542	68.5015	68.3754	68.533	69.1512	69.2787	69.6947	69.3585	60.1312	56.6239	54.7394	54.689	3.50429	3.81241	4.58458	3.86367
0:53:09	50.0956	45.7088	42.9141	45.4255	25.5859	23.2863	23.025	23.3077	68.4857	68.4384	68.3912	68.5173	69.1672	69.2947	69.5345	69.5345	60.2144	56.65	54.7394	54.8782	3.67282	3.77485	4.43506	3.8468
0:53:19	50.2343	45.3837	43.2813	45.4046	25.7573	22.8139	23.7028	23.0728	68.5646	68.4542	68.4384	68.612	69.1194	69.3266	69.6626	69.3426	60.2005	56.5848	54.8025	54.8529	3.47616	3.86634	4.70111	3.80452
0:53:29	49.9689	45.772	43.132	45.3942	25.698	22.9826	23.8342	23.0622	68.4069	68.3282	68.4699	68.6436	69.1831	69.3106	69.5505	69.3266	60.0759	56.5457	54.7898	54.9288	3.52047	3.73594	4.89328	4.01421
0:53:39	50.0495	45.8564	43.0923	45.4464	25.4859	23.1153	23.1313	23.3991	68.4857	68.3912	68.3597	68.7227	69.1831	69.3585	69.5825	69.4704	60.1035	56.5457	54.8025	54.8529	3.45223	3.7145	4.7698	3.91111
0:53:49	50.0726	45.9833	42.8943	45.6773	25.9	23.0887	23.4639	22.9034	68.4542	68.4384	68.4384	68.8018	69.199	69.4385	69.775	69.5024	60.1312	56.6109	54.8151	54.7142	3.50187	3.74714	4.60151	3.9355
0:53:59	50.1534	45.9092	43.2613	45.4046	25.7454	23.0409	23.3938	23.1047	68.5962	68.4699	68.5646	68.786	69.2787	69.4065	69.6626	69.5345	60.256	56.5457	54.8656	54.8151	3.72135	3.73078	4.7698	3.96917
0:54:09	50.0956	45.4046	43.0427	45.2377	25.5388	22.9351	23.3991	23.5939	68.4069	68.2653	68.5173	68.7227	69.0558	69.2468	69.6466	69.3426	60.2144	56.5979	54.7016	54.5883	3.48017	3.93278	4.95336	3.8468
0:54:19	50.1072	45.6142	43.0824	45.1128	25.3396	23.5234	22.9192	23.3722	68.5488	68.3912	68.5173	68.6752	69.1194	69.2787	69.6466	69.4225	60.0897	56.7283	54.8277	54.7898	3.46817	3.6033	4.65586	3.92103
0:54:29	50.1765	45.772	43.3112	45.7615	25.6862	23.2648	23.6374	23.4963	68.7068	68.4227	68.5173	68.786	69.2309	69.4065	69.6947	69.5825	60.1866	56.6631	54.9667	54.9288	3.81593	3.91742	4.87978	4.11434
0:54:39	50.1765	45.5617	43.0527	45.2064	25.6566	23.2381	23.0409	23.4045	68.4699	68.3125	68.3597	68.7068	69.2309	69.2628	69.4065	69.3585	60.1451	56.5718	54.6764	54.7268	3.56615	3.98199	4.85736	3.78704
0:54:49	50.0841	45.5932	43.1519	45.3942	26.0495	23.34	23.6157	23.3185	68.5015	68.2653	68.4699	68.7227	69.1353	69.3745	69.5985	69.3905	60.1035	56.5718	54.9288	55.0047	3.62076	3.90841	4.84842	4.0635
0:54:59	50.1649	46.1211	43.0328	45.3524	25.4449	23.174	23.8946	23.2434	68.4857	68.3282	68.5804	68.8494	69.2468	69.4704	69.7108	69.5024	60.1589	56.4937	54.9035	54.9541	3.51641	3.82648	4.84842	4.06443
0:55:09	50.1996	45.6983	43.2813	45.2481	25.7929	23.0728	23.8177	22.9139	68.4227	68.2339	68.4384	68.7543	69.2628	69.5024	69.6787	69.4704	60.1589	56.6631	54.9414	54.7268	3.62577	3.64167	4.73478	3.84149
0:55:19	50.2111	45.5722	43.451	45.1232	25.633	23.2916	23.3292	23.142	68.533	68.3597	68.5173	68.7227	69.1035	69.3266	69.5665	69.5505	60.2421	56.7675	54.6386	54.6638	3.57684	3.86456	4.7665	3.89763
0:55:29	50.1649	45.772	43.1618	45.3419	25.698	23.3507	23.34	23.3615	68.4857	68.1554	68.5015	68.8018	69.2309	69.4385	69.6626	69.5024	60.1866	56.7022	54.9667	54.689	3.5416	3.84503	4.86519	3.80102
0:55:39	50.2227	45.7826	43.1519	45.3419	25.7513	23.0834	23.681	23.3776	68.5015	68.3125	68.4069	68.7385	69.2309	69.3745	69.5985	69.4704	60.1451	56.5327	54.9414	54.9288	3.51641	3.69998	5.05475	3.99485
0:55:49	50.0611	45.7088	43.0824	45.144	25.906	23.0303	23.7794	23.1686	68.5015	68.2653	68.4384	68.8018	69.1672	69.215	69.6626	69.3745	60.1589	56.7283	54.8277	54.6764	3.58261	3.79577	4.59727	3.87347
0:55:59	50.2227	45.7509	43.1122	45.4151	25.5447	23.8781	22.7877	23.5776	68.533	68.3125	68.533	68.7543	69.2309	69.4544	69.6306	69.4225	60.3254	56.7414	55.0554	54.8025	3.55959	3.82032	4.67951	3.69998
0:56:09	50.0726	45.7931	43.2016	45.772	25.4742	23.3292	23.5831	23.2702	68.5015	68.2496	68.533	68.7702	69.2787	69.3426	69.5665	69.4544	60.0759	56.5718	54.8025	54.8782	3.62577	3.77398	4.68598	3.80978
0:56:19	50.2227	45.7615	43.2613	45.5303	26.0856	22.7982	23.7356	23.2595	68.5804	68.4384	68.4227	68.7702	69.1831	69.4544	69.6306	69.4864	60.3115	56.846	54.7142	54.6386	3.4898	3.75924	4.90117	3.86367
0:56:29	50.038	45.8987	43.1618	45.7088	26.1216	22.7824	24.188	22.9615	68.5646	68.4227	68.4857	68.8335	69.2787	69.4864	69.759	69.5505	60.2976	56.637	55.0934	54.7142	3.70937	3.77138	4.7665	3.85922
0:56:39	50.1072	45.6457	43.3611	45.3002	26.0735	23.1473	23.7629	23.2327	68.5962	68.4857	68.4857	68.786	69.2628	69.4225	69.8072	69.5184	60.3671	56.8853	54.9541	54.8656	3.76964	3.84503	4.65801	3.88329
0:56:49	50.0726	45.8036	43.3112	45.3419	25.7988	23.297	23.5613	23.2113	68.4699	68.4227	68.3912	68.7068	69.2468	69.4225	69.759	69.4385	60.3393	56.8068	54.8025	54.7394	3.33887	3.74369	4.79071	4.03738
0:56:59	49.9919	45.8353	43.2414	45.5827	25.906	23.19	23.4045	23.3238	68.5173	68.4542	68.5015	68.8335	69.1831	69.4544	69.759	69.5024	60.3254	56.637	54.7646	54.9035	3.7601	4.03552	4.65586	3.87704
0:57:09	50.1765	45.941	43.0527	45.6037	25.633	22.9774	24.1769	23.0038	68.612	68.4699	68.4542	68.8177	69.3426	69.4385	69.7108	69.5345	60.2144	56.65	54.7016	54.9921	3.73766	3.88956	4.93742	4.02995
0:57:19	50.188	45.8247	43.3112	45.1232	25.6271	23.6265	22.5684	23.8232	68.5804	68.4857	68.4384	68.786	69.2309	69.3585	69.6466	69.4385	60.2005	56.7283	54.8151	54.8151	3.46258	3.74455	4.76102	3.85123
0:57:29	50.2227	45.8564	42.9339	45.6983	25.9239	23.4477	23.3131	23.3615	68.6436	68.612	68.5962	68.9287	69.3426	69.5024	69.8232	69.5825	60.381	56.7806	54.8025	54.8025	3.41901	3.82384	4.783	3.91742
0:57:39	50.188	45.7193	43.3112	45.6247	26.1156	22.9298	24.3108	23.0675	68.533	68.5488	68.4227	68.8494	69.2628	69.4385	69.759	69.5825	60.3254	56.7153	54.8909	54.9288	3.58591	4.00037	4.88765	4.0439
0:57:49	50.269	45.7826	43.2215	45.5093	25.5682	23.3884	23.6483	23.2863	68.5488	68.3282	68.4227	68.8177	69.199	69.3585	69.7429	69.5024	60.0067	56.8068	55.2332	55.0934	3.80978	3.96369	4.82503	4.08696
0:57:59	50.2574	45.5722	43.2912	45.5512	25.8285	23.2541	23.7465	22.9403	68.5173	68.3597	68.4857	68.8494	69.2309	69.3745	69.6947	69.4065	60.2421	56.8984	54.8782	54.9414	3.45939	3.73766	4.83727	3.87347
0:58:09	50.3501	45.8036	43.3311	45.5722	25.7217	23.2809	23.7247	23.0091	68.5488	68.0456	68.4699	68.8652	69.3266	69.5024	69.775	69.5665	60.4784	56.637	54.9035	54.9035	3.38844	3.82296	4.69678	3.71706
0:58:19	50.3385	45.941	43.6818	45.6562	25.6921	23.4477	23.2274	23.4315	68.5804	67.8578	68.4857	68.8811	69.3266	69.4704	69.7429	69.5505	60.2282	56.7675	55.0934	55.0301	3.72906	3.9564	4.92606	3.95185
0:58:29	50.3617	46.0151	43.461	45.4569	25.6448	23.4639	23.5776	23.9056	68.612	67.7485	68.5804	68.8652	69.3106	69.5345	69.8072	69.5345	60.1451	56.8198	55.335	55.0808	3.75146	3.91381	4.88652	3.96187
0:58:39	50.188	45.9727	43.3711	45.5198	25.8821	23.4801	23.5288	23.2595	68.5646	67.6706	68.3597	68.8177	69.215	69.5024	69.7429	69.4704	60.2005	56.7806	54.7142	54.9794	3.54405	3.8815	4.76102	4.00959
0:58:49	50.188	45.7931	43.3112	45.5827	25.5153	23.518	23.3507	23.4207	68.5173	67.7174	68.4699	68.8811	69.2947	69.4065	69.6947	69.5665	60.1312	56.6892	54.9288	55.0427	3.52858	3.86812	4.81837	3.93641
0:58:59	50.1765	45.9198	43.1122	45.4046	25.8941	23.5342	23.6483	23.518	68.612	67.6706	68.4542	68.7702	69.2947	69.4544	69.7911	69.5825	60.2837	56.9377	55.2205	54.9667	3.77138	4.07099	4.93742	4.03181
0:59:09	50.3732	45.9304	43.3411	45.5827	25.7158	23.1846	24.0658	23.0994	68.5962	67.6862	68.4857	68.9446	69.3585	69.5024	69.7429	69.5985	60.1728	56.8068	54.9035	54.9667	3.47296	3.91201	4.66874	3.74628
0:59:19	50.2921	45.941	43.3411	45.1856	25.6271	23.3453	23.632	23.2755	68.6436	67.6083	68.5488	68.897	69.199	69.4704	69.6787	69.5024	60.2421	56.6631	54.9921	54.8909	3.60247	3.74197	4.96021	3.98015
0:59:29	50.188	45.772	43.2414	45.7088	25.6094	23.3991	23.2595	23.222	68.5015	67.5927	68.3754	68.691	69.1512	69.2628	69.6787	69.3266	60.1728	56.7806	54.7142	54.6261	3.39938	3.661	4.7852	4.11718
0:59:39	50.3732	45.6457	43.5211	45.5093	25.7099	23.1207	23.7629	23.4423	68.5804	67.7954	68.5015	68.8652	69.2787	69.7108	69.775	69.6145	60.2837	56.65	55.0427	54.4753	3.49784	3.79228	4.71846	4.09166
0:59:49	50.4313	45.6983	43.5512	45.6142	25.9537	23.2648	23.6265	23.4153	68.5173	67.655	68.7385	68.9287	69.4225	69.5505	69.9198	69.5184	60.3949	56.8068	54.9794	54.5632	3.62827	3.73766	4.89553	4.15623
0:59:59	50.3385	45.8564	43.2514	45.5617	25.8643	23.4639	23.4963	23.4747	68.5804	67.6083	68.4857	68.8652	69.2787	69.5184	69.8232	69.5345	60.2698	56.7022	55.0047	54.7142	3.74973	3.89763	4.6302	4.03552
1:00:09	50.3501	46.0469	43.1718	45.8036	25.9896	23.0994	23.7629	23.5505	68.6278	67.5305	68.4542	68.786	69.3106	69.4065	69.8232	69.5825	60.2976	56.6761	54.8782	54.5758	3.59005	3.81768	4.57193	3.82208
1:00:19	50.0265	46.0681	43.2016	45.6037	25.698	23.3507	23.7903	23.5722	68.4384	67.5461	68.4384	68.6594	69.1353	69.3745	69.6787	69.4704	60.2282	56.7153	54.9035	54.5004	3.60579	3.83177	5.05941	4.15432
1:00:29	50.1187	46.0469	43.451	45.3524	25.4214	23.5505	23.5831	23.34	68.4699	67.6083	68.4227	68.786	69.2468	69.3745	69.7268	69.5985	60.2421	56.7414	55.0047	54.3501	3.51884	3.81768	4.67951	4.00959
1:00:39	50.2343	45.9515	43.3212	45.5198	26.1336	22.9245	23.8397	23.2006	68.5488	67.5461	68.5173	68.8494	69.2468	69.3585	69.5825	69.4704	60.1035	56.7022	54.7646	54.4377	3.60496	3.81417	4.90682	3.98566
1:00:49	50.1534	46.0893	43.1718	45.6037	26.0256	22.9403	23.8342	23.206	68.6594	67.655	68.4227	68.8018	69.2787	69.5665	69.759	69.5985	60.2282	56.8984	55.0174	54.5255	3.61993	3.79053	4.7152	3.97832
1:00:59	50.501	45.867	43.2116	45.6667	26.0136	23.3024	23.518	23.6483	68.5804	67.6394	68.5646	68.897	69.3106	69.5505	69.8715	69.5345	60.3532	56.8853	55.0808	54.513	3.55795	3.85123	4.89892	3.95094
1:01:09	50.3385	45.9939	43.2912	45.8458	25.9537	23.0197	23.9497	23.0569	68.5488	67.6862	68.7068	68.8811	69.3905	69.4225	69.7911	69.6466	60.3254	56.7806	54.8656	54.689	3.59584	3.80102	4.77529	3.89852
1:01:19	50.3153	45.6878	43.2813	45.5303	25.698	23.5831	23.3131	23.6701	68.4542	67.6862	68.4384	68.9128	69.3266	69.3905	69.6626	69.5825	60.1312	56.8329	54.9667	54.4879	3.64334	3.79577	4.72716	3.88956
1:01:29	50.1765	45.9198	43.401	45.6878	26.0495	23.4153	23.9883	22.9826	68.4857	67.6083	68.4857	68.8018	69.2309	69.4704	69.7268	69.5184	60.2144	56.8329	55.0427	54.513	3.53671	3.90571	4.97393	3.93641
1:01:39	50.2805	46.0151	43.2713	45.6142	25.9836	22.8349	24.4118	23.3938	68.5804	67.6083	68.4857	68.7543	69.3106	69.4385	69.759	69.5505	60.1312	56.7806	55.1061	54.513	3.54732	3.64083	4.98425	4.15145
1:01:49	50.2343	45.867	43.5412	45.2898	26.0016	22.9139	24.1046	23.3668	68.5804	67.5927	68.4542	68.8494	69.3106	69.3905	69.7911	69.4864	60.4784	56.9115	55.0934	54.3501	3.66522	3.93278	4.83059	4.02161
1:01:59	50.2921	45.8775	43.3511	45.144	25.8821	23.2327	23.7411	23.1953	68.4857	67.6706	68.5488	68.5646	69.2787	69.4385	69.759	69.4864	60.3671	56.7675	54.9794	54.4753	3.65258	3.73938	4.76431	3.94094
1:02:09	50.3617	46.0893	42.9141	45.6352	25.8107	23.4963	23.6701	23.5397	68.5804	67.6862	68.4542	68.7068	69.2309	69.4065	69.6306	69.5345	60.2282	56.6631	54.7142	54.7898	3.61493	3.84946	4.77529	4.09355
1:02:19	50.2805	46.0469	43.391	45.3524	25.328	23.6429	23.5234	23.5451	68.5488	67.6706	68.5015	68.7385	69.2787	69.4704	69.7268	69.5345	60.4088	56.9377	54.8529	54.6386	3.5678	3.94639	4.85736	3.76704
1:02:29	50.2343	46.0999	43.2514	45.7404	25.8167	23.5885	23.3884	23.5342	68.6436	67.6862	68.5804	68.786	69.3745	69.4385	69.7108	69.5505	60.3393	56.6761	55.1442	54.7898	3.76704	3.84415	4.93969	4.04017
1:02:39	50.2343	45.8564	43.441	45.7088	26.1698	22.7457	24.4512	22.9774	68.612	67.6706	68.5488	68.8335	69.2787	69.5345	69.8393	69.5825	60.4366	57.0033	54.9921	54.5381	3.65847	3.91652	4.88765	3.98658
1:02:49	50.3037	45.8142	43.3511	45.3524	25.6389	23.4693	23.4963	23.8177	68.612	67.6706	68.5804	68.8018	69.2787	69.4225	69.8072	69.5345	60.2282	56.8722	55.1696	54.6386	3.68808	3.96369	4.9023	4.05695
1:02:59	50.4313	46.1211	43.4911	45.7404	25.6212	24.016	23.5776	23.7848	68.7068	67.8422	68.612	68.9604	69.4065	69.7268	69.952	69.6306	60.4784	57.0558	55.1696	54.8277	3.61826	3.89493	5.03385	4.05415
1:03:09	50.4778	45.8881	43.431	45.7826	26.0495	22.9192	24.3164	23.11	68.612	67.6239	68.3754	68.7068	69.2468	69.5024	69.8232	69.5985	60.2976	56.65	54.9288	54.5004	3.67959	3.84326	4.94994	4.12287
1:03:19	50.3965	45.8142	43.5813	45.3106	25.8405	23.5234	23.6865	23.5613	68.612	67.6706	68.4542	68.786	69.2787	69.4864	69.7108	69.5985	60.3949	57.0033	55.1188	54.689	3.72478	3.98382	4.77859	3.91381
1:03:29	50.501	45.7509	43.3711	45.4464	26.1517	23.5994	23.9497	22.9298	68.8652	67.6394	68.4227	68.8177	69.2309	69.4864	69.6787	69.4704	60.381	56.6761	54.8403	54.5883	3.51965	3.8815	4.84395	4.05509
1:03:39	50.269	45.7615	43.5612	45.4883	25.9	23.3991	23.8342	23.2327	68.612	67.6083	68.5646	68.897	69.2787	69.5184	69.8072	69.5985	60.2837	56.6761	55.1061	54.7268	3.7325	3.81154	4.71846	3.96461
1:03:49	50.3501	45.8036	43.451	45.5617	25.8524	23.1313	24.0215	23.1366	68.5173	67.6394	68.4542	68.7385	69.2468	69.3905	69.6787	69.5184	60.2421	56.8068	55.1061	54.8277	3.65595	4.02069	4.90343	3.8539
1:03:59	50.3385	46.0893	43.2813	45.5617	26.0735	23.1633	23.8781	23.3991	68.5646	67.7174	68.5015	68.7068	69.3106	69.5985	69.8072	69.5825	60.3254	56.9115	55.1442	54.7772	3.56123	3.93097	4.7874	3.92284
1:04:09	50.3037	45.9304	43.471	45.6037	25.9717	23.6374	23.8561	23.7465	68.5646	67.6706	68.5962	68.7385	69.3266	69.4864	69.7429	69.6145	60.3393	56.7545	55.0681	54.9161	3.74283	3.93007	5.04777	3.89852
1:04:19	50.1765	45.9621	43.431	45.5198	25.9597	23.6756	23.4855	23.7028	68.6594	67.6706	68.3754	68.7543	69.2787	69.3745	69.7268	69.5184	60.4088	56.8853	55.0047	54.7268	3.67621	3.79228	5.03385	3.78878
1:04:29	50.4197	45.8142	43.5211	45.867	25.9119	23.3884	24.0935	23.1366	68.5804	67.5927	68.4227	68.6436	69.3266	69.4544	69.8072	69.6145	60.2837	56.7022	54.8782	54.9794	3.68978	4.10488	4.75554	3.91021
1:04:39	50.3501	46.0045	43.3311	45.6142	25.7336	23.5939	23.9662	23.4261	68.5488	67.6862	68.4227	68.691	69.3585	69.4704	69.7429	69.5985	60.4227	56.9508	54.9288	54.752	3.56944	3.96004	5.09214	4.07193
1:04:49	50.4894	45.9939	43.441	45.7509	25.8941	23.4585	23.6701	23.6919	68.5173	67.655	68.6752	68.691	69.3426	69.5505	69.6787	69.5665	60.2005	56.8329	54.9921	54.9541	3.79315	3.88419	4.85848	4.0785
1:04:59	50.4778	45.8775	43.471	45.6773	25.5211	23.5342	23.2541	23.5017	68.5488	67.6083	68.4069	68.6752	69.2787	69.3905	69.6947	69.5024	60.3393	56.7022	54.8529	54.752	3.47696	3.98658	4.98655	3.98474
1:05:09	50.4778	45.8987	43.3611	45.6773	26.0435	23.7411	23.3776	23.6974	68.5962	67.7485	68.5646	68.7543	69.3585	69.4225	69.7911	69.5985	60.2976	56.7545	55.0301	54.9541	3.59749	3.88687	4.8095	4.01421
1:05:19	50.5592	45.772	43.4811	45.4569	26.0856	23.4585	24.0381	23.5559	68.4227	67.7485	68.3912	68.6278	69.3106	69.4704	69.7429	69.5825	60.3671	56.7937	55.1569	54.9921	3.65511	3.82296	4.82281	4.07099
1:05:29	50.3269	46.1955	43.391	45.5932	26.0976	23.1473	24.016	23.383	68.4542	67.8266	68.3912	68.6752	69.3745	69.5345	69.6626	69.4544	60.2282	56.8984	55.0301	55.0301	3.69063	4.02717	5.06291	3.89852
1:05:39	50.4545	46.3767	43.451	45.6773	25.7751	23.5234	23.6048	23.3131	68.6752	67.9204	68.4857	68.7385	69.4385	69.5665	70.0164	69.6947	60.2698	56.9115	55.0047	54.9414	3.54324	4.06724	4.94083	3.97283
1:05:49	50.4661	45.9304	43.6315	45.4988	25.8643	23.8067	23.4693	23.6157	68.5962	68.1083	68.5015	68.6594	69.3905	69.5825	69.9037	69.6626	60.2837	56.5979	55.0554	55.1823	3.72906	3.92645	5.02806	4.10299
1:05:59	50.5359	46.0893	43.6114	45.7615	25.8941	23.1579	24.2103	23.7247	68.5962	68.2339	68.6278	68.6594	69.3905	69.5345	69.8232	69.6145	60.3115	56.8722	55.0301	55.0047	3.62577	3.81593	4.92833	3.94457
1:06:09	50.4894	46.0151	43.5612	45.4569	25.8405	23.4261	23.6865	23.1953	68.5804	68.4069	68.5488	68.7227	69.3585	69.5825	69.8876	69.6626	60.562	56.9115	54.9035	54.9541	3.57684	3.79664	4.73587	3.88866
1:06:19	50.4545	45.8987	43.5813	45.9727	25.8048	23.4909	23.5342	23.9442	68.5173	68.5488	68.4542	68.7702	69.2787	69.5825	69.7911	69.6306	60.4088	56.9115	55.1823	55.0554	3.80277	4.00867	4.917	4.05882
1:06:29	50.4313	46.1424	43.5011	45.8458	25.9836	23.3776	23.8067	23.4207	68.5646	68.4069	68.4227	68.612	69.2947	69.4704	69.7911	69.5985	60.4088	56.8068	55.1188	55.1823	3.75232	3.96004	4.78961	4.01606
1:06:39	50.4197	46.0045	43.4811	45.8987	26.2482	23.7247	23.8946	23.4639	68.612	68.612	68.4542	68.7227	69.3106	69.5184	69.8876	69.6626	60.3671	56.8722	55.1696	54.9667	3.74541	4.03831	4.89328	4.00867
1:06:49	50.2574	46.1424	43.471	45.6878	25.7395	23.3238	24.016	23.4099	68.7227	68.6594	68.5962	68.786	69.4065	69.5665	69.7268	69.5665	60.3949	56.9377	55.0427	54.6512	3.51884	3.86011	4.93401	3.97832
1:06:59	50.3732	45.8247	43.5412	45.5827	25.5859	23.7848	23.1953	24.3052	68.5488	68.4857	68.4069	68.6752	69.3585	69.5665	69.7911	69.5985	60.4227	56.8591	55.0934	54.6261	3.57108	3.88866	5.1511	4.13238
1:07:09	50.4429	45.8987	43.6918	45.6562	25.8048	23.3131	23.7575	23.6592	68.6278	68.7385	68.5015	68.7543	69.3745	69.5985	69.8393	69.5985	60.4505	56.846	54.8782	54.689	3.6191	3.87525	4.82503	3.86723
1:07:19	50.4429	45.8036	43.6918	45.6142	26.4667	23.0622	24.1324	23.5831	68.5962	68.786	68.5646	68.7543	69.4065	69.5184	69.8554	69.6787	60.3532	56.8984	55.2586	54.7016	3.79927	3.85834	4.63554	3.93369
1:07:29	50.3617	45.8353	43.5512	45.6037	26.0315	23.7958	23.4099	23.8013	68.5488	68.5646	68.5804	68.8177	69.2787	69.3266	69.8232	69.5665	60.4644	57.0164	55.2205	54.5883	3.67198	3.97283	5.08862	3.98841
1:07:39	50.5941	45.9515	43.381	45.9727	26.4606	23.126	23.9938	23.3131	68.6278	68.6278	68.5646	68.7385	69.3585	69.5345	69.8072	69.6787	60.5062	56.9508	55.0681	54.6764	3.74111	4.03645	4.96821	3.95003
1:07:49	50.5475	46.1424	43.5011	45.8987	26.4058	23.5126	24.2214	23.5831	68.6436	68.7543	68.5804	68.7385	69.3266	69.6306	69.9037	69.7108	60.4366	57.0164	55.1569	54.7772	3.6266	3.94094	4.90456	3.95549
1:07:59	50.4081	46.3874	43.3511	45.8142	25.8583	23.5505	23.9442	23.5994	68.5962	68.6594	68.5488	68.7543	69.4065	69.5825	69.8072	69.5665	60.4784	56.9377	55.0934	54.6386	3.65258	3.95185	5.07808	3.93188
1:08:09	50.5825	46.0575	43.843	45.4883	26.1879	23.4585	24.016	23.5071	68.7385	68.786	68.6278	68.8494	69.4065	69.6626	69.9198	69.7429	60.4366	56.8198	55.1823	54.8403	3.73078	3.81944	4.81061	4.14572
1:08:19	50.3965	46.3981	43.3511	45.772	26.1577	23.3507	23.9883	23.3722	68.7227	68.7385	68.533	68.7385	69.3745	69.5505	69.9359	69.759	60.3532	56.8853	55.1696	54.8277	3.67198	3.98566	4.89892	4.06163
1:08:29	50.6407	46.0893	43.5311	45.5722	26.0856	23.6265	23.6374	23.6483	68.7227	68.7385	68.691	68.8177	69.3585	69.6466	69.9037	69.6947	60.3949	57.0164	55.2205	54.8403	3.83707	3.98749	4.92153	3.97009
1:08:39	50.5592	45.8775	43.6315	45.5303	25.8702	23.7137	23.632	23.5885	68.6278	68.6594	68.4699	68.7227	69.4704	69.5505	69.8393	69.5184	60.381	56.8068	55.2077	54.9161	3.71022	3.81593	4.86967	3.92284
1:08:49	50.4313	45.9621	43.6014	45.5617	26.0856	23.4747	23.7411	23.6974	68.5173	68.5488	68.4699	68.691	69.3745	69.5505	69.8072	69.5184	60.2421	56.9902	55.1315	54.9541	3.6358	3.87615	4.71954	4.01513
1:08:59	50.7341	45.9515	43.6114	45.8775	25.8821	23.6865	23.9442	23.8946	68.612	68.6752	68.6436	68.7543	69.3585	69.5505	69.8876	69.6947	60.3671	57.0558	55.2205	54.8025	3.67451	4.06163	4.85848	4.00037
1:09:09	50.6407	46.1105	43.7522	45.8775	25.9418	23.5505	23.9332	23.4531	68.6752	68.612	68.5646	68.691	69.3585	69.6306	69.8554	69.6466	60.4505	56.8198	55.0047	54.8403	3.70681	3.84061	4.90682	3.96552
1:09:19	50.6524	46.1105	43.6717	45.6773	25.9239	23.4477	23.8452	23.8671	68.6594	68.6594	68.5804	68.7702	69.3106	69.5665	69.8393	69.6306	60.5062	57.0164	54.9667	54.9667	3.69403	3.99945	4.86183	4.05415
1:09:29	50.5592	45.9304	43.5612	45.5722	25.8762	23.8013	23.5397	23.4099	68.5173	68.5804	68.3912	68.6752	69.3106	69.4385	69.7268	69.5024	60.4366	57.069	55.0554	55.0554	3.66185	3.97924	4.99114	4.03367
1:09:39	50.6757	45.9092	43.6114	45.8775	26.1638	23.1633	24.649	23.3453	68.5804	68.5015	68.533	68.7068	69.3585	69.5665	69.8232	69.5985	60.3393	56.8591	55.2586	55.1442	3.69148	4.03645	5.06058	4.02254
1:09:49	50.5708	46.0151	43.6918	45.4883	26.4667	23.4585	24.1657	23.5071	68.5962	68.0613	68.4542	68.8177	69.4065	69.5665	69.8715	69.5985	60.3949	57.0033	55.0934	55.2841	3.66269	3.90032	4.94083	3.85834
1:09:59	50.3965	46.1955	43.5111	45.8881	25.9239	23.5397	23.5831	23.9332	68.5804	67.983	68.5646	68.7385	69.4544	69.5345	69.8393	69.6306	60.4227	56.8591	55.2459	55.0427	3.59749	3.86901	5.15703	4.02254
1:10:09	50.7107	46.1105	43.6114	45.8142	26.2966	23.6537	24.1102	23.7083	68.5488	67.9673	68.5015	68.7543	69.3585	69.5184	69.8876	69.6626	60.3949	56.7806	55.0808	55.0681	3.72649	3.90481	4.92833	4.07662
1:10:19	50.3153	45.8775	43.6214	45.9833	26.2422	23.2809	23.9994	24.0769	68.612	67.8422	68.4227	68.6752	69.3266	69.5665	69.8232	69.6947	60.381	56.9771	55.195	55.2332	3.71193	4.00959	4.9023	4.06443
1:10:29	50.6174	45.9092	43.6616	45.4569	25.6862	23.8397	23.4153	23.7958	68.6752	67.9986	68.5173	68.6436	69.3905	69.6787	69.9359	69.6947	60.548	57.0296	55.1442	55.1188	3.62493	4.1639	4.86855	3.9355
1:10:39	50.5592	46.0045	43.5612	45.867	25.8702	23.4369	23.9442	23.6647	68.612	67.983	68.6278	68.8652	69.4544	69.6145	69.8393	69.6466	60.4923	56.846	55.1823	55.2841	3.67875	3.77225	4.91247	3.83707
1:10:49	50.5475	46.2062	43.6717	46.0681	25.704	23.4045	24.188	23.9221	68.6436	68.0299	68.5646	68.8177	69.5184	69.5985	69.9681	69.7108	60.4923	57.1215	55.0934	55.2205	3.78617	3.92735	4.99689	4.06537
1:10:59	50.5126	46.1743	43.6014	45.5093	26.218	23.7465	23.9221	23.3776	68.533	68.1868	68.6436	68.7385	69.4065	69.6787	69.759	69.6466	60.4366	57.069	55.3095	55.0554	3.73422	3.9355	4.80065	4.01513
1:11:09	50.5243	46.2594	43.6516	45.7615	26.1818	23.7465	23.7301	23.4207	68.6278	68.1083	68.4069	68.786	69.4225	69.6466	69.9198	69.6145	60.5062	56.9639	55.2968	55.1696	3.68383	3.92013	4.95793	4.30626
1:11:19	50.6407	46.1424	43.5813	45.9092	25.9239	23.7575	23.9442	23.8891	68.5646	68.0143	68.4699	68.7385	69.3745	69.6787	69.9359	69.6947	60.3532	56.9639	55.3477	55.3605	3.78966	4.07287	5.0038	4.19276
1:11:29	50.6757	46.1743	43.7925	45.4674	25.8881	23.632	24.0547	23.4423	68.612	68.171	68.5488	68.7702	69.4704	69.5985	69.775	69.775	60.3115	57.2137	55.2459	54.8403	3.68298	4.03645	4.97852	4.08413
1:11:39	50.6991	46.0681	43.5011	45.8353	26.218	23.8836	23.6865	23.7192	68.612	68.1397	68.5488	68.8018	69.4385	69.5345	69.9681	69.7268	60.381	56.9902	55.0934	54.752	3.4914	3.7792	4.94994	3.98107
1:11:49	50.4661	46.1318	43.461	45.7509	26.5155	23.0515	24.7002	23.2274	68.6278	68.2024	68.4857	68.8177	69.3426	69.5985	69.8072	69.6306	60.3393	56.9508	55.3223	54.5632	3.62326	3.78966	5.06407	4.14381
1:11:59	50.5359	46.0681	43.6616	45.772	25.8167	23.7739	23.7848	24.0713	68.5962	68.3125	68.5962	68.8018	69.4704	69.5825	69.9198	69.7108	60.5759	57.0296	55.2205	54.689	3.84326	3.83001	4.93628	4.03367
1:12:09	50.5243	45.9833	43.6014	45.7193	25.9777	23.8067	23.7247	23.5288	68.533	68.4857	68.5173	68.691	69.215	69.5985	69.8072	69.5345	60.5202	57.0033	54.9541	54.7016	3.58591	4.06537	4.9204	3.99117
1:12:19	50.6757	46.3233	43.8026	45.9727	25.7691	24.1769	23.3991	23.8452	68.691	68.7702	68.5804	68.691	69.3585	69.6787	69.9359	69.7268	60.5062	56.8722	55.1823	54.9035	3.57767	3.84149	5.0188	4.31718
1:12:29	50.6058	46.1743	43.9643	45.8458	26.0856	23.3884	23.9221	24.188	68.5804	68.6278	68.5173	68.7702	69.4225	69.6466	69.9037	69.5985	60.4505	57.1874	55.0554	54.6638	3.63413	4.01421	5.34811	4.09072
1:12:39	50.5126	46.1636	43.6014	45.6352	26.333	23.2113	24.3444	23.632	68.5962	68.6752	68.5646	68.7385	69.3745	69.5985	69.7911	69.6947	60.5062	56.9639	55.2332	54.752	3.68978	3.83089	4.94083	3.89763
1:12:49	50.5243	46.1318	43.6415	46.1743	26.0555	24.1769	23.3561	23.7794	68.612	68.7227	68.6278	68.786	69.4065	69.6306	69.9359	69.6947	60.6038	57.0953	55.2586	55.0934	3.77225	3.83089	5.01996	4.24229
1:12:59	50.501	46.1318	43.6415	45.9727	26.1939	23.6211	24.4174	23.9221	68.5962	68.5804	68.5173	68.7543	69.3905	69.6787	69.9037	69.6787	60.548	57.0427	55.1188	54.7898	3.72649	3.98841	4.76102	4.06163
1:13:09	50.6058	46.27	43.5913	45.4151	26.2301	23.5559	24.322	23.2916	68.5804	68.6752	68.533	68.8652	69.3266	69.5665	69.8072	69.5985	60.5202	56.9639	55.2077	54.6638	3.60247	3.95822	5.15466	3.91832
1:13:19	50.5475	46.2168	43.7925	46.0363	26.0795	23.5071	24.0326	23.5126	68.5962	68.6594	68.5173	68.8177	69.4704	69.5345	69.9359	69.6947	60.5062	56.8853	55.0301	54.7268	3.63831	3.87258	5.11093	4.14668
1:13:29	50.6524	46.1955	43.5913	45.9515	25.781	23.7137	23.5071	24.1657	68.7543	68.691	68.612	68.8494	69.5345	69.6145	69.9842	69.7268	60.7295	57.2532	55.0174	54.5883	3.68978	3.9355	4.98885	3.92013
1:13:39	50.5243	46.2381	43.4811	46.0045	26.0375	23.632	23.7137	23.5613	68.691	68.691	68.4384	68.6278	69.3585	69.5665	69.8232	69.6306	60.4784	57.0427	55.1061	54.689	3.79664	4.01883	4.98425	4.18601
1:13:49	50.7925	46.2275	43.7421	46.2914	26.0795	23.7958	23.9607	24.0935	68.6752	68.7227	68.612	68.8335	69.4864	69.6947	69.9037	69.775	60.4505	56.7545	55.2586	55.0301	3.55631	3.971	5.07108	4.29932
1:13:59	50.501	46.0999	43.8531	45.6667	26.3876	23.3615	24.188	23.9442	68.6436	68.786	68.6594	68.786	69.4225	69.7108	69.9037	69.775	60.562	57.1215	55.2077	55.0808	3.80452	4.05042	5.17368	4.17061
1:14:09	50.4894	46.1318	43.6114	45.6983	26.1939	23.4585	24.0547	23.7684	68.533	68.5804	68.5488	68.6752	69.4065	69.5825	69.759	69.6787	60.5202	57.0427	55.0427	54.7394	3.71878	3.7222	4.87641	4.07662
1:14:19	50.5475	46.3127	43.6315	46.0787	26.0615	23.7958	23.9607	23.7465	68.6752	68.7068	68.4699	68.8652	69.5345	69.6466	69.8715	69.7108	60.5899	57.1479	55.2205	54.8151	3.6425	4.0738	4.93969	4.25892
1:14:29	50.5359	46.302	43.6918	46.0045	25.8107	23.9828	24.3276	23.6592	68.5962	68.612	68.5646	68.8335	69.3745	69.5665	69.8715	69.6466	60.381	56.7806	55.0174	55.0047	3.67282	4.03924	4.90908	4.30031
1:14:39	50.5475	46.1955	43.6114	45.7088	25.9836	23.5071	23.8122	23.7794	68.5962	68.5488	68.4699	68.9287	69.3905	69.4864	69.759	69.6626	60.4227	57.0033	54.9794	54.7772	3.58509	4.10866	4.99459	3.92735
1:14:49	50.501	46.0787	43.5512	45.9727	26.3027	23.2809	24.1268	23.5288	68.5488	68.5488	68.5488	68.8177	69.3585	69.5024	69.6787	69.5665	60.3671	56.9902	55.0554	54.7394	3.59253	3.85922	4.82948	3.97192
1:14:59	50.5825	46.0045	43.7623	45.8036	25.9956	23.5397	23.9994	23.9718	68.7543	68.7227	68.612	68.9763	69.4544	69.5505	69.952	69.6947	60.5341	57.0033	55.2586	54.9161	3.7627	3.81417	5.00841	4.0635
1:15:09	50.7341	46.2807	43.5512	46.0151	26.0615	23.6865	24.2493	23.3722	68.5804	68.7385	68.3912	68.8177	69.5024	69.7108	69.9198	69.6466	60.4366	56.9639	55.2713	54.9794	3.95822	4.14286	4.98655	4.05322
1:15:19	50.7925	46.1211	43.843	45.941	25.9836	23.8726	23.7794	23.6157	68.533	68.786	68.533	68.897	69.4544	69.6947	70.081	69.6306	60.5341	56.9902	55.0808	54.7646	3.65427	4.01236	5.0015	4.07662
1:15:29	50.6291	46.3233	43.7119	45.9304	26.4241	23.8122	23.7411	23.9773	68.7385	68.7385	68.5173	68.7543	69.4065	69.6466	69.9037	69.7268	60.4505	56.9508	55.2713	54.9541	3.77398	4.08507	5.10623	4.16294
1:15:39	51.0035	46.3554	43.9137	45.9833	26.3087	23.5451	24.5923	23.6865	68.6436	68.7543	68.6278	68.8177	69.3745	69.775	70.0003	69.7108	60.7016	57.0296	55.3095	54.7898	3.69233	4.07099	5.20355	4.14668
1:15:49	50.501	46.3554	43.843	45.9198	26.1879	23.1953	24.322	23.7411	68.5488	68.7068	68.5646	68.8018	69.3585	69.5985	69.9198	69.6466	60.4644	57.0558	55.2077	54.9667	3.86189	4.14858	5.00841	4.26187
1:15:59	50.6757	46.2488	43.7724	45.6247	26.3876	23.5939	23.6265	23.9883	68.6752	68.7068	68.5646	68.7227	69.5184	69.5665	69.9198	69.7911	60.562	57.1742	55.3732	54.8909	3.8089	3.72135	5.00726	4.1783
1:16:09	50.6757	45.9092	43.7925	45.5722	26.0375	24.149	23.6701	24.0713	68.5804	68.6436	68.5646	68.9922	69.3745	69.5665	69.8876	69.5505	60.5759	57.2137	54.9667	54.689	3.62744	3.99117	4.99229	4.01421
1:16:19	50.4429	46.3981	43.6114	45.772	26.3027	23.5342	24.1213	23.7192	68.6594	68.5488	68.4384	68.7543	69.3266	69.6787	69.9842	69.6306	60.6317	56.9639	55.1569	55.0427	3.90661	4.25795	5.07224	4.1889
1:16:29	50.5475	46.2275	43.8026	45.772	26.0375	23.5885	23.9387	23.8616	68.7543	68.6278	68.5173	68.8335	69.4225	69.5665	69.8715	69.6947	60.4505	56.9771	54.9667	54.9035	3.60247	3.83884	5.2348	4.07099
1:16:39	50.6174	46.2807	43.5612	45.8353	26.1036	23.8122	23.8287	23.8232	68.5962	68.6752	68.5488	68.7702	69.3745	69.5505	69.8232	69.5985	60.6457	57.1479	55.1696	54.752	3.73508	4.08884	4.96592	3.92735
1:16:49	50.8042	46.0469	44.0251	45.8987	26.0976	23.7137	24.1046	23.7465	68.7227	68.6752	68.6436	68.8018	69.4065	69.5985	70.0971	69.775	60.6178	57.1347	55.1823	54.8025	3.77485	3.90571	4.772	3.96643
1:16:59	50.6991	46.1105	43.843	45.6878	25.9896	23.7247	23.8726	23.7739	68.6594	68.5962	68.4857	68.6278	69.3426	69.5184	69.8876	69.775	60.4505	57.1215	55.3095	55.0934	3.69233	3.92284	5.1428	4.22571
1:17:09	50.8394	46.4088	43.6918	46.0363	26.2482	23.5288	24.4794	23.2434	68.6594	68.691	68.7068	68.9128	69.3745	69.7268	69.9198	69.8232	60.6178	57.1347	55.2459	54.9921	3.75664	3.92193	4.86743	4.15911
1:17:19	50.7107	46.6015	43.7925	45.941	26.0916	23.8726	23.9497	23.9056	68.6594	68.6278	68.5173	68.7385	69.4225	69.5985	69.8554	69.7108	60.562	57.0296	55.2841	54.7646	3.74197	3.99577	4.99114	3.94094
1:17:29	50.5126	46.2594	43.8834	45.9515	26.2603	23.8726	24.0326	23.9938	68.6752	68.6436	68.5015	68.7702	69.4225	69.6145	69.8715	69.6947	60.5759	57.069	55.386	54.8403	3.73766	3.94003	5.04429	4.23643
1:17:39	50.7809	46.1743	43.8632	45.772	26.218	23.7739	23.9718	23.7794	68.6594	68.612	68.5488	68.8335	69.4385	69.6145	69.8393	69.6947	60.6178	56.8984	54.9288	55.1061	3.66691	4.11908	4.89215	4.16102
1:17:49	50.7107	46.2168	44.0758	45.9092	26.1036	23.8671	23.9828	23.9607	68.691	68.7068	68.5488	68.8018	69.5184	69.759	70.0003	69.8393	60.4923	57.0821	55.2332	55.0301	3.75837	4.16773	5.03385	4.08413
1:17:59	50.6757	46.3554	43.8935	45.9727	26.0016	23.632	24.0104	23.7575	68.7385	68.7227	68.5488	68.8494	69.5184	69.7429	69.9198	69.775	60.4784	57.2137	55.437	54.9288	3.84857	3.97375	5.11564	4.16678
1:18:09	50.7925	46.2488	43.7522	45.8458	26.3451	23.7411	24.0436	23.8287	68.7385	68.7227	68.612	68.786	69.3426	69.5825	69.9359	69.6466	60.562	57.0558	55.0174	54.8529	3.53183	3.93369	5.09096	3.97283
1:18:19	50.7458	46.1424	43.722	45.7931	26.1879	23.8177	24.149	23.5668	68.533	68.7227	68.5488	68.7227	69.4385	69.5505	69.9198	69.6626	60.4923	57.0427	55.3095	55.195	3.78355	4.16006	5.06174	4.17638
1:18:29	50.7809	46.1955	43.8026	45.8881	26.0976	24.1213	23.9938	24.1546	68.7227	68.7385	68.7068	68.8177	69.4864	69.6466	69.9681	69.6787	60.4644	57.069	55.195	55.0047	3.64418	3.80014	5.20116	4.29141
1:18:39	50.6757	46.2488	43.9542	45.7931	26.4606	23.5397	24.1268	23.8891	68.6752	68.7543	68.6594	68.897	69.4385	69.6947	69.9359	69.7429	60.5759	57.1479	55.3605	54.8025	3.6509	4.01883	5.11918	4.08413
1:18:49	50.6641	46.5157	43.843	45.8775	26.1397	23.8616	24.2103	24.0547	68.6436	68.7385	68.5646	68.8494	69.4385	69.6306	69.8554	69.6947	60.5899	56.9639	55.2077	54.7142	3.64754	3.83707	5.10152	4.2776
1:18:59	50.7107	46.3127	44.2283	45.867	26.2603	23.3561	24.7172	23.4153	68.6752	68.7068	68.5488	68.8335	69.4225	69.6466	70.0164	69.7429	60.5341	57.2532	55.2841	54.7772	3.8539	4.02161	4.86295	4.17638
1:19:09	50.98	46.2168	43.944	45.941	26.3512	23.4693	24.1213	23.9332	68.6594	68.8335	68.6436	68.8811	69.4385	69.6145	69.9359	69.6466	60.548	57.161	55.2841	54.9541	3.92374	4.14572	5.01765	4.19566
1:19:19	50.7692	46.3767	43.8733	45.8247	26.2543	23.5939	24.7514	23.2274	68.6594	68.7543	68.6594	68.9604	69.5665	69.7268	70.081	69.8072	60.7575	57.2269	55.335	55.0174	3.64586	4.02161	5.05708	4.21114
1:19:29	50.6524	46.3233	43.9137	45.8775	26.1036	23.9773	24.3164	23.9552	68.8177	68.8652	68.786	68.9287	69.5184	69.7429	70.0164	69.8393	60.7016	57.1215	55.3477	55.2968	3.90481	4.17542	5.11329	4.27957
1:19:39	50.8745	46.3127	43.8531	45.9304	26.4363	23.9552	24.1213	23.7848	68.6436	68.612	68.612	68.9446	69.3426	69.6466	69.8876	69.6787	60.4784	57.2005	55.3223	55.0808	3.74283	4.19083	5.01765	4.20824
1:19:49	50.6058	46.27	43.8026	45.8142	26.2664	23.8013	23.8781	24.2773	68.612	68.7227	68.5488	68.9287	69.4225	69.6145	69.9037	69.7108	60.562	57.0953	55.1315	54.6386	3.55959	3.88687	5.18919	4.16006
1:19:59	50.6174	46.0681	43.9339	45.8987	26.4302	23.8781	23.9662	23.9994	68.612	68.7702	68.5173	68.897	69.5345	69.6626	69.7911	69.7429	60.6736	57.1084	55.195	55.0174	3.71193	3.93641	4.97279	4.12097
1:20:09	50.7458	46.0151	44.1164	45.9304	26.0375	23.8946	23.8836	24.0713	68.7543	68.7227	68.612	69.024	69.5505	69.6466	69.9359	69.8072	60.548	57.161	55.1696	54.8151	3.71022	3.81681	4.87641	4.13428
1:20:19	50.8042	46.0681	44.0453	46.0151	25.9836	23.7028	23.9773	24.016	68.612	68.7385	68.7068	69.0399	69.5024	69.6145	69.9198	69.7911	60.6876	57.1215	55.2205	54.9288	3.7653	4.0346	5.05243	4.19952
1:20:29	50.7692	46.5479	43.6516	46.1211	26.1758	23.9001	24.0602	23.8232	68.5804	68.6278	68.5962	68.9287	69.5184	69.5665	69.9198	69.7429	60.548	57.0427	55.5393	55.1061	3.94457	4.05509	4.81504	4.22863
1:20:39	50.6874	46.5265	43.843	46.2594	26.1818	23.9056	24.6717	23.5234	68.7227	68.7385	68.691	69.024	69.4704	69.775	70.0487	69.7108	60.6597	57.2005	55.3095	54.9288	3.84415	3.97741	5.06874	4.25696
1:20:49	50.7224	46.366	43.722	46.2914	26.3209	23.7794	24.395	23.7958	68.7702	68.7385	68.691	69.1194	69.5024	69.759	70.0971	69.8232	60.6317	57.1742	55.4881	55.3987	4.06537	4.26383	5.11918	4.08037
1:20:59	50.6874	46.4408	43.8935	45.941	26.5889	23.6048	24.3893	23.7903	68.7227	68.6752	68.6436	69.0558	69.4544	69.7268	69.9359	69.8232	60.548	56.9639	55.2968	55.1823	3.7601	4.05695	5.04197	4.11339
1:21:09	50.7224	46.2062	43.843	45.8775	26.4972	23.7629	23.8177	23.7739	68.5173	68.612	68.6752	68.9604	69.4544	69.6626	69.8393	69.6466	60.6038	56.9771	55.2459	55.1823	3.59253	4.03645	5.11682	4.05509
1:21:19	50.6407	46.3767	43.944	46.0893	26.3815	24.0602	23.6865	24.0049	68.7385	68.786	68.612	69.024	69.4864	69.7911	69.9842	69.7108	60.5759	56.9771	55.3605	55.5009	3.7653	3.98658	5.18681	4.0439
1:21:29	50.6291	46.5265	43.8228	46.0681	26.3937	23.5451	24.3669	24.0381	68.6436	68.7227	68.5804	68.9763	69.3745	69.6787	69.9359	69.6306	60.7016	57.2269	55.1442	54.9921	3.88419	3.98658	5.16179	4.11339
1:21:39	50.8159	46.4088	43.9238	45.772	26.0675	23.9883	24.0658	23.5885	68.6278	68.786	68.5962	68.897	69.3905	69.6947	69.9198	69.6947	60.7855	57.1215	55.2077	55.2586	3.81066	4.08884	4.95678	3.90931
1:21:49	50.7224	46.4943	43.7119	46.1743	26.595	23.6265	24.6547	23.7629	68.5962	68.6436	68.5804	68.9604	69.4704	69.6306	69.952	69.6626	60.6457	57.1347	55.5393	55.3095	3.8824	4.11813	5.20355	4.21502
1:21:59	50.6641	46.4301	44.0555	45.8247	26.2361	23.8616	24.1769	23.9828	68.7543	68.7702	68.6752	69.0717	69.5825	69.7108	70.0326	69.8554	60.7435	57.2532	55.195	55.3605	3.748	4.02717	5.07692	4.11339
1:22:09	50.7224	46.1743	44.157	45.9198	26.2603	23.9056	24.1268	23.8397	68.6752	68.786	68.7068	69.0717	69.5505	69.7268	69.9359	69.8232	60.6038	57.069	55.3605	55.4626	3.69233	4.0635	5.08979	4.0411
1:22:19	50.5941	46.5265	43.7925	45.8458	26.3209	24.1213	24.2493	23.8946	68.6278	68.6594	68.6278	68.9604	69.4704	69.6787	69.9681	69.775	60.4644	56.9771	55.4498	55.4881	3.78007	4.08225	5.07108	4.34911
1:22:29	50.8042	46.4194	43.7522	46.0469	25.8524	24.7172	23.5722	24.3613	68.691	68.7385	68.5646	69.0558	69.5184	69.7268	69.8554	69.7268	60.5202	57.2532	55.3732	55.4881	4.00221	4.19469	5.23842	4.26285
1:22:39	50.7107	46.27	43.8026	46.153	26.1336	24.2605	23.9442	23.8232	68.6436	68.6594	68.4857	69.0399	69.4704	69.6787	69.9198	69.7268	60.6178	57.0164	55.195	55.4243	3.78268	4.0439	4.97279	4.20727
1:22:49	50.6291	46.3981	43.6516	46.2488	26.3694	23.7848	24.2493	24.0326	68.6436	68.6752	68.5488	69.0558	69.4704	69.5184	69.9359	69.7911	60.5759	57.069	55.386	55.437	3.80102	4.27464	5.14162	4.17446
1:22:59	50.8745	46.6767	44.0251	45.9304	26.1457	24.016	24.2661	24.1657	68.6752	68.6594	68.5962	68.9604	69.3905	69.7108	69.9359	69.7429	60.6457	57.069	55.4243	55.5393	3.82032	4.3132	5.41502	4.14668
1:23:09	50.8394	46.1211	44.2079	45.8987	26.1698	23.8506	24.188	23.8506	68.6752	68.6752	68.5173	69.0876	69.3905	69.6306	69.8554	69.8072	60.5341	57.161	55.2205	55.3477	3.73938	4.10771	5.06407	4.10488
1:23:19	50.7458	46.5157	43.7925	46.3447	26.6256	23.5885	24.5527	23.5885	68.786	68.8018	68.7385	69.024	69.5184	69.6626	70.0164	69.6947	60.7295	57.1215	55.335	55.335	3.66016	4.02346	5.09448	4.05695
1:23:29	50.8979	46.3127	44.0149	45.941	26.2361	23.5017	24.5358	23.7083	68.6436	68.7543	68.5962	68.9922	69.4544	69.6947	69.8715	69.759	60.6317	57.1347	55.1696	55.2968	3.86723	3.99117	5.0501	4.06912
1:23:39	50.7458	46.334	43.9947	45.941	26.206	23.7083	24.3276	23.9001	68.5962	68.533	68.4384	68.9604	69.3745	69.5985	69.775	69.5985	60.4784	57.1347	55.3605	55.2332	3.7627	4.05322	5.03501	4.26481
1:23:49	50.6524	46.623	43.7724	46.0787	26.5155	23.9773	24.3557	23.9497	68.612	68.6436	68.533	69.0558	69.4864	69.6626	69.9198	69.7268	60.6038	57.2796	55.4626	55.3987	3.77833	4.1735	5.06291	4.3132
1:23:59	50.7925	46.4088	43.9137	46.0363	26.4241	23.8726	24.2829	23.8836	68.8811	68.7068	68.5488	68.9763	69.5825	69.6626	70.0164	69.759	60.7715	57.2664	55.4243	55.4115	3.7601	4.25892	5.36043	4.05042
1:24:09	50.7925	46.302	44.0251	45.9833	26.4119	24.0547	24.3276	23.8781	68.7068	68.7543	68.6278	69.0081	69.5184	69.6947	70.0326	69.775	60.6457	57.306	55.3732	55.5137	3.85301	4.05415	5.3629	4.46067
1:24:19	50.8042	46.2594	44.1062	45.9939	26.4911	23.8452	24.6037	24.3613	68.7543	68.7702	68.6278	69.0558	69.4704	69.6466	69.9681	69.8072	60.5899	57.161	55.4753	55.4498	3.66606	3.98566	5.00957	4.22669
1:24:29	50.8511	46.1849	44.0758	46.0469	26.3633	23.9056	23.9773	24.1602	68.7227	68.8335	68.786	68.9922	69.5825	69.7268	69.9681	69.6787	60.7016	57.161	55.4498	55.5009	3.78617	4.06724	5.0501	4.27366
1:24:39	50.8276	46.4194	44.0048	46.1318	26.5766	23.9442	24.615	23.7903	68.5962	68.7385	68.5962	68.9287	69.5024	69.7429	70.0326	69.775	60.7995	57.24	55.386	55.5904	3.7914	4.06443	5.34811	4.26285
1:24:49	50.7925	46.3127	43.9845	45.6983	26.7732	23.2488	24.9977	23.9828	68.6752	68.6752	68.5804	68.9128	69.3585	69.5985	69.8876	69.6947	60.562	57.1742	55.3477	55.4243	3.84857	3.94185	5.29907	4.12382
1:24:59	50.7692	46.4194	43.9238	45.8036	26.3148	23.8726	23.9552	23.9001	68.6594	68.7702	68.6278	69.0558	69.5184	69.6145	69.8715	69.6947	60.7575	57.1742	55.2332	55.0934	3.93641	3.91021	4.57299	4.02254
1:25:09	50.98	46.2594	44.1774	46.2168	26.3876	24.0326	24.6207	23.8561	68.7227	68.8018	68.6278	69.1194	69.4704	69.6787	70.0003	69.8072	60.548	57.0558	55.6416	55.5009	3.83266	4.05135	5.16654	4.44734
1:25:19	50.9214	46.2914	43.9339	45.8353	26.2241	23.7903	24.1157	24.0436	68.6436	68.5962	68.6278	69.0399	69.4704	69.6306	69.8876	69.6787	60.562	57.24	55.2586	55.3095	3.69743	4.03367	5.07692	4.24131
1:25:29	50.9331	46.3767	43.9744	46.1849	26.5889	23.5939	24.4963	23.7137	68.9128	68.8018	68.691	69.0399	69.4225	69.5505	69.9359	69.7429	60.7295	57.1347	55.2205	55.3477	3.97192	4.07287	5.00841	4.01976
1:25:39	50.8042	46.1955	43.9036	45.9939	26.6318	23.8836	24.3108	23.8067	68.7543	68.6752	68.7068	69.0558	69.5665	69.6947	69.9842	69.7911	60.5341	57.0953	55.3987	55.4115	3.68808	4.18312	5.18561	4.25403
1:25:49	50.9566	46.2381	43.8935	46.0363	26.5033	24.0824	24.1435	24.1435	68.6436	68.6594	68.6436	68.9922	69.4385	69.5665	69.9681	69.775	60.5899	57.0558	55.3987	55.437	3.91742	4.00682	4.89215	4.24815
1:25:59	50.8862	46.4622	43.8329	46.2062	26.3633	23.9442	24.6547	24.2047	68.786	68.7068	68.612	68.9922	69.4864	69.6306	70.0971	69.7108	60.6317	57.1874	55.386	55.5137	3.85656	3.92193	5.06641	4.1419
1:26:09	50.7692	46.4836	43.9339	45.9833	26.4911	23.7411	24.4794	23.8616	68.8018	68.7385	68.5804	69.0558	69.3905	69.7108	69.9037	69.7108	60.6876	57.24	55.1696	55.2205	3.66606	4.00682	5.21435	4.22085
1:26:19	50.8979	46.4729	44.1977	46.1318	26.1818	24.0492	24.2829	24.0769	68.7227	68.786	68.5962	69.1194	69.4864	69.7268	69.9842	69.6306	60.6597	57.2137	55.386	55.5776	3.72049	4.23058	5.40257	4.36717
1:26:29	50.7575	46.5157	44.3711	45.9515	26.206	23.5234	24.4681	23.8122	68.691	68.7543	68.7385	69.1035	69.4704	69.6466	69.9359	69.8072	60.5759	57.1742	55.5265	55.4243	3.71706	3.96917	4.85512	4.23448
1:26:39	50.8862	46.3981	44.1164	45.7826	26.4545	23.9276	24.0381	24.1936	68.7068	68.8018	68.7543	69.1353	69.5024	69.7268	69.8715	69.7429	60.6457	57.2928	55.4115	55.437	3.8212	4.09072	4.98655	4.36114
1:26:49	50.9918	46.3233	44.0453	45.9515	26.333	23.8177	24.5076	24.149	68.6752	68.6752	68.5962	69.0399	69.4544	69.6145	69.9198	69.8072	60.562	56.9902	55.386	55.5776	4.08319	4.3722	4.82614	3.98107
1:26:59	51.1682	46.4408	44.2181	45.9198	26.5644	24.2549	24.5414	23.9773	68.8494	68.6594	68.7068	69.1353	69.6466	69.7911	70.0326	69.8876	60.7995	57.3192	55.4753	55.6545	3.91832	4.14572	5.16773	4.09921
1:27:09	51.1211	46.4515	43.9036	46.2381	26.4972	24.1657	24.3501	24.0215	68.7227	68.8018	68.7702	69.0558	69.6466	69.775	70.0648	69.7911	60.7575	57.4249	55.4243	55.6801	3.88061	4.33211	5.2942	4.16869
1:27:19	51.1211	46.5801	44.0453	46.2381	26.1939	24.2885	23.9111	24.4963	68.7543	68.9287	68.8018	69.0399	69.5825	69.8072	70.1294	69.8554	60.7016	57.069	55.3732	55.7058	3.6166	4.15241	5.24566	4.16869
1:27:29	51.1093	46.4622	44.0352	46.1743	26.3572	23.8891	24.3781	23.9607	68.6436	68.8494	68.6752	68.8652	69.5345	69.6787	70.0648	69.7429	60.5899	57.1347	55.552	55.552	3.86456	4.14763	4.96936	4.32215
1:27:39	50.9331	46.2381	44.2486	46.0681	26.3087	23.8452	24.4006	24.2382	68.691	68.612	68.6278	68.8335	69.3905	69.6947	69.952	69.8232	60.6736	57.069	55.2586	55.4626	3.75059	4.08507	5.098	4.32016
1:27:49	51.1093	46.4408	44.2181	46.2807	26.3755	24.088	23.7192	24.6831	68.7702	68.8494	68.6752	68.9763	69.6145	69.8232	69.9359	69.7911	60.7156	57.2005	55.0427	55.386	3.64586	4.20533	5.22637	4.01791
1:27:59	50.9918	46.2168	44.1266	45.941	26.4484	24.1102	24.0547	24.1769	68.5804	68.7068	68.6436	68.8018	69.4864	69.6466	69.9037	69.7429	60.5899	57.069	55.4626	55.4626	3.80189	4.21891	5.11093	4.1639
1:28:09	50.8159	46.6015	44.1774	45.9939	26.4058	24.0049	24.2159	24.2047	68.7385	68.786	68.6278	68.8177	69.5024	69.6787	69.9037	69.7911	60.8835	57.4513	55.5776	55.3605	3.71621	4.11244	5.3518	4.41469
1:28:19	50.9918	46.5157	44.2385	46.0681	26.7547	23.8013	24.7628	23.6865	68.7227	68.8177	68.6752	68.8652	69.5985	69.6466	70.0648	69.8232	60.7435	57.4249	55.6288	55.3605	3.81066	4.0738	5.06641	4.31618
1:28:29	51.0388	46.7412	44.0149	46.4301	26.5399	24.027	24.6207	24.1769	68.8018	68.8652	68.7068	68.9128	69.6306	69.9037	70.0487	69.8554	60.7295	57.4249	55.5904	55.4243	3.99669	4.20436	5.03965	4.39542
1:28:39	50.7341	46.4088	44.0251	46.0045	26.0315	24.4399	23.9442	24.3444	68.6594	68.7068	68.5962	68.7543	69.4385	69.6787	69.952	69.759	60.6736	57.0953	55.4243	55.6545	4.13047	4.18023	5.06407	4.16486
1:28:49	50.8276	46.366	44.3302	45.8247	26.4545	23.8013	24.7229	23.7575	68.7227	68.8018	68.691	68.8652	69.5024	69.8554	69.952	69.775	60.7156	57.0558	55.3223	55.5776	3.91652	4.13714	5.31496	4.18697
1:28:59	51.1328	46.623	44.157	46.1636	26.7424	23.6537	24.4681	24.1769	68.897	69.024	68.7385	68.9287	69.5985	69.7911	70.0326	69.8554	60.8275	57.5175	55.4881	55.5904	3.86812	4.19276	5.09214	4.17734
1:29:09	51.074	46.3447	44.1672	45.8142	26.3572	24.322	23.5397	24.5754	68.7702	68.8494	68.786	68.9287	69.5825	69.8072	69.9681	69.8876	60.7855	57.5838	55.5393	55.437	3.92013	4.18601	5.26502	4.33311
1:29:19	51.0505	46.3767	44.1062	46.5265	26.6809	24.016	24.6263	23.8781	68.7068	68.7702	68.6752	68.8652	69.6145	69.7429	69.9842	69.7911	60.6038	57.2664	55.7058	55.5904	3.98382	4.10582	5.01303	4.3843
1:29:29	51.027	46.3874	44.3609	45.8775	26.4302	24.1102	24.4963	24.149	68.7385	68.5488	68.612	68.8494	69.5345	69.7268	70.0487	69.8393	60.6178	57.0427	55.3477	55.616	3.89852	4.28253	5.20355	4.18312
1:29:39	51.1917	46.4088	44.2894	45.867	26.218	24.3557	23.9607	24.2605	68.7227	68.691	68.786	68.9287	69.6145	69.9359	70.1455	69.759	60.7575	57.2664	55.2968	55.5265	3.63413	4.03181	5.05708	4.19372
1:29:49	50.8628	46.6874	43.9845	46.4943	26.6318	24.1435	24.1991	23.8561	68.7702	68.7227	68.7385	68.8811	69.4864	69.8072	70.0487	69.775	60.6457	57.24	55.3095	55.4881	3.87079	4.26973	5.16654	4.2924
1:29:59	50.8042	46.752	44.1469	46.4622	26.7362	24.027	24.6661	24.4906	68.6752	68.8335	68.6278	68.897	69.4544	69.7911	70.0487	69.7911	60.7575	57.161	55.6416	55.4115	3.96278	4.0439	5.44879	4.18794
1:30:09	50.98	46.5693	44.269	45.9515	26.6563	23.6374	24.6945	24.1046	68.7227	68.8335	68.691	68.8335	69.5345	69.6306	69.9842	69.9037	60.7855	57.3324	55.4115	55.5009	3.78878	4.26187	5.09918	4.31917
1:30:19	50.9918	46.623	44.0656	45.9198	26.5644	24.0824	24.1046	24.1435	68.8335	68.7702	68.7227	68.9922	69.5985	69.7268	70.0003	69.952	60.7016	57.1742	55.5904	55.6545	3.82472	4.20242	5.09448	4.0785
1:30:29	50.8979	46.5372	44.1062	46.1424	26.8411	23.7629	24.7172	23.7028	68.691	68.691	68.6594	68.8811	69.4864	69.7108	69.8876	69.7429	60.6038	57.0953	55.7058	55.6801	3.8256	4.06818	5.45507	4.22571
1:30:39	50.9214	46.5908	44.0961	46.5157	26.5522	24.0602	24.6037	24.0104	68.8018	68.7543	68.6278	68.9128	69.5665	69.7268	69.9681	69.7911	60.6597	57.4249	55.4626	55.5648	3.92284	4.19179	5.25533	4.2462
1:30:49	51.027	46.2914	44.1164	45.9515	26.804	23.8452	24.6263	23.7575	68.7385	68.8018	68.612	68.8335	69.5505	69.6787	69.9681	69.6947	60.7156	57.306	55.335	55.5137	3.95822	4.39947	4.92947	4.2462
1:30:59	51.0505	46.5265	44.0149	46.0363	26.7239	24.0436	24.2493	24.4456	68.7227	68.7227	68.6752	68.8018	69.5345	69.5985	69.9681	69.759	60.7575	57.24	55.5776	55.437	3.86456	4.16486	5.13452	4.28943
1:31:09	50.9683	46.505	44.0251	46.3981	26.485	24.4512	24.1046	24.7628	68.7227	68.786	68.7385	68.8018	69.5024	69.6947	69.9681	69.8554	60.6597	57.3852	55.5904	55.3987	3.83177	4.26874	5.30274	4.16678
1:31:19	51.1093	46.8705	44.2894	46.1743	26.6073	24.2214	24.3444	24.2885	68.8652	68.8494	68.7702	68.9446	69.6466	69.7911	70.0326	69.8072	60.6736	57.3192	55.6416	55.6288	3.78355	4.22669	5.23359	4.09166
1:31:29	50.98	46.5157	44.4734	46.2275	26.5766	23.8177	24.3052	24.485	68.7068	68.8811	68.7702	68.9287	69.5985	69.7429	70.0003	69.8072	60.8976	57.3456	55.5137	55.3732	3.95731	4.01976	5.02921	4.23448
1:31:39	51.0388	46.5157	44.2181	46.334	26.687	24.1435	24.6774	24.3108	68.7543	68.8018	68.7227	68.7702	69.5184	69.7268	70.0648	69.7911	60.7575	57.4778	55.6801	55.4243	3.9564	4.1783	5.24445	4.25892
1:31:49	50.9566	46.7089	44.0453	46.1318	26.6379	23.9938	24.4625	23.7028	68.8177	68.8018	68.7227	68.9604	69.5665	69.8072	70.0164	69.8554	60.8415	57.6103	55.4626	55.6288	3.85035	4.19662	5.22156	4.25795
